# Supplementary material for: Sja-let-7 suppresses the development of liver fibrosis via Schistosoma japonicum extracellular vesicles
Source: PLoS Pathog. 2024 Apr 10;20(4):e1012153. doi: 10.1371/journal.ppat.1012153 (PMC11034668; doi:10.1371/journal.ppat.1012153)
Supplement: S1 Table — (XLSX) [file ppat.1012153.s011.xlsx]

## Sheet: Sheet1
S1 Table. Comparison of Sj-miRNAs coming from S. japonicum worm-derived, egg-derived EVs and primary HSCs of infected mice
Primary HSCs of infected mice	S. japonicum worm-derived EVs	S. japonicum egg-derived EVs
sja-bantam	sja-bantam	sja-mir-36
sja-mir-2162	sja-let-7	sja-mir-10
sja-mir-2a	sja-let-7b	sja-bantam
sja-mir-190	sja-let-7s*	sja-mir-2a
sja-mir-125b	sja-lin-4	sja-mir-2162
sja-let-7	sja-mir-1	novel-mir-7
sja-mir-10	sja-mir-1b	sja-mir-2b
sja-mir-1	sja-mir-2a	sja-mir-71a
	sja-mir-2b	sja-mir-277
	sja-mir-2c	sja-mir-3479
	sja-mir-2d	sja-mir-61
	sja-mir-2e	sja-mir-71b
	sja-mir-7	sja-mir-307
	sja-mir-7b	sja-mir-2d
	sja-mir-8
	sja-mir-10
	sja-mir-31
	sja-mir-36
	sja-mir-61
	sja-mir-71a
	sja-mir-71b
	sja-mir-124
	sja-mir-125a
	sja-mir-125b
	sja-mir-190
	sja-mir-219
	sja-mir-277
	sja-mir-277b
	sja-mir-307
	sja-mir-750
	sja-mir-1175
	sja-mir-1989
	sja-mir-2162
	sja-mir-3479
	sja-mir-3488
	sja-mir-3505
	sja-mir-new1
	sja-mir-new2
