# Supplementary material for: Sja-let-7 suppresses the development of liver fibrosis via Schistosoma japonicum extracellular vesicles
Source: PLoS Pathog. 2024 Apr 10;20(4):e1012153. doi: 10.1371/journal.ppat.1012153 (PMC11034668; doi:10.1371/journal.ppat.1012153)
Supplement: S2 Table — (XLSX) [file ppat.1012153.s012.xlsx]

## Sheet: Sheet 1
S2 Table. S. japonicum proteins identified in EVs by LC-MS/MS
Protein IDs	Entry	Protein names	Gene Names	Fasta headers	Peptides PRO	Unique peptides PRO	Sequence coverage [%]	Mol. weight [kDa]	Sequence length	Score	Sequence coverage PRO [%]	LFQ intensity PRO
Q71TT8;C1L8X5	Q71TT8	Actin (Actin-2) (Actin-2 isoform 2)	EWB00_002502	tr|Q71TT8|Q71TT8_SCHJA Actin OS=Schistosoma japonicum OX=6182 GN=EWB00_002502 PE=2 SV=1;tr|C1L8X5|C1L8X5_SCHJA Actin 5C OS=Schistosoma japonicum OX=6182 GN=Act5C PE=2 SV=1	13	2	36.7	41.74	376	146.57	36.7	6820600000
A0A4Z2DJ82	A0A4Z2DJ82	Annexin	EWB00_000377	tr|A0A4Z2DJ82|A0A4Z2DJ82_SCHJA Annexin OS=Schistosoma japonicum OX=6182 GN=EWB00_000377 PE=3 SV=1	18	18	45.3	39.458	340	170.01	45.3	4516700000
O01372	O01372	22.6kDa membrane-associated antigen (Tegument antigen) (Tegument antigen (I(H)A)) (Tegument membrane-associated antigen)	SJJ22.6 EWB00_004351	tr|O01372|O01372_SCHJA 22.6kDa membrane-associated antigen OS=Schistosoma japonicum OX=6182 GN=SJJ22.6 PE=2 SV=1	8	8	37.7	22.574	191	116.56	37.7	4480800000
C1LRQ1;A0A4Z2CTX2	C1LRQ1	Ferritin (EC 1.16.3.1)	EWB00_007550	tr|C1LRQ1|C1LRQ1_SCHJA Ferritin OS=Schistosoma japonicum OX=6182 GN=EWB00_007550 PE=2 SV=1;tr|A0A4Z2CTX2|A0A4Z2CTX2_SCHJA Ferritin OS=Schistosoma japonicum OX=6182 GN=EWB00_007550 PE=3 SV=1	10	10	59.5	20.073	173	130.79	59.5	3654100000
A0A4Z2CRM2;A0A4Z2CRJ4;A0A4Z2CRY9;A0A4Z2CRQ4;A0A4Z2CRK4;A0A4Z2CS72;A0A4Z2CRJ9;A0A4Z2CRI6;A0A4Z2CRF5	A0A4Z2CRM2	Dysferlin isoform 5	EWB00_008139	tr|A0A4Z2CRM2|A0A4Z2CRM2_SCHJA Dysferlin isoform 5 OS=Schistosoma japonicum OX=6182 GN=EWB00_008139 PE=3 SV=1;tr|A0A4Z2CRJ4|A0A4Z2CRJ4_SCHJA Dysferlin isoform 6 OS=Schistosoma japonicum OX=6182 GN=EWB00_008139 PE=3 SV=1;tr|A0A4Z2CRY9|A0A4Z2CRY9_SCHJA Dysfe	53	53	28.9	228.49	2002	323.31	28.9	3530200000
A0A4Z2CS65	A0A4Z2CS65	Uncharacterized protein	EWB00_007996	tr|A0A4Z2CS65|A0A4Z2CS65_SCHJA Uncharacterized protein OS=Schistosoma japonicum OX=6182 GN=EWB00_007996 PE=4 SV=1	4	4	15.1	36.785	338	36.963	15.1	2526200000
Q5D947	Q5D947	Heat shock protein HSP 90-alpha (SJCHGC00820 protein)	EWB00_011356	tr|Q5D947|Q5D947_SCHJA Heat shock protein HSP 90-alpha OS=Schistosoma japonicum OX=6182 GN=EWB00_011356 PE=2 SV=1	26	25	36	82.217	719	233.49	36	2036100000
Q27776	Q27776	Glyceraldehyde-3-phosphate dehydrogenase (EC 1.2.1.12)	EWB00_002124	tr|Q27776|Q27776_SCHJA Glyceraldehyde-3-phosphate dehydrogenase OS=Schistosoma japonicum OX=6182 GN=EWB00_002124 PE=2 SV=1	12	12	40.2	36.588	338	95.291	40.2	1578900000
A0A4Z2CWD3	A0A4Z2CWD3	Uncharacterized protein	EWB00_006907	tr|A0A4Z2CWD3|A0A4Z2CWD3_SCHJA Uncharacterized protein OS=Schistosoma japonicum OX=6182 GN=EWB00_006907 PE=4 SV=1	4	4	9.7	15.188	124	136.78	9.7	1471700000
C1L7G5	C1L7G5	Ferritin (EC 1.16.3.1)	fth1 EWB00_002147	tr|C1L7G5|C1L7G5_SCHJA Ferritin OS=Schistosoma japonicum OX=6182 GN=fth1 PE=2 SV=1	5	5	36	19.783	172	45.214	36	1215700000
A0A4Z2CPE0	A0A4Z2CPE0	Surface protein	EWB00_008634	tr|A0A4Z2CPE0|A0A4Z2CPE0_SCHJA Surface protein OS=Schistosoma japonicum OX=6182 GN=EWB00_008634 PE=4 SV=1	21	21	19.4	178.64	1588	192.81	19.4	1119200000
A0A4Z2DLL8	A0A4Z2DLL8	Major vault protein	EWB00_011218	tr|A0A4Z2DLL8|A0A4Z2DLL8_SCHJA Major vault protein OS=Schistosoma japonicum OX=6182 GN=EWB00_011218 PE=4 SV=1	27	27	32.8	97.356	869	243.37	32.8	1065100000
A0A4Z2D498	A0A4Z2D498	Centrosomal protein	EWB00_004746	tr|A0A4Z2D498|A0A4Z2D498_SCHJA Centrosomal protein OS=Schistosoma japonicum OX=6182 GN=EWB00_004746 PE=4 SV=1	1	1	2.7	53.119	446	5.8111	2.7	1048400000
A0A4Z2DUM7	A0A4Z2DUM7	Uncharacterized protein	EWB00_005443	tr|A0A4Z2DUM7|A0A4Z2DUM7_SCHJA Uncharacterized protein OS=Schistosoma japonicum OX=6182 GN=EWB00_005443 PE=4 SV=1	5	5	34.1	14.592	123	32.493	34.1	1021900000
C1LJ50	C1LJ50	Solute carrier family 2 (Solute carrier family 2, facilitated glucose transporter member 3)	SLC2A4 EWB00_010681	tr|C1LJ50|C1LJ50_SCHJA Solute carrier family 2 OS=Schistosoma japonicum OX=6182 GN=SLC2A4 PE=2 SV=1	6	6	10.6	56.991	521	98.25	10.6	864460000
Q5DDU9;A0A4Z2DKX5	Q5DDU9	Histone H2B	EWB00_003729	tr|Q5DDU9|Q5DDU9_SCHJA Histone H2B OS=Schistosoma japonicum OX=6182 GN=EWB00_003729 PE=2 SV=1	4	4	36.9	13.575	122	30.206	36.9	836320000
A0A4Z2CUF6;A0A4Z2CV97	A0A4Z2CUF6	Sodium/potassium-transporting ATPase subunit alpha	EWB00_007429	tr|A0A4Z2CUF6|A0A4Z2CUF6_SCHJA Sodium/potassium-transporting ATPase subunit alpha OS=Schistosoma japonicum OX=6182 GN=EWB00_007429 PE=3 SV=1;tr|A0A4Z2CV97|A0A4Z2CV97_SCHJA Sodium/potassium-transporting ATPase subunit alpha (Fragment) OS=Schistosoma japonic	26	21	29.9	112.67	1010	222.59	29.9	830840000
A0A4Z2D7M6	A0A4Z2D7M6	ATP-dependent RNA helicase (EC 3.6.4.13)	EWB00_004052	tr|A0A4Z2D7M6|A0A4Z2D7M6_SCHJA ATP-dependent RNA helicase OS=Schistosoma japonicum OX=6182 GN=EWB00_004052 PE=3 SV=1	1	1	1.7	53.067	461	6.0466	1.7	808640000
Q5DDV5	Q5DDV5	phosphopyruvate hydratase (EC 4.2.1.11) (2-phospho-D-glycerate hydro-lyase)	EWB00_002370	tr|Q5DDV5|Q5DDV5_SCHJA phosphopyruvate hydratase OS=Schistosoma japonicum OX=6182 GN=EWB00_002370 PE=2 SV=1	10	10	27.9	47.251	434	90.136	27.9	802280000
A0A4Z2DEL9	A0A4Z2DEL9	alkaline phosphatase (EC 3.1.3.1)	EWB00_002017	tr|A0A4Z2DEL9|A0A4Z2DEL9_SCHJA alkaline phosphatase OS=Schistosoma japonicum OX=6182 GN=EWB00_002017 PE=3 SV=1	14	14	23.1	59.496	536	105.41	23.1	789950000
A0A4Z2DTW8;A0A4Z2D895	A0A4Z2DTW8	Tubulin alpha chain	EWB00_007079	tr|A0A4Z2DTW8|A0A4Z2DTW8_SCHJA Tubulin alpha chain OS=Schistosoma japonicum OX=6182 GN=EWB00_007079 PE=3 SV=1;tr|A0A4Z2D895|A0A4Z2D895_SCHJA Tubulin alpha-3 chain OS=Schistosoma japonicum OX=6182 GN=EWB00_003471 PE=3 SV=1	9	2	28.5	46.395	417	77.321	28.5	767810000
A0A4Z2D3J5;B3W665	A0A4Z2D3J5	Tetraspanin	EWB00_004892	tr|A0A4Z2D3J5|A0A4Z2D3J5_SCHJA Tetraspanin OS=Schistosoma japonicum OX=6182 GN=EWB00_004892 PE=3 SV=1;tr|B3W665|B3W665_SCHJA Tetraspanin OS=Schistosoma japonicum OX=6182 GN=cd63-prov PE=2 SV=1	4	4	22.9	20.464	188	24.899	22.9	728190000
B3GUU7	B3GUU7	78 kDa glucose-regulated protein	EWB00_003936	tr|B3GUU7|B3GUU7_SCHJA 78 kDa glucose-regulated protein OS=Schistosoma japonicum OX=6182 GN=EWB00_003936 PE=2 SV=1	12	12	20.8	71.455	648	95.319	20.8	711610000
A0A4Z2DE52	A0A4Z2DE52	Uncharacterized protein	EWB00_001900	tr|A0A4Z2DE52|A0A4Z2DE52_SCHJA Uncharacterized protein OS=Schistosoma japonicum OX=6182 GN=EWB00_001900 PE=4 SV=1	3	3	24	14.736	129	23.49	24	709950000
A0A4Z2CX98;A0A4Z2CX81;A0A4Z2CX86;A0A4Z2CX89;A0A4Z2CX80	A0A4Z2CX98	Saposin-like protein isoform 2	EWB00_006810	tr|A0A4Z2CX98|A0A4Z2CX98_SCHJA Saposin-like protein isoform 2 OS=Schistosoma japonicum OX=6182 GN=EWB00_006810 PE=4 SV=1;tr|A0A4Z2CX81|A0A4Z2CX81_SCHJA Saposin-like protein isoform 1 OS=Schistosoma japonicum OX=6182 GN=EWB00_006810 PE=4 SV=1;tr|A0A4Z2CX86|	4	4	33.1	14.695	127	37.668	33.1	679650000
A0A4Z2DA16;A0A4Z2D9E4;A0A4Z2D9B2	A0A4Z2DA16	Uncharacterized protein	EWB00_003225	tr|A0A4Z2DA16|A0A4Z2DA16_SCHJA Uncharacterized protein OS=Schistosoma japonicum OX=6182 GN=EWB00_003225 PE=4 SV=1;tr|A0A4Z2D9E4|A0A4Z2D9E4_SCHJA Uncharacterized protein OS=Schistosoma japonicum OX=6182 GN=EWB00_003225 PE=4 SV=1;tr|A0A4Z2D9B2|A0A4Z2D9B2_SCH	18	18	28.3	83.852	742	181.93	28.3	678650000
Q5DET3;A0A4Z2D7G1;A0A4Z2D683	Q5DET3	Histone H4	EWB00_003716 EWB00_003731	tr|Q5DET3|Q5DET3_SCHJA Histone H4 OS=Schistosoma japonicum OX=6182 GN=EWB00_003716 PE=2 SV=1;tr|A0A4Z2D7G1|A0A4Z2D7G1_SCHJA Histone H4 (Fragment) OS=Schistosoma japonicum OX=6182 GN=EWB00_003730 PE=3 SV=1;tr|A0A4Z2D683|A0A4Z2D683_SCHJA Histone H4 OS=Schist	4	4	40.8	11.367	103	79.229	40.8	667230000
A0A4Z2DE40	A0A4Z2DE40	Uncharacterized protein	EWB00_001901	tr|A0A4Z2DE40|A0A4Z2DE40_SCHJA Uncharacterized protein OS=Schistosoma japonicum OX=6182 GN=EWB00_001901 PE=4 SV=1	8	8	22.8	40.553	359	67.041	22.8	569530000
A0A4Z2DDB4;A0A4Z2DDA8	A0A4Z2DDB4	Glycogenin-1 isoform 2	EWB00_002135	tr|A0A4Z2DDB4|A0A4Z2DDB4_SCHJA Glycogenin-1 isoform 2 OS=Schistosoma japonicum OX=6182 GN=EWB00_002135 PE=4 SV=1	5	5	19.9	36.311	317	35.174	19.9	561760000
A0A4Z2DF99;A0A4Z2DF64	A0A4Z2DF99	Plasma membrane calcium-transporting ATPase 2 isoform 2	EWB00_001608	tr|A0A4Z2DF99|A0A4Z2DF99_SCHJA Plasma membrane calcium-transporting ATPase 2 isoform 2 (Fragment) OS=Schistosoma japonicum OX=6182 GN=EWB00_001608 PE=4 SV=1;tr|A0A4Z2DF64|A0A4Z2DF64_SCHJA Plasma membrane calcium-transporting ATPase 2 isoform 1 (Fragment) O	15	11	18.7	112.62	1018	178.96	18.7	542070000
A0A4Z2CUN7	A0A4Z2CUN7	T-complex protein 1 subunit gamma	EWB00_007396	tr|A0A4Z2CUN7|A0A4Z2CUN7_SCHJA T-complex protein 1 subunit gamma OS=Schistosoma japonicum OX=6182 GN=EWB00_007396 PE=3 SV=1	16	2	35.9	57.953	523	123.91	35.9	508210000
A0A4Z2D5U7	A0A4Z2D5U7	14-3-3 protein 1	EWB00_004327	tr|A0A4Z2D5U7|A0A4Z2D5U7_SCHJA 14-3-3 protein 1 OS=Schistosoma japonicum OX=6182 GN=EWB00_004327 PE=3 SV=1	11	10	48	28.887	254	79.743	48	459170000
A0A4Z2CM74;A0A4Z2CLA9	A0A4Z2CM74	Calpain	EWB00_009617	tr|A0A4Z2CM74|A0A4Z2CM74_SCHJA Calpain OS=Schistosoma japonicum OX=6182 GN=EWB00_009617 PE=3 SV=1	8	8	15.6	71.299	623	67.728	15.6	454980000
A0A4Z2DQJ0;A0A4Z2DQJ2;A0A4Z2DQJ4;A0A4Z2DQZ4;A0A4Z2DQM3	A0A4Z2DQJ0	Putative aminopeptidase W07G4.4 isoform 3	EWB00_009818	tr|A0A4Z2DQJ0|A0A4Z2DQJ0_SCHJA Putative aminopeptidase W07G4.4 isoform 3 OS=Schistosoma japonicum OX=6182 GN=EWB00_009818 PE=3 SV=1;tr|A0A4Z2DQJ2|A0A4Z2DQJ2_SCHJA Putative aminopeptidase W07G4.4 isoform 1 OS=Schistosoma japonicum OX=6182 GN=EWB00_009818 PE	14	13	33.2	53.318	491	144.54	33.2	438290000
A0A4Z2DBF3	A0A4Z2DBF3	T-complex protein 1 subunit theta (CCT-theta)	EWB00_002679	tr|A0A4Z2DBF3|A0A4Z2DBF3_SCHJA T-complex protein 1 subunit theta OS=Schistosoma japonicum OX=6182 GN=EWB00_002679 PE=3 SV=1	14	14	33.6	50.203	461	113.49	33.6	431650000
A0A4Z2DP13	A0A4Z2DP13	Alpha-1,4 glucan phosphorylase (EC 2.4.1.1)	EWB00_010322	tr|A0A4Z2DP13|A0A4Z2DP13_SCHJA Alpha-1,4 glucan phosphorylase OS=Schistosoma japonicum OX=6182 GN=EWB00_010322 PE=3 SV=1	13	13	18.3	97.152	841	81.088	18.3	427710000
A0A4Z2DLE7;A0A4Z2DLL0;A0A4Z2DLC1;A0A4Z2DLJ8	A0A4Z2DLE7	Galectin carbohydrate recognition domain isoform 4	EWB00_011216	tr|A0A4Z2DLE7|A0A4Z2DLE7_SCHJA Galectin carbohydrate recognition domain isoform 4 OS=Schistosoma japonicum OX=6182 GN=EWB00_011216 PE=4 SV=1;tr|A0A4Z2DLL0|A0A4Z2DLL0_SCHJA Galectin carbohydrate recognition domain isoform 2 OS=Schistosoma japonicum OX=6182	14	14	13.4	126.41	1122	93.263	13.4	426910000
A0A4Z2DJT1;A0A4Z2DJU7;A0A4Z2DJQ8	A0A4Z2DJT1	T-complex protein 1 subunit alpha (CCT-alpha)	EWB00_000199	tr|A0A4Z2DJT1|A0A4Z2DJT1_SCHJA T-complex protein 1 subunit alpha OS=Schistosoma japonicum OX=6182 GN=EWB00_000199 PE=3 SV=1;tr|A0A4Z2DJU7|A0A4Z2DJU7_SCHJA T-complex protein 1 subunit alpha OS=Schistosoma japonicum OX=6182 GN=EWB00_000199 PE=3 SV=1;tr|A0A4Z	10	10	21.8	60.02	551	81.883	21.8	420530000
C1LY97;A0A4Z2DA57;A0A4Z2DB29;A0A4Z2DA49;A0A4Z2CX16;O96462	C1LY97	Polyubiquitin (Ubiquitin C)	ubc EWB00_002984	tr|C1LY97|C1LY97_SCHJA Polyubiquitin OS=Schistosoma japonicum OX=6182 GN=ubc PE=2 SV=1;tr|A0A4Z2DA57|A0A4Z2DA57_SCHJA Polyubiquitin-B isoform 2 OS=Schistosoma japonicum OX=6182 GN=EWB00_002983 PE=4 SV=1;tr|A0A4Z2DB29|A0A4Z2DB29_SCHJA Polyubiquitin-B isofor	3	3	49.7	17.225	153	32.427	49.7	418680000
O77232;B3GUY2	O77232	Ferritin (EC 1.16.3.1)	EWB00_005317	tr|O77232|O77232_SCHJA Ferritin OS=Schistosoma japonicum OX=6182 GN=EWB00_005317 PE=2 SV=1;tr|B3GUY2|B3GUY2_SCHJA Ferritin OS=Schistosoma japonicum OX=6182 GN=EWB00_005317 PE=2 SV=1	10	10	50	22.161	192	80.416	50	400600000
A0A4Z2D4L9	A0A4Z2D4L9	Protein F37C4.5	EWB00_004833	tr|A0A4Z2D4L9|A0A4Z2D4L9_SCHJA Protein F37C4.5 OS=Schistosoma japonicum OX=6182 GN=EWB00_004833 PE=4 SV=1	13	13	14	108.83	987	107.38	14	382910000
A0A4Z2DID6;A0A4Z2DIH5;A0A4Z2DIF1	A0A4Z2DID6	Prominin (Prom) isoform 1	EWB00_000597	tr|A0A4Z2DID6|A0A4Z2DID6_SCHJA Prominin (Prom) isoform 1 OS=Schistosoma japonicum OX=6182 GN=EWB00_000597 PE=3 SV=1;tr|A0A4Z2DIH5|A0A4Z2DIH5_SCHJA Prominin (Prom) isoform 3 OS=Schistosoma japonicum OX=6182 GN=EWB00_000597 PE=3 SV=1;tr|A0A4Z2DIF1|A0A4Z2DIF1	8	8	13.4	88.673	790	65.127	13.4	382380000
C1L5N9;A0A4Z2CWW5;A0A4Z2CWI6;A0A4Z2CXE2	C1L5N9	T-complex protein 1 subunit delta	EWB00_006888	tr|C1L5N9|C1L5N9_SCHJA T-complex protein 1 subunit delta OS=Schistosoma japonicum OX=6182 GN=EWB00_006888 PE=2 SV=1;tr|A0A4Z2CWW5|A0A4Z2CWW5_SCHJA T-complex protein 1 subunit delta OS=Schistosoma japonicum OX=6182 GN=EWB00_006888 PE=3 SV=1;tr|A0A4Z2CWI6|A0	14	14	28.8	58.059	538	106.48	28.8	379770000
C1LM62;A0A4Z2CPU0;C1LM59;A0A4Z2CPX1;A0A4Z2CQ49;A0A4Z2DPY5	C1LM62	Tubulin beta chain	EWB00_008460	tr|C1LM62|C1LM62_SCHJA Tubulin beta chain OS=Schistosoma japonicum OX=6182 GN=EWB00_008460 PE=2 SV=1;tr|A0A4Z2CPU0|A0A4Z2CPU0_SCHJA Tubulin beta chain OS=Schistosoma japonicum OX=6182 GN=EWB00_008460 PE=3 SV=1;tr|C1LM59|C1LM59_SCHJA Tubulin beta chain OS=S	12	2	32.7	49.631	443	84.764	32.7	369890000
Q86EI5	Q86EI5	Clone ZZD336 mRNA sequence (Tegument antigen) (Tegument antigen (I(H)A))	EWB00_007669	tr|Q86EI5|Q86EI5_SCHJA Clone ZZD336 mRNA sequence OS=Schistosoma japonicum OX=6182 GN=EWB00_007669 PE=2 SV=1	4	4	20.6	20.858	180	27.005	20.6	362810000
B3W661;A0A4Z2DQN6;A0A4Z2DQD9;A0A4Z2DQE0	B3W661	Phosphoglycerate kinase (EC 2.7.2.3)	PGK1 EWB00_009871	tr|B3W661|B3W661_SCHJA Phosphoglycerate kinase OS=Schistosoma japonicum OX=6182 GN=PGK1 PE=2 SV=1;tr|A0A4Z2DQN6|A0A4Z2DQN6_SCHJA Phosphoglycerate kinase OS=Schistosoma japonicum OX=6182 GN=EWB00_009871 PE=3 SV=1;tr|A0A4Z2DQD9|A0A4Z2DQD9_SCHJA Phosphoglycer	8	8	25.2	44.281	416	80.734	25.2	347280000
A0A4Z2DUG7	A0A4Z2DUG7	Uncharacterized protein	EWB00_005444	tr|A0A4Z2DUG7|A0A4Z2DUG7_SCHJA Uncharacterized protein OS=Schistosoma japonicum OX=6182 GN=EWB00_005444 PE=4 SV=1	5	5	13.7	35.557	307	50.633	13.7	340720000
A0A4Z2D9L4	A0A4Z2D9L4	L-lactate dehydrogenase (EC 1.1.1.27)	EWB00_003117	tr|A0A4Z2D9L4|A0A4Z2D9L4_SCHJA L-lactate dehydrogenase OS=Schistosoma japonicum OX=6182 GN=EWB00_003117 PE=3 SV=1	8	3	29	36.112	331	64.292	29	316100000
C1LB68	C1LB68	Thioredoxin peroxidase (Tryparedoxin peroxidase (EC 1.11.1.15))	EWB00_009448	tr|C1LB68|C1LB68_SCHJA Thioredoxin peroxidase OS=Schistosoma japonicum OX=6182 GN=EWB00_009448 PE=2 SV=1	5	1	30.4	20.693	184	35.926	30.4	315730000
A0A4Z2CQJ0	A0A4Z2CQJ0	Annexin	EWB00_008348	tr|A0A4Z2CQJ0|A0A4Z2CQJ0_SCHJA Annexin OS=Schistosoma japonicum OX=6182 GN=EWB00_008348 PE=3 SV=1	7	7	29.1	32.732	292	60.99	29.1	312400000
A0A4Z2D8K2	A0A4Z2D8K2	Natterin-4	EWB00_003361	tr|A0A4Z2D8K2|A0A4Z2D8K2_SCHJA Natterin-4 OS=Schistosoma japonicum OX=6182 GN=EWB00_003361 PE=4 SV=1	5	5	39.1	16.395	151	43.869	39.1	311770000
Q5DAM7;A0A4Z2CPE1	Q5DAM7	Pyruvate kinase (EC 2.7.1.40)	EWB00_008759	tr|Q5DAM7|Q5DAM7_SCHJA Pyruvate kinase OS=Schistosoma japonicum OX=6182 GN=EWB00_008759 PE=2 SV=1;tr|A0A4Z2CPE1|A0A4Z2CPE1_SCHJA Pyruvate kinase OS=Schistosoma japonicum OX=6182 GN=EWB00_008759 PE=3 SV=1	13	13	29.9	61.185	561	98.589	29.9	307180000
A0A4Z2DXY6;A0A4Z2DYK2;A0A4Z2DY08	A0A4Z2DXY6	ATP synthase subunit alpha	EWB00_010474	tr|A0A4Z2DXY6|A0A4Z2DXY6_SCHJA ATP synthase subunit alpha OS=Schistosoma japonicum OX=6182 GN=EWB00_010474 PE=3 SV=1;tr|A0A4Z2DYK2|A0A4Z2DYK2_SCHJA ATP synthase subunit alpha OS=Schistosoma japonicum OX=6182 GN=EWB00_010474 PE=3 SV=1;tr|A0A4Z2DY08|A0A4Z2DY	10	10	26.5	51.36	472	75.477	26.5	302010000
C1LGW8;A0A4Z2DPA6	C1LGW8	T-complex protein 1 subunit beta (CCT-beta)	cct2 EWB00_010285	tr|C1LGW8|C1LGW8_SCHJA T-complex protein 1 subunit beta OS=Schistosoma japonicum OX=6182 GN=cct2 PE=2 SV=1;tr|A0A4Z2DPA6|A0A4Z2DPA6_SCHJA T-complex protein 1 subunit beta OS=Schistosoma japonicum OX=6182 GN=EWB00_010285 PE=3 SV=1	13	13	30.3	52.541	485	91.688	30.3	290980000
A0A4Z2DPQ2;A0A4Z2DPP0;A0A4Z2DPK9	A0A4Z2DPQ2	Band 4-like protein isoform 3	EWB00_010287	tr|A0A4Z2DPQ2|A0A4Z2DPQ2_SCHJA Band 4-like protein isoform 3 (Fragment) OS=Schistosoma japonicum OX=6182 GN=EWB00_010287 PE=4 SV=1;tr|A0A4Z2DPP0|A0A4Z2DPP0_SCHJA Band 4-like protein isoform 2 (Fragment) OS=Schistosoma japonicum OX=6182 GN=EWB00_010287 PE=4	13	13	11.9	118.98	1054	87.055	11.9	278500000
Q9XTK6	Q9XTK6	Dynein light chain	DLC1 EWB00_004378	tr|Q9XTK6|Q9XTK6_SCHJA Dynein light chain OS=Schistosoma japonicum OX=6182 GN=DLC1 PE=2 SV=1	3	3	38.2	10.525	89	34.955	38.2	269830000
C1L9W1	C1L9W1	Fatty acid binding protein 7, brain (Fatty acid-binding protein)	FABP7 EWB00_007827	tr|C1L9W1|C1L9W1_SCHJA Fatty acid binding protein 7, brain OS=Schistosoma japonicum OX=6182 GN=FABP7 PE=2 SV=1	3	3	18.9	14.862	132	21.912	18.9	265270000
A0A4Z2DA30	A0A4Z2DA30	Annexin A13	EWB00_003020	tr|A0A4Z2DA30|A0A4Z2DA30_SCHJA Annexin A13 OS=Schistosoma japonicum OX=6182 GN=EWB00_003020 PE=3 SV=1	11	11	29.6	45.1	402	84.843	29.6	259140000
C1LMS0	C1LMS0	T-complex protein 1 subunit epsilon (CCT-epsilon)	cct5-prov EWB00_000931	tr|C1LMS0|C1LMS0_SCHJA T-complex protein 1 subunit epsilon OS=Schistosoma japonicum OX=6182 GN=cct5-prov PE=2 SV=1	10	10	19.8	60.2	545	69.473	19.8	256960000
C1LMQ9;A0A4Z2DH18	C1LMQ9	Triosephosphate isomerase (EC 5.3.1.1)	tpi1a EWB00_001127	tr|C1LMQ9|C1LMQ9_SCHJA Triosephosphate isomerase OS=Schistosoma japonicum OX=6182 GN=tpi1a PE=2 SV=1;tr|A0A4Z2DH18|A0A4Z2DH18_SCHJA Triosephosphate isomerase OS=Schistosoma japonicum OX=6182 GN=EWB00_001127 PE=3 SV=1	9	9	40.9	27.721	252	65.09	40.9	253480000
Q5DFZ8;C1LB83;A0A4Z2D4S1;A0A4Z2D4U3	Q5DFZ8	Fructose-bisphosphate aldolase (EC 4.1.2.13)	Ald EWB00_004573	tr|Q5DFZ8|Q5DFZ8_SCHJA Fructose-bisphosphate aldolase OS=Schistosoma japonicum OX=6182 GN=Ald PE=2 SV=1;tr|C1LB83|C1LB83_SCHJA Fructose-bisphosphate aldolase OS=Schistosoma japonicum OX=6182 GN=Ald PE=2 SV=1;tr|A0A4Z2D4S1|A0A4Z2D4S1_SCHJA Fructose-bisphosp	10	10	27.3	39.564	363	89.86	27.3	248360000
A0A4Z2CUD4;A0A4Z2CTY7;A0A4Z2CU88	A0A4Z2CUD4	Phospholipid-transporting ATPase (EC 7.6.2.1)	EWB00_007516	tr|A0A4Z2CUD4|A0A4Z2CUD4_SCHJA Phospholipid-transporting ATPase OS=Schistosoma japonicum OX=6182 GN=EWB00_007516 PE=3 SV=1;tr|A0A4Z2CTY7|A0A4Z2CTY7_SCHJA Phospholipid-transporting ATPase OS=Schistosoma japonicum OX=6182 GN=EWB00_007516 PE=3 SV=1;tr|A0A4Z2C	13	13	16.8	99.139	885	100.64	16.8	233850000
A0A4Z2DN82	A0A4Z2DN82	Integrin alpha-7	EWB00_011039	tr|A0A4Z2DN82|A0A4Z2DN82_SCHJA Integrin alpha-7 OS=Schistosoma japonicum OX=6182 GN=EWB00_011039 PE=3 SV=1	13	13	13	133.36	1204	99.413	13	222700000
C1LLF3;A0A4Z2D0L6;A0A4Z2D1I0	C1LLF3	Ornithine aminotransferase (EC 2.6.1.13)	oat-prov EWB00_005806	tr|C1LLF3|C1LLF3_SCHJA Ornithine aminotransferase OS=Schistosoma japonicum OX=6182 GN=oat-prov PE=2 SV=1;tr|A0A4Z2D0L6|A0A4Z2D0L6_SCHJA Ornithine aminotransferase OS=Schistosoma japonicum OX=6182 GN=EWB00_005806 PE=3 SV=1	9	9	25.9	47.344	429	67.235	25.9	218000000
C1LKR2;A0A4Z2DKD1	C1LKR2	Endophilin-B1 isoform 1 (SH3-domain GRB2-like endophilin B0) (SH3-domain GRB2-like endophilin B1)	EWB00_000268	tr|C1LKR2|C1LKR2_SCHJA Endophilin-B1 isoform 1 OS=Schistosoma japonicum OX=6182 GN=EWB00_000268 PE=2 SV=1;tr|A0A4Z2DKD1|A0A4Z2DKD1_SCHJA Endophilin-B1 isoform 2 OS=Schistosoma japonicum OX=6182 GN=EWB00_000268 PE=4 SV=1	8	8	38	28.038	245	76.972	38	217980000
A0A4Z2DDJ1;A0A4Z2DDV0;A0A4Z2DDU3	A0A4Z2DDJ1	Saposin B domain-containing protein isoform 1	EWB00_002082	tr|A0A4Z2DDJ1|A0A4Z2DDJ1_SCHJA Saposin B domain-containing protein isoform 1 OS=Schistosoma japonicum OX=6182 GN=EWB00_002082 PE=4 SV=1;tr|A0A4Z2DDV0|A0A4Z2DDV0_SCHJA Saposin B domain-containing protein isoform 2 OS=Schistosoma japonicum OX=6182 GN=EWB00_0	2	2	16.2	14.952	130	12.525	16.2	213270000
A0A4Z2DSC2;Q5D9C5;A0A4Z2DRD5;A0A4Z2DRE5;A0A4Z2DIA7	A0A4Z2DSC2	vesicle-fusing ATPase (EC 3.6.4.6)	EWB00_009351	tr|A0A4Z2DSC2|A0A4Z2DSC2_SCHJA vesicle-fusing ATPase OS=Schistosoma japonicum OX=6182 GN=EWB00_009351 PE=4 SV=1;tr|Q5D9C5|Q5D9C5_SCHJA vesicle-fusing ATPase OS=Schistosoma japonicum OX=6182 GN=EWB00_009351 PE=2 SV=1;tr|A0A4Z2DRD5|A0A4Z2DRD5_SCHJA vesicle-f	16	16	21.4	84.186	760	113.72	21.4	211050000
C1LM88;A0A4Z2CUR3	C1LM88	20S proteasome subunit alpha 7 (EC 3.4.25.1) (Proteasome subunit alpha type-3 isoform 1)	EWB00_007357	tr|C1LM88|C1LM88_SCHJA 20S proteasome subunit alpha 7 OS=Schistosoma japonicum OX=6182 GN=EWB00_007357 PE=2 SV=1;tr|A0A4Z2CUR3|A0A4Z2CUR3_SCHJA Proteasome subunit alpha type-3 isoform 2 OS=Schistosoma japonicum OX=6182 GN=EWB00_007357 PE=3 SV=1	8	8	31.1	28.001	254	66.11	31.1	208460000
A0A4Z2DAG8	A0A4Z2DAG8	Integrin beta	EWB00_002869	tr|A0A4Z2DAG8|A0A4Z2DAG8_SCHJA Integrin beta OS=Schistosoma japonicum OX=6182 GN=EWB00_002869 PE=3 SV=1	11	11	13.1	90.164	817	120.53	13.1	208130000
C1L813;C1L817	C1L813	Aquaporin-9 (Aquaporin-9 (AQP-9) (Small solute channel 1))	EWB00_004793	tr|C1L813|C1L813_SCHJA Aquaporin-9 OS=Schistosoma japonicum OX=6182 GN=EWB00_004793 PE=2 SV=1	3	3	7.2	33.001	304	31.519	7.2	203880000
Q5DBK4;A0A4Z2D0R1	Q5DBK4	dimethylargininase (EC 3.5.3.18)	EWB00_005761	tr|Q5DBK4|Q5DBK4_SCHJA dimethylargininase OS=Schistosoma japonicum OX=6182 GN=EWB00_005761 PE=2 SV=1;tr|A0A4Z2D0R1|A0A4Z2D0R1_SCHJA dimethylargininase OS=Schistosoma japonicum OX=6182 GN=EWB00_005761 PE=3 SV=1	9	9	43.6	31.851	287	81.148	43.6	193940000
A0A4Z2DFN3;A0A4Z2DFR3;A0A4Z2DFM3	A0A4Z2DFN3	T-complex protein 1 subunit zeta isoform 3	EWB00_001467	tr|A0A4Z2DFN3|A0A4Z2DFN3_SCHJA T-complex protein 1 subunit zeta isoform 3 OS=Schistosoma japonicum OX=6182 GN=EWB00_001467 PE=3 SV=1;tr|A0A4Z2DFR3|A0A4Z2DFR3_SCHJA T-complex protein 1 subunit zeta isoform 1 OS=Schistosoma japonicum OX=6182 GN=EWB00_001467	9	9	20.5	59.652	546	61.146	20.5	180720000
A0A4Z2D750;A0A4Z2D802	A0A4Z2D750	97 kDa heat shock protein isoform 2	EWB00_003851	tr|A0A4Z2D750|A0A4Z2D750_SCHJA 97 kDa heat shock protein isoform 2 OS=Schistosoma japonicum OX=6182 GN=EWB00_003851 PE=3 SV=1;tr|A0A4Z2D802|A0A4Z2D802_SCHJA 97 kDa heat shock protein isoform 1 OS=Schistosoma japonicum OX=6182 GN=EWB00_003851 PE=3 SV=1	18	18	19.4	93.97	846	160.18	19.4	177710000
C7TY87;A0A4Z2D482	C7TY87	Tetraspanin	EWB00_004735	tr|C7TY87|C7TY87_SCHJA Tetraspanin OS=Schistosoma japonicum OX=6182 GN=EWB00_004735 PE=2 SV=1	3	3	15.8	24.388	221	19.652	15.8	177560000
A0A4Z2D9B6	A0A4Z2D9B6	Uncharacterized protein	EWB00_003244	tr|A0A4Z2D9B6|A0A4Z2D9B6_SCHJA Uncharacterized protein OS=Schistosoma japonicum OX=6182 GN=EWB00_003244 PE=4 SV=1	1	1	9	14.086	122	23.16	9	172440000
Q5DA88;A0A4Z2DEN6	Q5DA88	Proteasome subunit beta	psmb1 EWB00_001720	tr|Q5DA88|Q5DA88_SCHJA Proteasome subunit beta OS=Schistosoma japonicum OX=6182 GN=psmb1 PE=2 SV=1;tr|A0A4Z2DEN6|A0A4Z2DEN6_SCHJA Proteasome subunit beta type-1-A isoform 1 OS=Schistosoma japonicum OX=6182 GN=EWB00_001720 PE=4 SV=1	4	4	24.5	23.164	212	30.184	24.5	171870000
Q5DES2;A0A4Z2CX73;C1L5R9;A0A4Z2CX85	Q5DES2	Proteasome subunit alpha type-6	EWB00_006808	tr|Q5DES2|Q5DES2_SCHJA Proteasome subunit alpha type-6 OS=Schistosoma japonicum OX=6182 GN=EWB00_006808 PE=2 SV=1;tr|A0A4Z2CX73|A0A4Z2CX73_SCHJA Proteasome subunit alpha type-6 OS=Schistosoma japonicum OX=6182 GN=EWB00_006808 PE=3 SV=1;tr|C1L5R9|C1L5R9_SCH	8	8	31.2	27.687	247	59.034	31.2	170530000
A0A4Z2CNL7;A0A4Z2DKC4	A0A4Z2CNL7	U-PAR Ly-6 domain	EWB00_008805	tr|A0A4Z2CNL7|A0A4Z2CNL7_SCHJA U-PAR Ly-6 domain OS=Schistosoma japonicum OX=6182 GN=EWB00_008805 PE=4 SV=1;tr|A0A4Z2DKC4|A0A4Z2DKC4_SCHJA U-PAR Ly-6 domain (Fragment) OS=Schistosoma japonicum OX=6182 GN=EWB00_000015 PE=4 SV=1	4	4	37.1	14.086	124	26.536	37.1	167700000
A0A4Z2D5I0;Q5DC93	A0A4Z2D5I0	Uncharacterized protein	EWB00_004264	tr|A0A4Z2D5I0|A0A4Z2D5I0_SCHJA Uncharacterized protein OS=Schistosoma japonicum OX=6182 GN=EWB00_004264 PE=4 SV=1;tr|Q5DC93|Q5DC93_SCHJA SJCHGC01866 protein OS=Schistosoma japonicum OX=6182 GN=EWB00_004264 PE=2 SV=1	3	3	26.5	12.49	113	27.066	26.5	167480000
A0A4Z2DEE6	A0A4Z2DEE6	UPF0506 protein	EWB00_001948	tr|A0A4Z2DEE6|A0A4Z2DEE6_SCHJA UPF0506 protein OS=Schistosoma japonicum OX=6182 GN=EWB00_001948 PE=4 SV=1	2	2	12	17.16	150	12.07	12	158580000
A0A4Z2CY91;A0A4Z2CYJ4	A0A4Z2CY91	Endophilin-B1 isoform 1	EWB00_006419	tr|A0A4Z2CY91|A0A4Z2CY91_SCHJA Endophilin-B1 isoform 1 OS=Schistosoma japonicum OX=6182 GN=EWB00_006419 PE=4 SV=1;tr|A0A4Z2CYJ4|A0A4Z2CYJ4_SCHJA Endophilin-B1 isoform 2 OS=Schistosoma japonicum OX=6182 GN=EWB00_006419 PE=4 SV=1	8	8	29	29.267	255	57.767	29	154450000
A0A4Z2CLG9;Q5DE47;A0A4Z2CKX9	A0A4Z2CLG9	L-lactate dehydrogenase (EC 1.1.1.27)	EWB00_010161	tr|A0A4Z2CLG9|A0A4Z2CLG9_SCHJA L-lactate dehydrogenase OS=Schistosoma japonicum OX=6182 GN=EWB00_010161 PE=3 SV=1;tr|Q5DE47|Q5DE47_SCHJA L-lactate dehydrogenase OS=Schistosoma japonicum OX=6182 GN=LDH PE=2 SV=1;tr|A0A4Z2CKX9|A0A4Z2CKX9_SCHJA L-lactate dehy	8	3	32.4	28.163	259	19.199	32.4	151540000
A0A4Z2D3V1	A0A4Z2D3V1	heparosan-N-sulfate-glucuronate 5-epimerase (EC 5.1.3.17)	EWB00_004856	tr|A0A4Z2D3V1|A0A4Z2D3V1_SCHJA heparosan-N-sulfate-glucuronate 5-epimerase OS=Schistosoma japonicum OX=6182 GN=EWB00_004856 PE=3 SV=1	1	1	1.2	79.716	692	5.7372	1.2	151180000
Q86DY0	Q86DY0	14-3-3 protein (Putative tyrosine 3-monooxygenase) (SJCHGC01745 protein)	EWB00_000572	tr|Q86DY0|Q86DY0_SCHJA 14-3-3 protein OS=Schistosoma japonicum OX=6182 GN=EWB00_000572 PE=2 SV=1	6	6	23.2	28.321	246	41.077	23.2	148830000
A0A4Z2DM82	A0A4Z2DM82	Proteasome subunit beta	EWB00_010975	tr|A0A4Z2DM82|A0A4Z2DM82_SCHJA Proteasome subunit beta OS=Schistosoma japonicum OX=6182 GN=EWB00_010975 PE=3 SV=1	5	5	22	24.862	223	32.318	22	148560000
A0A4Z2CY24;A0A4Z2CY26;Q5DFR7	A0A4Z2CY24	14-3-3 protein isoform 1	EWB00_006485	tr|A0A4Z2CY24|A0A4Z2CY24_SCHJA 14-3-3 protein isoform 1 OS=Schistosoma japonicum OX=6182 GN=EWB00_006485 PE=3 SV=1;tr|A0A4Z2CY26|A0A4Z2CY26_SCHJA 14-3-3 protein isoform 3 OS=Schistosoma japonicum OX=6182 GN=EWB00_006485 PE=3 SV=1;tr|Q5DFR7|Q5DFR7_SCHJA 14-	5	4	22.9	25.832	227	28.181	22.9	148320000
A0A4Z2DAF6;A0A4Z2DAE1	A0A4Z2DAF6	Glutathione S-transferase class-mu 26 kDa isozyme isoform 2	EWB00_002853	tr|A0A4Z2DAF6|A0A4Z2DAF6_SCHJA Glutathione S-transferase class-mu 26 kDa isozyme isoform 2 OS=Schistosoma japonicum OX=6182 GN=EWB00_002853 PE=3 SV=1;tr|A0A4Z2DAE1|A0A4Z2DAE1_SCHJA glutathione transferase OS=Schistosoma japonicum OX=6182 GN=EWB00_002853 PE	6	6	14.7	33.747	293	44.593	14.7	145770000
Q86F62	Q86F62	Proteasome subunit alpha type	EWB00_009100	tr|Q86F62|Q86F62_SCHJA Proteasome subunit alpha type OS=Schistosoma japonicum OX=6182 GN=EWB00_009100 PE=2 SV=1	8	8	41.1	27.379	248	48.534	41.1	145250000
A0A4Z2CRZ7;C1LHH0	A0A4Z2CRZ7	Cell division cycle and apoptosis regulator protein isoform 2	EWB00_007998	tr|A0A4Z2CRZ7|A0A4Z2CRZ7_SCHJA Cell division cycle and apoptosis regulator protein isoform 2 OS=Schistosoma japonicum OX=6182 GN=EWB00_007998 PE=4 SV=1;tr|C1LHH0|C1LHH0_SCHJA Cell division cycle and apoptosis regulator protein 1 OS=Schistosoma japonicum OX	11	11	11.3	98.289	864	68.069	11.3	143230000
C1LTL6;A0A4Z2DUK2	C1LTL6	Universal stress protein	Usp EWB00_004516	tr|C1LTL6|C1LTL6_SCHJA Universal stress protein OS=Schistosoma japonicum OX=6182 GN=Usp PE=2 SV=1;tr|A0A4Z2DUK2|A0A4Z2DUK2_SCHJA Universal stress protein OS=Schistosoma japonicum OX=6182 GN=EWB00_004515 PE=4 SV=1	3	3	19.5	17.904	159	19.548	19.5	140590000
A0A4Z2D4A8;A0A4Z2D4B5	A0A4Z2D4A8	Elongation factor 1-alpha	EWB00_004717	tr|A0A4Z2D4A8|A0A4Z2D4A8_SCHJA Elongation factor 1-alpha OS=Schistosoma japonicum OX=6182 GN=EWB00_004717 PE=3 SV=1;tr|A0A4Z2D4B5|A0A4Z2D4B5_SCHJA Elongation factor 1-alpha OS=Schistosoma japonicum OX=6182 GN=EWB00_004717 PE=3 SV=1	8	8	23.4	53.204	483	64.444	23.4	139740000
A0A4Z2D399;C1LIN3	A0A4Z2D399	T-complex protein 1 subunit eta (TCP-1-eta) (CCT-eta)	EWB00_004976	tr|A0A4Z2D399|A0A4Z2D399_SCHJA T-complex protein 1 subunit eta OS=Schistosoma japonicum OX=6182 GN=EWB00_004976 PE=3 SV=1;tr|C1LIN3|C1LIN3_SCHJA T-complex protein 1 subunit eta OS=Schistosoma japonicum OX=6182 GN=EWB00_004976 PE=2 SV=1	11	11	25.4	54.589	497	72.845	25.4	139350000
A0A4Z2DQI7;A0A4Z2DQG5	A0A4Z2DQI7	Basigin isoform 1	EWB00_009981	tr|A0A4Z2DQI7|A0A4Z2DQI7_SCHJA Basigin isoform 1 OS=Schistosoma japonicum OX=6182 GN=EWB00_009981 PE=4 SV=1;tr|A0A4Z2DQG5|A0A4Z2DQG5_SCHJA Basigin isoform 2 OS=Schistosoma japonicum OX=6182 GN=EWB00_009981 PE=4 SV=1	3	3	14.6	25.049	226	18.539	14.6	138410000
A0A4Z2CWA3;A0A4Z2CWL6;A0A4Z2CW97	A0A4Z2CWA3	Adenosine deaminase (EC 3.5.4.4)	EWB00_006963	tr|A0A4Z2CWA3|A0A4Z2CWA3_SCHJA Adenosine deaminase OS=Schistosoma japonicum OX=6182 GN=EWB00_006963 PE=3 SV=1;tr|A0A4Z2CWL6|A0A4Z2CWL6_SCHJA Adenosine deaminase isoform 2 OS=Schistosoma japonicum OX=6182 GN=EWB00_006963 PE=4 SV=1;tr|A0A4Z2CW97|A0A4Z2CW97_S	9	9	31.9	42.567	376	65.651	31.9	134790000
A0A4Z2DXB5;A0A4Z2DXR9;A0A4Z2DX75;A0A4Z2DX65	A0A4Z2DXB5	Aldehyde dehydrogenase X isoform 2	EWB00_000946	tr|A0A4Z2DXB5|A0A4Z2DXB5_SCHJA Aldehyde dehydrogenase X isoform 2 OS=Schistosoma japonicum OX=6182 GN=EWB00_000946 PE=3 SV=1;tr|A0A4Z2DXR9|A0A4Z2DXR9_SCHJA Aldehyde dehydrogenase X isoform 4 OS=Schistosoma japonicum OX=6182 GN=EWB00_000946 PE=3 SV=1;tr|A0A	6	6	21.4	53.616	491	41.292	21.4	133700000
A0A4Z2D028	A0A4Z2D028	WD repeat and HMG-box DNA-binding protein	EWB00_006215	tr|A0A4Z2D028|A0A4Z2D028_SCHJA WD repeat and HMG-box DNA-binding protein OS=Schistosoma japonicum OX=6182 GN=EWB00_006215 PE=4 SV=1	1	1	0.7	134.72	1213	5.8845	0.7	130810000
A0A4Z2CUV7	A0A4Z2CUV7	Proteasome subunit alpha type	EWB00_007477	tr|A0A4Z2CUV7|A0A4Z2CUV7_SCHJA Proteasome subunit alpha type (Fragment) OS=Schistosoma japonicum OX=6182 GN=EWB00_007477 PE=3 SV=1	8	8	42.6	26.846	242	56.243	42.6	129510000
A0A4Z2DB09;A0A4Z2DAC0	A0A4Z2DB09	Annexin	EWB00_003018	tr|A0A4Z2DB09|A0A4Z2DB09_SCHJA Annexin OS=Schistosoma japonicum OX=6182 GN=EWB00_003018 PE=3 SV=1	5	5	17.2	35.599	319	33.519	17.2	125130000
Q5DEE6	Q5DEE6	Peptidyl-prolyl cis-trans isomerase (PPIase) (EC 5.2.1.8)	Ppia EWB00_004486	tr|Q5DEE6|Q5DEE6_SCHJA Peptidyl-prolyl cis-trans isomerase OS=Schistosoma japonicum OX=6182 GN=Ppia PE=2 SV=1	3	3	17.7	18.041	164	21.701	17.7	124690000
Q26513	Q26513	glutathione transferase (EC 2.5.1.18)	gst-3 EWB00_008808	tr|Q26513|Q26513_SCHJA glutathione transferase OS=Schistosoma japonicum OX=6182 GN=gst-3 PE=2 SV=1	4	4	20.4	23.911	211	26.695	20.4	122760000
A0A4Z2DS71	A0A4Z2DS71	Dynein light chain	EWB00_008877	tr|A0A4Z2DS71|A0A4Z2DS71_SCHJA Dynein light chain OS=Schistosoma japonicum OX=6182 GN=EWB00_008877 PE=3 SV=1	2	2	37.8	8.5346	74	12.588	37.8	122240000
A0A4Z2DPJ9;Q5DEA8	A0A4Z2DPJ9	Lipopolysaccharide-induced tumor necrosis factor-alpha factor isoform 1	EWB00_010350	tr|A0A4Z2DPJ9|A0A4Z2DPJ9_SCHJA Lipopolysaccharide-induced tumor necrosis factor-alpha factor isoform 1 OS=Schistosoma japonicum OX=6182 GN=EWB00_010350 PE=3 SV=1;tr|Q5DEA8|Q5DEA8_SCHJA Lipopolysaccharide-induced tumor necrosis factor-alpha factor isoform 2	2	2	12.1	22.532	207	17.533	12.1	121860000
A0A4Z2DF12;A0A4Z2DF56;A0A4Z2DF80	A0A4Z2DF12	Hypoxanthine phosphoribosyltransferase (EC 2.4.2.8)	EWB00_001591	tr|A0A4Z2DF12|A0A4Z2DF12_SCHJA Hypoxanthine phosphoribosyltransferase OS=Schistosoma japonicum OX=6182 GN=EWB00_001591 PE=3 SV=1;tr|A0A4Z2DF56|A0A4Z2DF56_SCHJA Hypoxanthine phosphoribosyltransferase OS=Schistosoma japonicum OX=6182 GN=EWB00_001591 PE=3 SV=	8	8	47.2	28.302	250	51.788	47.2	121190000
Q5DEZ9;A0A4Z2DBT0;A0A4Z2DBR4	Q5DEZ9	Proteasome subunit beta	PSMB7 EWB00_002510	tr|Q5DEZ9|Q5DEZ9_SCHJA Proteasome subunit beta OS=Schistosoma japonicum OX=6182 GN=PSMB7 PE=2 SV=1;tr|A0A4Z2DBT0|A0A4Z2DBT0_SCHJA Proteasome subunit beta OS=Schistosoma japonicum OX=6182 GN=EWB00_002510 PE=3 SV=1	6	6	21.4	30.567	281	38.819	21.4	114290000
A0A4Z2DAV6;A0A4Z2DBJ4;A0A4Z2DAT9;A0A4Z2DAL3;A0A4Z2DAU4	A0A4Z2DAV6	Taurocyamine kinase isoform 4	EWB00_002792	tr|A0A4Z2DAV6|A0A4Z2DAV6_SCHJA Taurocyamine kinase isoform 4 OS=Schistosoma japonicum OX=6182 GN=EWB00_002792 PE=3 SV=1;tr|A0A4Z2DBJ4|A0A4Z2DBJ4_SCHJA Taurocyamine kinase isoform 3 OS=Schistosoma japonicum OX=6182 GN=EWB00_002792 PE=3 SV=1;tr|A0A4Z2DAT9|A0	11	11	18.5	83.489	744	71.798	18.5	107960000
A0A4Z2D841	A0A4Z2D841	Hillarin	EWB00_003568	tr|A0A4Z2D841|A0A4Z2D841_SCHJA Hillarin OS=Schistosoma japonicum OX=6182 GN=EWB00_003568 PE=4 SV=1	11	11	15.2	99.998	889	78.179	15.2	107490000
A0A4Z2CVE4	A0A4Z2CVE4	Putative phosphoglycerate mutase	EWB00_007264	tr|A0A4Z2CVE4|A0A4Z2CVE4_SCHJA Putative phosphoglycerate mutase OS=Schistosoma japonicum OX=6182 GN=EWB00_007264 PE=3 SV=1	3	3	15.8	26.529	234	29.078	15.8	107170000
A0A4Z2DNM9;A0A4Z2DNA6;A0A4Z2DNA7;A0A4Z2DPA2	A0A4Z2DNM9	Solute carrier family 2, facilitated glucose transporter member 3 isoform 4	EWB00_010680	tr|A0A4Z2DNM9|A0A4Z2DNM9_SCHJA Solute carrier family 2, facilitated glucose transporter member 3 isoform 4 OS=Schistosoma japonicum OX=6182 GN=EWB00_010680 PE=3 SV=1;tr|A0A4Z2DNA6|A0A4Z2DNA6_SCHJA Solute carrier family 2, facilitated glucose transporter me	5	5	7.6	49.778	458	33.808	7.6	106440000
A0A4Z2DF76	A0A4Z2DF76	Plasma membrane calcium-transporting ATPase 2	EWB00_001609	tr|A0A4Z2DF76|A0A4Z2DF76_SCHJA Plasma membrane calcium-transporting ATPase 2 (Fragment) OS=Schistosoma japonicum OX=6182 GN=EWB00_001609 PE=4 SV=1	4	4	38.7	13.721	124	33.579	38.7	103780000
A0A4Z2DDJ4;A0A4Z2DDI9;A0A4Z2DDQ9	A0A4Z2DDJ4	Uncharacterized protein	EWB00_002084	tr|A0A4Z2DDJ4|A0A4Z2DDJ4_SCHJA Uncharacterized protein OS=Schistosoma japonicum OX=6182 GN=EWB00_002084 PE=4 SV=1;tr|A0A4Z2DDI9|A0A4Z2DDI9_SCHJA Uncharacterized protein OS=Schistosoma japonicum OX=6182 GN=EWB00_002084 PE=4 SV=1;tr|A0A4Z2DDQ9|A0A4Z2DDQ9_SCH	2	2	26.6	12.367	109	11.837	26.6	102500000
A0A4Z2CZC2;B3GV02;A0A4Z2CYZ4	A0A4Z2CZC2	Epidermal retinol dehydrogenase 2 isoform 1	EWB00_006224	tr|A0A4Z2CZC2|A0A4Z2CZC2_SCHJA Epidermal retinol dehydrogenase 2 isoform 1 OS=Schistosoma japonicum OX=6182 GN=EWB00_006224 PE=3 SV=1;tr|B3GV02|B3GV02_SCHJA Epidermal retinol dehydrogenase 2 isoform 3 OS=Schistosoma japonicum OX=6182 GN=SDR1 PE=2 SV=1;tr|A	5	5	17.9	29.456	263	33.821	17.9	101190000
C1LEJ4;C1L929;A0A4Z2CRS8;Q5DE19;Q5DF72	C1LEJ4	Histone H2A	EWB00_010470	tr|C1LEJ4|C1LEJ4_SCHJA Histone H2A OS=Schistosoma japonicum OX=6182 GN=EWB00_010470 PE=2 SV=1;tr|C1L929|C1L929_SCHJA Histone H2A OS=Schistosoma japonicum OX=6182 GN=EWB00_008080 PE=2 SV=1;tr|A0A4Z2CRS8|A0A4Z2CRS8_SCHJA Histone H2A OS=Schistosoma japonicum	1	1	7.2	13.455	125	6.3128	7.2	100910000
A0A4Z2DXW1	A0A4Z2DXW1	60 kDa heat shock protein	EWB00_000948	tr|A0A4Z2DXW1|A0A4Z2DXW1_SCHJA 60 kDa heat shock protein OS=Schistosoma japonicum OX=6182 GN=EWB00_000948 PE=3 SV=1	9	9	19.8	61.308	572	62.057	19.8	99044000
A0A4Z2D155	A0A4Z2D155	Neurofascin/L1/NrCAM C-terminal domain-containing protein	EWB00_005877	tr|A0A4Z2D155|A0A4Z2D155_SCHJA Neurofascin/L1/NrCAM C-terminal domain-containing protein OS=Schistosoma japonicum OX=6182 GN=EWB00_005877 PE=4 SV=1	7	7	8	104.12	924	45.485	8	97402000
A0A4Z2DEL7;A0A4Z2DEK8;A0A4Z2DEJ1;A0A4Z2DEL4;A0A4Z2DEH7	A0A4Z2DEL7	ADP-ribosyl cyclase/cyclic ADP-ribose hydrolase (EC 3.2.2.6)	EWB00_001722	tr|A0A4Z2DEL7|A0A4Z2DEL7_SCHJA ADP-ribosyl cyclase/cyclic ADP-ribose hydrolase OS=Schistosoma japonicum OX=6182 GN=EWB00_001722 PE=3 SV=1;tr|A0A4Z2DEK8|A0A4Z2DEK8_SCHJA ADP-ribosyl cyclase/cyclic ADP-ribose hydrolase OS=Schistosoma japonicum OX=6182 GN=EWB	3	3	14.8	24.608	216	23.009	14.8	96585000
A0A4Z2DHE9;Q5DGI2	A0A4Z2DHE9	Tetraspanin	EWB00_001015	tr|A0A4Z2DHE9|A0A4Z2DHE9_SCHJA Tetraspanin OS=Schistosoma japonicum OX=6182 GN=EWB00_001015 PE=3 SV=1;tr|Q5DGI2|Q5DGI2_SCHJA Tetraspanin OS=Schistosoma japonicum OX=6182 GN=EWB00_001015 PE=2 SV=1	1	1	5.2	20.755	192	5.9089	5.2	96112000
A0A4Z2CPI5	A0A4Z2CPI5	Paramyosin	EWB00_008791	tr|A0A4Z2CPI5|A0A4Z2CPI5_SCHJA Paramyosin OS=Schistosoma japonicum OX=6182 GN=EWB00_008791 PE=3 SV=1	3	3	1.5	222.94	1946	17.419	1.5	95399000
A0A4Z2D0X4;A0A4Z2D0X9;A0A4Z2D119	A0A4Z2D0X4	V-type proton ATPase subunit a	EWB00_005603	tr|A0A4Z2D0X4|A0A4Z2D0X4_SCHJA V-type proton ATPase subunit a OS=Schistosoma japonicum OX=6182 GN=EWB00_005603 PE=3 SV=1;tr|A0A4Z2D0X9|A0A4Z2D0X9_SCHJA V-type proton ATPase subunit a OS=Schistosoma japonicum OX=6182 GN=EWB00_005603 PE=3 SV=1;tr|A0A4Z2D119|	6	6	8.6	91.307	805	41.142	8.6	94207000
A0A4Z2DL87;A0A4Z2DKD3	A0A4Z2DL87	Uncharacterized protein	EWB00_000059	tr|A0A4Z2DL87|A0A4Z2DL87_SCHJA Uncharacterized protein OS=Schistosoma japonicum OX=6182 GN=EWB00_000059 PE=4 SV=1	3	3	20.1	21.494	179	21.06	20.1	91838000
C1LN37	C1LN37	Tubulin beta chain	EWB00_003338	tr|C1LN37|C1LN37_SCHJA Tubulin beta chain OS=Schistosoma japonicum OX=6182 GN=EWB00_003338 PE=2 SV=1	11	1	30	49.834	444	19.371	30	89675000
C1LL12	C1LL12	ATP synthase subunit beta (EC 7.1.2.2)	ATP5B EWB00_007494	tr|C1LL12|C1LL12_SCHJA ATP synthase subunit beta OS=Schistosoma japonicum OX=6182 GN=ATP5B PE=2 SV=1	5	5	13.2	55.797	517	47.494	13.2	87546000
A0A4Z2CZ99;A0A4Z2CZG5	A0A4Z2CZ99	Putative aminopeptidase W07G4.4 isoform 2	EWB00_006242	tr|A0A4Z2CZ99|A0A4Z2CZ99_SCHJA Putative aminopeptidase W07G4.4 isoform 2 OS=Schistosoma japonicum OX=6182 GN=EWB00_006242 PE=3 SV=1;tr|A0A4Z2CZG5|A0A4Z2CZG5_SCHJA Putative aminopeptidase W07G4.4 isoform 1 OS=Schistosoma japonicum OX=6182 GN=EWB00_006242 PE	9	8	17.5	58.554	536	56.852	17.5	86225000
C1LFX5	C1LFX5	Proteasome subunit alpha type	EWB00_003705	tr|C1LFX5|C1LFX5_SCHJA Proteasome subunit alpha type OS=Schistosoma japonicum OX=6182 GN=EWB00_003705 PE=2 SV=1	5	5	20.8	29.872	264	33.707	20.8	85823000
Q5DBY6;A0A4Z2D908;A0A4Z2D8Y6	Q5DBY6	DnaJ (Hsp40) homolog, subfamily A, member 1 (DnaJ subfamily A member 1 isoform 2) (SJCHGC01085 protein)	dnaja1 EWB00_003317	tr|Q5DBY6|Q5DBY6_SCHJA DnaJ (Hsp40) homolog, subfamily A, member 1 OS=Schistosoma japonicum OX=6182 GN=dnaja1 PE=2 SV=1;tr|A0A4Z2D908|A0A4Z2D908_SCHJA DnaJ subfamily A member 1 isoform 1 OS=Schistosoma japonicum OX=6182 GN=EWB00_003317 PE=4 SV=1;tr|A0A4Z2D	7	7	15.2	44.979	400	53.02	15.2	84772000
A0A4Z2CU21;A0A4Z2CUJ4	A0A4Z2CU21	Glutathione hydrolase 3 isoform 1	EWB00_007476	tr|A0A4Z2CU21|A0A4Z2CU21_SCHJA Glutathione hydrolase 3 isoform 1 OS=Schistosoma japonicum OX=6182 GN=EWB00_007476 PE=4 SV=1;tr|A0A4Z2CUJ4|A0A4Z2CUJ4_SCHJA Glutathione hydrolase 3 isoform 2 OS=Schistosoma japonicum OX=6182 GN=EWB00_007476 PE=4 SV=1	4	4	10.2	58.743	539	41.673	10.2	84534000
A0A4Z2D615	A0A4Z2D615	Dynein light chain	EWB00_004375	tr|A0A4Z2D615|A0A4Z2D615_SCHJA Dynein light chain OS=Schistosoma japonicum OX=6182 GN=EWB00_004375 PE=3 SV=1	2	2	41	9.6269	83	12.163	41	83016000
A0A4Z2D718	A0A4Z2D718	Synaptotagmin-2	EWB00_003854	tr|A0A4Z2D718|A0A4Z2D718_SCHJA Synaptotagmin-2 OS=Schistosoma japonicum OX=6182 GN=EWB00_003854 PE=4 SV=1	4	4	12.9	45.788	394	24.485	12.9	80359000
A0A4Z2DTA1;A0A4Z2DT76;A0A4Z2DTA0;A0A4Z2DT49	A0A4Z2DTA1	Telomerase protein component 1 isoform 2	EWB00_006570	tr|A0A4Z2DTA1|A0A4Z2DTA1_SCHJA Telomerase protein component 1 isoform 2 OS=Schistosoma japonicum OX=6182 GN=EWB00_006570 PE=4 SV=1;tr|A0A4Z2DT76|A0A4Z2DT76_SCHJA Telomerase protein component 1 isoform 4 OS=Schistosoma japonicum OX=6182 GN=EWB00_006570 PE=4	12	12	4.3	340.71	3013	75.484	4.3	79591000
A0A4Z2DXH5;A0A4Z2DYL0	A0A4Z2DXH5	Programmed cell death 6-interacting protein isoform 2	EWB00_010427	tr|A0A4Z2DXH5|A0A4Z2DXH5_SCHJA Programmed cell death 6-interacting protein isoform 2 OS=Schistosoma japonicum OX=6182 GN=EWB00_010427 PE=4 SV=1;tr|A0A4Z2DYL0|A0A4Z2DYL0_SCHJA Programmed cell death 6-interacting protein isoform 1 OS=Schistosoma japonicum OX	9	9	13.2	78.72	704	54.934	13.2	78926000
Q5DAN5;A0A4Z2CXC6;A0A4Z2CWH5	Q5DAN5	peptidylprolyl isomerase (EC 5.2.1.8)	EWB00_006870	tr|Q5DAN5|Q5DAN5_SCHJA peptidylprolyl isomerase OS=Schistosoma japonicum OX=6182 GN=EWB00_006870 PE=2 SV=1;tr|A0A4Z2CXC6|A0A4Z2CXC6_SCHJA Peptidyl-prolyl cis-trans isomerase FKBP4 isoform 3 OS=Schistosoma japonicum OX=6182 GN=EWB00_006870 PE=4 SV=1;tr|A0A4	7	7	24.6	48.595	431	51.594	24.6	78242000
A0A4Z2D2E8	A0A4Z2D2E8	Prominin-1	EWB00_005251	tr|A0A4Z2D2E8|A0A4Z2D2E8_SCHJA Prominin-1 OS=Schistosoma japonicum OX=6182 GN=EWB00_005251 PE=3 SV=1	6	6	7.6	102.95	910	41.234	7.6	77740000
C7TYR0;Q5DHW5;Q5DED4;Q5DEN0;A0A4Z2D5V3	C7TYR0	Proteasome subunit beta	EWB00_004333	tr|C7TYR0|C7TYR0_SCHJA Proteasome subunit beta OS=Schistosoma japonicum OX=6182 GN=EWB00_004333 PE=2 SV=1;tr|Q5DHW5|Q5DHW5_SCHJA Proteasome subunit beta type-3 OS=Schistosoma japonicum OX=6182 GN=EWB00_004333 PE=2 SV=1;tr|Q5DED4|Q5DED4_SCHJA Proteasome sub	4	4	16.6	23.009	205	26.275	16.6	77712000
A0A4Z2DID8;Q5DBQ9;A0A4Z2DJ26	A0A4Z2DID8	14-3-3 protein isoform 3	EWB00_000646	tr|A0A4Z2DID8|A0A4Z2DID8_SCHJA 14-3-3 protein isoform 3 OS=Schistosoma japonicum OX=6182 GN=EWB00_000646 PE=3 SV=1;tr|Q5DBQ9|Q5DBQ9_SCHJA 14-3-3 protein isoform 1 OS=Schistosoma japonicum OX=6182 GN=ywhae-prov PE=2 SV=1;tr|A0A4Z2DJ26|A0A4Z2DJ26_SCHJA 14-3-	10	9	42.3	25.922	227	61.649	42.3	77376000
A0A4Z2DH93;Q5DCQ5	A0A4Z2DH93	Ras-related protein isoform 1	EWB00_001054	tr|A0A4Z2DH93|A0A4Z2DH93_SCHJA Ras-related protein isoform 1 OS=Schistosoma japonicum OX=6182 GN=EWB00_001054 PE=4 SV=1;tr|Q5DCQ5|Q5DCQ5_SCHJA Ras-related protein isoform 2 OS=Schistosoma japonicum OX=6182 GN=EWB00_001054 PE=2 SV=1	8	8	47.5	20.642	183	55.043	47.5	75763000
Q5DFE9;A0A4Z2CX20;A0A4Z2CXA8	Q5DFE9	Proteasome subunit alpha type	EWB00_006774	tr|Q5DFE9|Q5DFE9_SCHJA Proteasome subunit alpha type OS=Schistosoma japonicum OX=6182 GN=EWB00_006774 PE=2 SV=1;tr|A0A4Z2CX20|A0A4Z2CX20_SCHJA Proteasome subunit alpha type OS=Schistosoma japonicum OX=6182 GN=EWB00_006774 PE=3 SV=1;tr|A0A4Z2CXA8|A0A4Z2CXA8	4	4	27.2	25.902	235	31.206	27.2	74020000
Q5DA91;A0A4Z2D481	Q5DA91	Receptor expression-enhancing protein	EWB00_004716	tr|Q5DA91|Q5DA91_SCHJA Receptor expression-enhancing protein OS=Schistosoma japonicum OX=6182 GN=EWB00_004716 PE=2 SV=1	5	5	20.6	21.562	189	42.562	20.6	71101000
Q5DHF8;A0A4Z2CRV0	Q5DHF8	Histone H3	EWB00_006291	tr|Q5DHF8|Q5DHF8_SCHJA Histone H3 OS=Schistosoma japonicum OX=6182 GN=EWB00_006291 PE=2 SV=1;tr|A0A4Z2CRV0|A0A4Z2CRV0_SCHJA Histone H3 OS=Schistosoma japonicum OX=6182 GN=EWB00_000068 PE=3 SV=1	1	1	8.1	15.314	136	8.8374	8.1	70243000
A0A4Z2CQM7	A0A4Z2CQM7	Annexin	EWB00_008346	tr|A0A4Z2CQM7|A0A4Z2CQM7_SCHJA Annexin OS=Schistosoma japonicum OX=6182 GN=EWB00_008346 PE=3 SV=1	9	9	17.7	54.391	497	56.676	17.7	68084000
A0A4Z2DWJ8;A0A4Z2DXJ0	A0A4Z2DWJ8	GTP-binding nuclear protein	EWB00_001699	tr|A0A4Z2DWJ8|A0A4Z2DWJ8_SCHJA GTP-binding nuclear protein OS=Schistosoma japonicum OX=6182 GN=EWB00_001699 PE=3 SV=1;tr|A0A4Z2DXJ0|A0A4Z2DXJ0_SCHJA GTP-binding nuclear protein OS=Schistosoma japonicum OX=6182 GN=EWB00_001699 PE=3 SV=1	4	4	20	24.138	210	28.14	20	67887000
A0A4Z2DHH0	A0A4Z2DHH0	Basigin	EWB00_001012	tr|A0A4Z2DHH0|A0A4Z2DHH0_SCHJA Basigin OS=Schistosoma japonicum OX=6182 GN=EWB00_001012 PE=4 SV=1	4	4	10.3	40.521	370	54.199	10.3	67724000
Q9U8F3;A0A4Z2D702	Q9U8F3	Thioredoxin	EWB00_003879	tr|Q9U8F3|Q9U8F3_SCHJA Thioredoxin OS=Schistosoma japonicum OX=6182 GN=EWB00_003879 PE=1 SV=1	4	4	41.5	11.851	106	28.825	41.5	66170000
A0A4Z2DUG9	A0A4Z2DUG9	Actin-1	EWB00_004876	tr|A0A4Z2DUG9|A0A4Z2DUG9_SCHJA Actin-1 OS=Schistosoma japonicum OX=6182 GN=EWB00_004876 PE=3 SV=1	11	1	30.9	41.729	376	6.6833	30.9	64545000
A0A4Z2DNJ0;A0A4Z2DN69;Q5DA59	A0A4Z2DNJ0	Rab GDP dissociation inhibitor	EWB00_010665	tr|A0A4Z2DNJ0|A0A4Z2DNJ0_SCHJA Rab GDP dissociation inhibitor OS=Schistosoma japonicum OX=6182 GN=EWB00_010665 PE=3 SV=1;tr|A0A4Z2DN69|A0A4Z2DN69_SCHJA Rab GDP dissociation inhibitor OS=Schistosoma japonicum OX=6182 GN=EWB00_010665 PE=3 SV=1;tr|Q5DA59|Q5DA	4	4	9.7	47.621	423	24.534	9.7	63441000
A0A4Z2DTJ0	A0A4Z2DTJ0	Alpha-actinin-2	EWB00_006050	tr|A0A4Z2DTJ0|A0A4Z2DTJ0_SCHJA Alpha-actinin-2 OS=Schistosoma japonicum OX=6182 GN=EWB00_006050 PE=3 SV=1	2	2	2.7	104.26	899	14.315	2.7	63177000
A0A4Z2CXV5;A0A4Z2CY86	A0A4Z2CXV5	T-cell immunomodulatory protein	EWB00_006548	tr|A0A4Z2CXV5|A0A4Z2CXV5_SCHJA T-cell immunomodulatory protein OS=Schistosoma japonicum OX=6182 GN=EWB00_006548 PE=3 SV=1;tr|A0A4Z2CY86|A0A4Z2CY86_SCHJA T-cell immunomodulatory OS=Schistosoma japonicum OX=6182 GN=EWB00_006550 PE=4 SV=1	4	4	7.4	73.068	663	35.406	7.4	62119000
A0A4Z2D0F3;C1LR28;A0A4Z2D0A8	A0A4Z2D0F3	Heterogeneous nuclear ribonucleoprotein K isoform 1	EWB00_005837	tr|A0A4Z2D0F3|A0A4Z2D0F3_SCHJA Heterogeneous nuclear ribonucleoprotein K isoform 1 OS=Schistosoma japonicum OX=6182 GN=EWB00_005837 PE=4 SV=1;tr|C1LR28|C1LR28_SCHJA Heterogeneous nuclear ribonucleoprotein K OS=Schistosoma japonicum OX=6182 GN=hnRNP-K PE=2	6	6	18.1	43.566	421	81.41	18.1	60728000
A0A4Z2DCY2;A0A4Z2DCS3	A0A4Z2DCY2	Multidrug resistance protein isoform 2	EWB00_002251	tr|A0A4Z2DCY2|A0A4Z2DCY2_SCHJA Multidrug resistance protein isoform 2 OS=Schistosoma japonicum OX=6182 GN=EWB00_002251 PE=4 SV=1;tr|A0A4Z2DCS3|A0A4Z2DCS3_SCHJA Multidrug resistance protein isoform 1 OS=Schistosoma japonicum OX=6182 GN=EWB00_002251 PE=4 SV=	10	10	11.9	132.68	1188	64.821	11.9	60121000
A0A4Z2DPQ9	A0A4Z2DPQ9	Niemann-Pick type protein 1B	EWB00_010177	tr|A0A4Z2DPQ9|A0A4Z2DPQ9_SCHJA Niemann-Pick type protein 1B OS=Schistosoma japonicum OX=6182 GN=EWB00_010177 PE=3 SV=1	5	5	4.6	138.19	1239	34.128	4.6	59851000
A0A4Z2DWQ2	A0A4Z2DWQ2	Sulfhydryl oxidase (EC 1.8.3.2)	EWB00_003399	tr|A0A4Z2DWQ2|A0A4Z2DWQ2_SCHJA Sulfhydryl oxidase OS=Schistosoma japonicum OX=6182 GN=EWB00_003399 PE=3 SV=1	5	5	9.7	65.765	588	37.391	9.7	59259000
A0A4Z2D9V2	A0A4Z2D9V2	Tetraspanin	EWB00_003071	tr|A0A4Z2D9V2|A0A4Z2D9V2_SCHJA Tetraspanin OS=Schistosoma japonicum OX=6182 GN=EWB00_003071 PE=3 SV=1	3	3	9	31.855	279	20.177	9	57615000
A0A4Z2DCC4	A0A4Z2DCC4	Inositol hexakisphosphate and diphosphoinositol-pentakisphosphate kinase (EC 2.7.4.24)	EWB00_002318	tr|A0A4Z2DCC4|A0A4Z2DCC4_SCHJA Inositol hexakisphosphate and diphosphoinositol-pentakisphosphate kinase (Fragment) OS=Schistosoma japonicum OX=6182 GN=EWB00_002318 PE=3 SV=1	1	1	0.6	141.37	1247	6.2751	0.6	56689000
A0A4Z2CRW2	A0A4Z2CRW2	Sarcoplasmic calcium-binding protein	EWB00_008047	tr|A0A4Z2CRW2|A0A4Z2CRW2_SCHJA Sarcoplasmic calcium-binding protein OS=Schistosoma japonicum OX=6182 GN=EWB00_008047 PE=4 SV=1	6	6	16.6	45.585	386	41.874	16.6	56388000
A0A4Z2D976	A0A4Z2D976	Uncharacterized protein	EWB00_003243	tr|A0A4Z2D976|A0A4Z2D976_SCHJA Uncharacterized protein OS=Schistosoma japonicum OX=6182 GN=EWB00_003243 PE=4 SV=1	2	2	20.3	13.364	118	14.046	20.3	55228000
A0A4Z2DXF3;A0A4Z2DX86	A0A4Z2DXF3	Cathepsin B-like cysteine proteinase isoform 2	EWB00_000538	tr|A0A4Z2DXF3|A0A4Z2DXF3_SCHJA Cathepsin B-like cysteine proteinase isoform 2 OS=Schistosoma japonicum OX=6182 GN=EWB00_000538 PE=3 SV=1;tr|A0A4Z2DX86|A0A4Z2DX86_SCHJA Cathepsin B-like cysteine proteinase isoform 1 OS=Schistosoma japonicum OX=6182 GN=EWB00	5	2	15.5	37.208	328	40.085	15.5	54130000
A0A4Z2DKK3	A0A4Z2DKK3	Putative tegumental protein	EWB00_000058	tr|A0A4Z2DKK3|A0A4Z2DKK3_SCHJA Putative tegumental protein OS=Schistosoma japonicum OX=6182 GN=EWB00_000058 PE=4 SV=1	6	6	34.6	21.154	185	35.195	34.6	53695000
C1LGS7;A0A4Z2DVT4	C1LGS7	Transketolase (EC 2.2.1.1) (Transketolase isoform 2)	EWB00_003909	tr|C1LGS7|C1LGS7_SCHJA Transketolase OS=Schistosoma japonicum OX=6182 GN=EWB00_003909 PE=2 SV=1;tr|A0A4Z2DVT4|A0A4Z2DVT4_SCHJA Transketolase isoform 1 OS=Schistosoma japonicum OX=6182 GN=EWB00_003909 PE=4 SV=1	6	6	17.6	67.339	624	38.869	17.6	53565000
A0A4Z2CTC8;C1L779	A0A4Z2CTC8	UDP-glucose 4-epimerase (EC 5.1.3.2)	EWB00_007734	tr|A0A4Z2CTC8|A0A4Z2CTC8_SCHJA UDP-glucose 4-epimerase OS=Schistosoma japonicum OX=6182 GN=EWB00_007734 PE=3 SV=1;tr|C1L779|C1L779_SCHJA UDP-glucose 4-epimerase OS=Schistosoma japonicum OX=6182 GN=EWB00_007734 PE=2 SV=1	3	3	11.9	36.318	328	21.496	11.9	53543000
A0A4Z2CXD1;A0A4Z2CXC9;A0A4Z2CXN4;A0A4Z2CY44;A0A4Z2CXB4	A0A4Z2CXD1	Guanine nucleotide-binding protein G(O) subunit alpha isoform 3	EWB00_006706	tr|A0A4Z2CXD1|A0A4Z2CXD1_SCHJA Guanine nucleotide-binding protein G(O) subunit alpha isoform 3 OS=Schistosoma japonicum OX=6182 GN=EWB00_006706 PE=4 SV=1;tr|A0A4Z2CXC9|A0A4Z2CXC9_SCHJA Guanine nucleotide-binding protein G(O) subunit alpha isoform 4 OS=Schi	5	4	26.3	23.264	205	35.607	26.3	52607000
A0A4Z2CQZ6;A0A4Z2CQW4	A0A4Z2CQZ6	Palmitoyltransferase (EC 2.3.1.225)	EWB00_008240	tr|A0A4Z2CQZ6|A0A4Z2CQZ6_SCHJA Palmitoyltransferase OS=Schistosoma japonicum OX=6182 GN=EWB00_008240 PE=3 SV=1;tr|A0A4Z2CQW4|A0A4Z2CQW4_SCHJA Palmitoyltransferase OS=Schistosoma japonicum OX=6182 GN=EWB00_008240 PE=3 SV=1	3	3	13.4	33.405	291	17.335	13.4	51374000
A0A4Z2CPH8;A0A4Z2CP85;B3GUY4	A0A4Z2CPH8	60S acidic ribosomal protein isoform 1	EWB00_008599	tr|A0A4Z2CPH8|A0A4Z2CPH8_SCHJA 60S acidic ribosomal protein isoform 1 OS=Schistosoma japonicum OX=6182 GN=EWB00_008599 PE=3 SV=1;tr|A0A4Z2CP85|A0A4Z2CP85_SCHJA 60S acidic ribosomal protein isoform 2 OS=Schistosoma japonicum OX=6182 GN=EWB00_008599 PE=3 SV=	5	5	25.5	30.785	275	38.066	25.5	51045000
A0A4Z2DX20;A0A4Z2DWW5;A0A4Z2DWS2;A0A4Z2DWT3;Q5DH43;A0A4Z2DWS7;A0A4Z2DXS0;A0A4Z2DXL8	A0A4Z2DX20	Leukocyte surface antigen CD53 isoform 5	EWB00_001395	tr|A0A4Z2DX20|A0A4Z2DX20_SCHJA Leukocyte surface antigen CD53 isoform 5 OS=Schistosoma japonicum OX=6182 GN=EWB00_001395 PE=4 SV=1;tr|A0A4Z2DWW5|A0A4Z2DWW5_SCHJA Tetraspanin OS=Schistosoma japonicum OX=6182 GN=EWB00_001395 PE=3 SV=1;tr|A0A4Z2DWS2|A0A4Z2DWS	3	3	23.9	17.813	159	22.464	23.9	51032000
A0A4Z2CTR1	A0A4Z2CTR1	proteasome endopeptidase complex (EC 3.4.25.1)	EWB00_007572	tr|A0A4Z2CTR1|A0A4Z2CTR1_SCHJA proteasome endopeptidase complex OS=Schistosoma japonicum OX=6182 GN=EWB00_007572 PE=3 SV=1	4	4	8.9	66.055	583	34.478	8.9	50880000
A0A4Z2DNH6;A0A4Z2DNH7	A0A4Z2DNH6	Spectrin beta chain isoform 2	EWB00_010727	tr|A0A4Z2DNH6|A0A4Z2DNH6_SCHJA Spectrin beta chain isoform 2 OS=Schistosoma japonicum OX=6182 GN=EWB00_010727 PE=4 SV=1;tr|A0A4Z2DNH7|A0A4Z2DNH7_SCHJA Spectrin beta chain isoform 1 OS=Schistosoma japonicum OX=6182 GN=EWB00_010727 PE=4 SV=1	10	10	7.1	221.38	1901	66.82	7.1	50878000
A0A4Z2CSP2;Q86EI1;A0A4Z2CRZ8	A0A4Z2CSP2	Glutamine synthetase (EC 6.3.1.2)	EWB00_007982	tr|A0A4Z2CSP2|A0A4Z2CSP2_SCHJA Glutamine synthetase OS=Schistosoma japonicum OX=6182 GN=EWB00_007982 PE=3 SV=1;tr|Q86EI1|Q86EI1_SCHJA Glutamine synthetase OS=Schistosoma japonicum OX=6182 GN=Glul PE=2 SV=1	3	3	14.8	33.928	304	22.684	14.8	49759000
A0A4Z2CNA3;Q5DDI7;A0A4Z2CN33;A0A4Z2CN84	A0A4Z2CNA3	Severin isoform 2	EWB00_009111	tr|A0A4Z2CNA3|A0A4Z2CNA3_SCHJA Severin isoform 2 OS=Schistosoma japonicum OX=6182 GN=EWB00_009111 PE=4 SV=1;tr|Q5DDI7|Q5DDI7_SCHJA Gelsolin OS=Schistosoma japonicum OX=6182 GN=Gsn PE=2 SV=1;tr|A0A4Z2CN33|A0A4Z2CN33_SCHJA Severin isoform 3 OS=Schistosoma ja	5	5	23	31.78	274	47.089	23	48057000
C1L3U1	C1L3U1	small monomeric GTPase (EC 3.6.5.2)	Rab8 EWB00_006667	tr|C1L3U1|C1L3U1_SCHJA small monomeric GTPase OS=Schistosoma japonicum OX=6182 GN=Rab8 PE=2 SV=1	4	4	19.5	25.295	226	26.969	19.5	47850000
A0A4Z2CSU0	A0A4Z2CSU0	Long-chain-fatty-acid--CoA ligase 5	EWB00_007770	tr|A0A4Z2CSU0|A0A4Z2CSU0_SCHJA Long-chain-fatty-acid--CoA ligase 5 OS=Schistosoma japonicum OX=6182 GN=EWB00_007770 PE=4 SV=1	3	3	6.3	76.711	682	17.431	6.3	47407000
A0A4Z2DQZ7;A0A4Z2DR80;A0A4Z2DR42;A0A4Z2DRZ8	A0A4Z2DQZ7	Isocitrate dehydrogenase [NADP] (EC 1.1.1.42)	EWB00_009709	tr|A0A4Z2DQZ7|A0A4Z2DQZ7_SCHJA Isocitrate dehydrogenase [NADP] OS=Schistosoma japonicum OX=6182 GN=EWB00_009709 PE=3 SV=1;tr|A0A4Z2DR80|A0A4Z2DR80_SCHJA Isocitrate dehydrogenase [NADP] OS=Schistosoma japonicum OX=6182 GN=EWB00_009709 PE=3 SV=1;tr|A0A4Z2DR4	2	2	5.7	43.914	386	15.401	5.7	47184000
O45206	O45206	21.7 kDa antigen (Antigen Sm21.7) (Tegument antigen (I(H)A))	EWB00_007672	tr|O45206|O45206_SCHJA 21.7 kDa antigen OS=Schistosoma japonicum OX=6182 GN=EWB00_007672 PE=2 SV=1	2	2	13	21.693	185	23.681	13	47047000
A0A4Z2DLZ2;A0A4Z2DLM0;A0A4Z2DM03	A0A4Z2DLZ2	Ubiquitin-like modifier-activating enzyme 1 isoform 2	EWB00_011141	tr|A0A4Z2DLZ2|A0A4Z2DLZ2_SCHJA Ubiquitin-like modifier-activating enzyme 1 isoform 2 OS=Schistosoma japonicum OX=6182 GN=EWB00_011141 PE=4 SV=1;tr|A0A4Z2DLM0|A0A4Z2DLM0_SCHJA E1 ubiquitin-activating enzyme OS=Schistosoma japonicum OX=6182 GN=EWB00_011141 P	7	7	11.6	84.746	747	50.394	11.6	46951000
Q86EU0	Q86EU0	Histone H2A	EWB00_006656	tr|Q86EU0|Q86EU0_SCHJA Histone H2A OS=Schistosoma japonicum OX=6182 GN=EWB00_006656 PE=2 SV=1	2	2	10.9	16.422	156	11.272	10.9	46634000
A0A4Z2CZZ5;A0A4Z2CZM6	A0A4Z2CZZ5	Spectrin alpha chain isoform 2	EWB00_006203	tr|A0A4Z2CZZ5|A0A4Z2CZZ5_SCHJA Spectrin alpha chain isoform 2 OS=Schistosoma japonicum OX=6182 GN=EWB00_006203 PE=3 SV=1;tr|A0A4Z2CZM6|A0A4Z2CZM6_SCHJA Spectrin alpha chain isoform 1 OS=Schistosoma japonicum OX=6182 GN=EWB00_006203 PE=4 SV=1	10	10	5	278.96	2405	74.937	5	46598000
Q5DF69;A0A4Z2CML4	Q5DF69	Actin 5C (Actin-2) (SJCHGC06318 protein)	Act5C EWB00_007517	tr|Q5DF69|Q5DF69_SCHJA Actin 5C OS=Schistosoma japonicum OX=6182 GN=Act5C PE=2 SV=1	11	2	28.2	41.835	376	15.273	28.2	46434000
A0A4Z2DTT3	A0A4Z2DTT3	Extracellular superoxide dismutase [Cu-Zn]	EWB00_006584	tr|A0A4Z2DTT3|A0A4Z2DTT3_SCHJA Extracellular superoxide dismutase [Cu-Zn] OS=Schistosoma japonicum OX=6182 GN=EWB00_006584 PE=4 SV=1	3	3	15.3	19.427	177	18.118	15.3	46042000
A0A4Z2D656	A0A4Z2D656	DM9 domain-containing protein	EWB00_004219	tr|A0A4Z2D656|A0A4Z2D656_SCHJA DM9 domain-containing protein OS=Schistosoma japonicum OX=6182 GN=EWB00_004219 PE=4 SV=1	2	2	9.2	33.115	303	20.302	9.2	45623000
Q5DBL8	Q5DBL8	SJCHGC06191 protein	EWB00_011407	tr|Q5DBL8|Q5DBL8_SCHJA SJCHGC06191 protein OS=Schistosoma japonicum OX=6182 GN=EWB00_011407 PE=2 SV=1	1	1	5.6	23.246	215	12.484	5.6	45224000
Q5DCC6;C1LXV0	Q5DCC6	Co-chaperone protein isoform 1 (SJCHGC02843 protein)	EWB00_008859	tr|Q5DCC6|Q5DCC6_SCHJA Co-chaperone protein isoform 1 OS=Schistosoma japonicum OX=6182 GN=EWB00_008859 PE=2 SV=1;tr|C1LXV0|C1LXV0_SCHJA Co-chaperone protein isoform 2 OS=Schistosoma japonicum OX=6182 GN=EWB00_008859 PE=2 SV=1	1	1	6.9	20.922	188	6.2724	6.9	44894000
Q8MUI8;A0A4Z2CUA2;A0A4Z2CTC5;A0A4Z2D827;Q5DDX1;Q5DH40	Q8MUI8	RAS-like GTP-binding protein (Ras-like GTP-binding protein isoform 2) (Rho GTPase-like protein)	EWB00_007468	tr|Q8MUI8|Q8MUI8_SCHJA RAS-like GTP-binding protein OS=Schistosoma japonicum OX=6182 GN=EWB00_007468 PE=2 SV=1;tr|A0A4Z2CUA2|A0A4Z2CUA2_SCHJA Ras-like GTP-binding protein isoform 1 OS=Schistosoma japonicum OX=6182 GN=EWB00_007468 PE=4 SV=1	3	3	17.2	21.787	192	19.581	17.2	44817000
B5M701;A0A4Z2D3M5	B5M701	Tetraspanin	EWB00_004911	tr|B5M701|B5M701_SCHJA Tetraspanin OS=Schistosoma japonicum OX=6182 GN=EWB00_004911 PE=2 SV=1;tr|A0A4Z2D3M5|A0A4Z2D3M5_SCHJA Tetraspanin OS=Schistosoma japonicum OX=6182 GN=EWB00_004911 PE=4 SV=1	1	1	2.9	30.656	276	6.1374	2.9	44685000
A0A4Z2D0M8	A0A4Z2D0M8	Unconventional myosin-XVIIIb-like	EWB00_005778	tr|A0A4Z2D0M8|A0A4Z2D0M8_SCHJA Unconventional myosin-XVIIIb-like OS=Schistosoma japonicum OX=6182 GN=EWB00_005778 PE=4 SV=1	1	1	0.9	115.86	997	5.7441	0.9	44332000
Q5DDH3;A0A4Z2CWC5	Q5DDH3	DM9 domain-containing protein (DM9 domain-containing protein isoform 2) (SJCHGC09059 protein)	EWB00_006947	tr|Q5DDH3|Q5DDH3_SCHJA DM9 domain-containing protein OS=Schistosoma japonicum OX=6182 GN=EWB00_006947 PE=2 SV=1;tr|A0A4Z2CWC5|A0A4Z2CWC5_SCHJA DM9 domain-containing protein isoform 1 OS=Schistosoma japonicum OX=6182 GN=EWB00_006947 PE=4 SV=1	5	5	42.3	17.667	156	32.459	42.3	43853000
A0A4Z2DTY8;Q5DA21;C1L9Q8;A0A4Z2DTS6	A0A4Z2DTY8	Calmodulin isoform 2	EWB00_005823	tr|A0A4Z2DTY8|A0A4Z2DTY8_SCHJA Calmodulin isoform 2 OS=Schistosoma japonicum OX=6182 GN=EWB00_005823 PE=4 SV=1;tr|Q5DA21|Q5DA21_SCHJA Calmodulin 3b (Phosphorylase kinase, delta) OS=Schistosoma japonicum OX=6182 GN=calm3b PE=2 SV=1;tr|C1L9Q8|C1L9Q8_SCHJA Ca	3	3	22.2	16.382	144	18.833	22.2	43614000
C1L4M3	C1L4M3	Gelsolin (Severin)	Gsn EWB00_009113	tr|C1L4M3|C1L4M3_SCHJA Gelsolin OS=Schistosoma japonicum OX=6182 GN=Gsn PE=2 SV=1	5	5	18.5	43.476	373	39.158	18.5	43225000
A0A4Z2DHQ4	A0A4Z2DHQ4	Sodium/myo-inositol cotransporter	EWB00_000893	tr|A0A4Z2DHQ4|A0A4Z2DHQ4_SCHJA Sodium/myo-inositol cotransporter OS=Schistosoma japonicum OX=6182 GN=EWB00_000893 PE=3 SV=1	1	1	2.4	76.669	697	7.4623	2.4	42144000
Q5BS55	Q5BS55	Barrier-to-autointegration factor (SJCHGC06073 protein)	EWB00_002896	tr|Q5BS55|Q5BS55_SCHJA Barrier-to-autointegration factor OS=Schistosoma japonicum OX=6182 GN=EWB00_002896 PE=2 SV=1	2	2	23.3	10.215	90	14.613	23.3	42125000
A0A4Z2DME0;A0A4Z2DMJ9	A0A4Z2DME0	MRH domain-containing protein	EWB00_011036	tr|A0A4Z2DME0|A0A4Z2DME0_SCHJA MRH domain-containing protein OS=Schistosoma japonicum OX=6182 GN=EWB00_011036 PE=4 SV=1;tr|A0A4Z2DMJ9|A0A4Z2DMJ9_SCHJA MRH domain-containing protein OS=Schistosoma japonicum OX=6182 GN=EWB00_011036 PE=4 SV=1	4	4	5.3	115.96	1028	25.94	5.3	42073000
C1LRD4;A0A4Z2DTB9;A0A4Z2DT55;A0A4Z2CKR3	C1LRD4	carbonyl reductase (NADPH) (EC 1.1.1.184)	Cbr1 EWB00_005957	tr|C1LRD4|C1LRD4_SCHJA carbonyl reductase (NADPH) OS=Schistosoma japonicum OX=6182 GN=Cbr1 PE=2 SV=1;tr|A0A4Z2DTB9|A0A4Z2DTB9_SCHJA Carbonyl reductase [NADPH] 1 isoform 1 OS=Schistosoma japonicum OX=6182 GN=EWB00_005957 PE=4 SV=1;tr|A0A4Z2DT55|A0A4Z2DT55_S	5	5	19.1	30.726	277	28.493	19.1	41953000
A0A4Z2DN32	A0A4Z2DN32	Alpha-actinin	EWB00_010649	tr|A0A4Z2DN32|A0A4Z2DN32_SCHJA Alpha-actinin (Fragment) OS=Schistosoma japonicum OX=6182 GN=EWB00_010649 PE=4 SV=1	5	5	9.1	93.367	800	50.913	9.1	41873000
A0A4Z2CZ90;A0A4Z2CZ98	A0A4Z2CZ90	Dipeptidyl peptidase 1 (Cathepsin C) (Cathepsin J) (Dipeptidyl peptidase I) (Dipeptidyl transferase)	EWB00_006262	tr|A0A4Z2CZ90|A0A4Z2CZ90_SCHJA Dipeptidyl peptidase 1 OS=Schistosoma japonicum OX=6182 GN=EWB00_006262 PE=3 SV=1;tr|A0A4Z2CZ98|A0A4Z2CZ98_SCHJA Dipeptidyl peptidase 1 OS=Schistosoma japonicum OX=6182 GN=EWB00_006262 PE=3 SV=1	3	3	7.9	52.792	458	20.376	7.9	41323000
A0A4Z2DBW3	A0A4Z2DBW3	UTP--glucose-1-phosphate uridylyltransferase (EC 2.7.7.9)	EWB00_002536	tr|A0A4Z2DBW3|A0A4Z2DBW3_SCHJA UTP--glucose-1-phosphate uridylyltransferase OS=Schistosoma japonicum OX=6182 GN=EWB00_002536 PE=3 SV=1	2	2	6.6	57.663	515	15.532	6.6	40654000
A0A4Z2CSK6;A0A4Z2CSB3;A0A4Z2CSC9;A0A4Z2CSA5;A0A4Z2CSD4;A0A4Z2CSQ6;A0A4Z2CS79	A0A4Z2CSK6	Uncharacterized protein	EWB00_007934	tr|A0A4Z2CSK6|A0A4Z2CSK6_SCHJA Uncharacterized protein OS=Schistosoma japonicum OX=6182 GN=EWB00_007934 PE=4 SV=1;tr|A0A4Z2CSB3|A0A4Z2CSB3_SCHJA Uncharacterized protein OS=Schistosoma japonicum OX=6182 GN=EWB00_007934 PE=4 SV=1;tr|A0A4Z2CSC9|A0A4Z2CSC9_SCH	6	6	7.6	97.828	844	41.996	7.6	40433000
Q5DBW9;C7TZ03;A0A4Z2DMG5;A0A4Z2DMC2;A0A4Z2CL85	Q5DBW9	RAB family (Ras-related protein isoform 4) (SJCHGC02776 protein)	rab-6.2 EWB00_010888	tr|Q5DBW9|Q5DBW9_SCHJA RAB family OS=Schistosoma japonicum OX=6182 GN=rab-6.2 PE=2 SV=1;tr|C7TZ03|C7TZ03_SCHJA RAB family OS=Schistosoma japonicum OX=6182 GN=rab-6.2 PE=2 SV=1;tr|A0A4Z2DMG5|A0A4Z2DMG5_SCHJA Ras-related protein isoform 2 OS=Schistosoma japo	3	3	14.8	23.419	203	21.039	14.8	40353000
A0A4Z2DAV8	A0A4Z2DAV8	Elongation factor 2	EWB00_002720	tr|A0A4Z2DAV8|A0A4Z2DAV8_SCHJA Elongation factor 2 OS=Schistosoma japonicum OX=6182 GN=EWB00_002720 PE=3 SV=1	7	7	10.5	94.517	849	46.641	10.5	39827000
A0A4Z2DF92;B3GUW0	A0A4Z2DF92	Tetraspanin	EWB00_001622	tr|A0A4Z2DF92|A0A4Z2DF92_SCHJA Tetraspanin OS=Schistosoma japonicum OX=6182 GN=EWB00_001622 PE=3 SV=1;tr|B3GUW0|B3GUW0_SCHJA Tetraspanin OS=Schistosoma japonicum OX=6182 GN=EWB00_001622 PE=2 SV=1	1	1	10.4	23.359	211	11.727	10.4	38965000
C1L5H5	C1L5H5	proteasome endopeptidase complex (EC 3.4.25.1)	PSMB6 EWB00_006042	tr|C1L5H5|C1L5H5_SCHJA proteasome endopeptidase complex OS=Schistosoma japonicum OX=6182 GN=PSMB6 PE=2 SV=1	3	3	15.6	23.713	218	20.662	15.6	38872000
A0A4Z2DIM4	A0A4Z2DIM4	Plastin-2	EWB00_000528	tr|A0A4Z2DIM4|A0A4Z2DIM4_SCHJA Plastin-2 OS=Schistosoma japonicum OX=6182 GN=EWB00_000528 PE=4 SV=1	3	3	6.4	74.037	652	27.281	6.4	38151000
A0A4Z2DCJ4;A0A4Z2DBX7;A0A4Z2DBV9	A0A4Z2DCJ4	Succinate dehydrogenase [ubiquinone] flavoprotein subunit, mitochondrial (EC 1.3.5.1)	EWB00_002490	tr|A0A4Z2DCJ4|A0A4Z2DCJ4_SCHJA Succinate dehydrogenase [ubiquinone] flavoprotein subunit, mitochondrial OS=Schistosoma japonicum OX=6182 GN=EWB00_002490 PE=3 SV=1;tr|A0A4Z2DBX7|A0A4Z2DBX7_SCHJA Succinate dehydrogenase [ubiquinone] flavoprotein subunit, mit	6	6	12.3	71.529	650	35.742	12.3	37636000
Q86F39	Q86F39	Proteasome subunit beta	EWB00_000054	tr|Q86F39|Q86F39_SCHJA Proteasome subunit beta OS=Schistosoma japonicum OX=6182 GN=EWB00_000054 PE=2 SV=1	4	4	21.9	22.804	201	23.434	21.9	37328000
A0A4Z2D474	A0A4Z2D474	Lysosome membrane protein	EWB00_004745	tr|A0A4Z2D474|A0A4Z2D474_SCHJA Lysosome membrane protein OS=Schistosoma japonicum OX=6182 GN=EWB00_004745 PE=3 SV=1	3	3	6.5	58.403	506	19.266	6.5	37237000
C1L7I0;A0A4Z2DUD1;A0A4Z2DTU8;A0A4Z2DTL9;A0A4Z2DTN5	C1L7I0	Glycosyltransferase 1 domain-containing protein isoform 1	EWB00_006068	tr|C1L7I0|C1L7I0_SCHJA Glycosyltransferase 1 domain-containing protein isoform 1 OS=Schistosoma japonicum OX=6182 GN=EWB00_006068 PE=2 SV=1;tr|A0A4Z2DUD1|A0A4Z2DUD1_SCHJA Glycosyltransferase 1 domain-containing protein isoform 2 OS=Schistosoma japonicum OX	5	5	14.8	41.207	365	31.526	14.8	36851000
A0A4Z2DJ78;A0A4Z2DJ09;A0A4Z2DCZ5;A0A4Z2DD65	A0A4Z2DJ78	Uncharacterized protein	EWB00_000431	tr|A0A4Z2DJ78|A0A4Z2DJ78_SCHJA Uncharacterized protein OS=Schistosoma japonicum OX=6182 GN=EWB00_000431 PE=4 SV=1;tr|A0A4Z2DJ09|A0A4Z2DJ09_SCHJA DUF5736 domain-containing protein OS=Schistosoma japonicum OX=6182 GN=EWB00_000432 PE=4 SV=1;tr|A0A4Z2DCZ5|A0A4	3	3	15.7	28.782	255	19.617	15.7	36187000
A0A4Z2D2E4	A0A4Z2D2E4	Citrate synthase	EWB00_005201	tr|A0A4Z2D2E4|A0A4Z2D2E4_SCHJA Citrate synthase OS=Schistosoma japonicum OX=6182 GN=EWB00_005201 PE=3 SV=1	3	3	9.8	52.036	470	20.406	9.8	35795000
A0A4Z2DBA8	A0A4Z2DBA8	Filamin-A	EWB00_002775	tr|A0A4Z2DBA8|A0A4Z2DBA8_SCHJA Filamin-A OS=Schistosoma japonicum OX=6182 GN=EWB00_002775 PE=3 SV=1	10	10	4.7	305.91	2805	61.438	4.7	35467000
A0A4Z2DKR8	A0A4Z2DKR8	H(+)-transporting two-sector ATPase (EC 7.1.2.2)	EWB00_011416	tr|A0A4Z2DKR8|A0A4Z2DKR8_SCHJA H(+)-transporting two-sector ATPase OS=Schistosoma japonicum OX=6182 GN=EWB00_011416 PE=3 SV=1	6	6	10.7	67.573	608	57.822	10.7	35419000
A0A4Z2DXA7	A0A4Z2DXA7	cGMP-dependent protein kinase (EC 2.7.11.12)	EWB00_000320	tr|A0A4Z2DXA7|A0A4Z2DXA7_SCHJA cGMP-dependent protein kinase OS=Schistosoma japonicum OX=6182 GN=EWB00_000320 PE=3 SV=1	3	3	4.7	78.12	686	17.745	4.7	34595000
A0A4Z2CVU6;A0A4Z2CW56;A0A4Z2CW15	A0A4Z2CVU6	ATP-dependent 6-phosphofructokinase isoform 2	EWB00_007019	tr|A0A4Z2CVU6|A0A4Z2CVU6_SCHJA ATP-dependent 6-phosphofructokinase isoform 2 OS=Schistosoma japonicum OX=6182 GN=EWB00_007019 PE=4 SV=1;tr|A0A4Z2CW56|A0A4Z2CW56_SCHJA ATP-dependent 6-phosphofructokinase OS=Schistosoma japonicum OX=6182 GN=EWB00_007019 PE=3	4	4	8.9	62.069	574	29.345	8.9	33732000
A0A4Z2CX60;Q5DET6;A0A4Z2DEF3;A0A4Z2DEI3;Q86ET1;Q5DGN7;Q5DGE6	A0A4Z2CX60	Ras-related protein isoform 2	EWB00_006800	tr|A0A4Z2CX60|A0A4Z2CX60_SCHJA Ras-related protein isoform 2 OS=Schistosoma japonicum OX=6182 GN=EWB00_006800 PE=4 SV=1;tr|Q5DET6|Q5DET6_SCHJA Rab-protein 10 OS=Schistosoma japonicum OX=6182 GN=Rab10 PE=2 SV=1;tr|A0A4Z2DEF3|A0A4Z2DEF3_SCHJA Ras-related pro	2	2	13.9	17.368	151	16.551	13.9	33357000
A0A4Z2DX43	A0A4Z2DX43	Regulator of microtubule dynamics protein isoform 1	EWB00_001396	tr|A0A4Z2DX43|A0A4Z2DX43_SCHJA Regulator of microtubule dynamics protein isoform 1 OS=Schistosoma japonicum OX=6182 GN=EWB00_001396 PE=4 SV=1	2	2	9.1	28.439	243	12.667	9.1	32638000
C1LPL5	C1LPL5	Putative Stress-induced-phosphoprotein 1 (Stress-induced-phosphoprotein 1)	STI1 EWB00_010015	tr|C1LPL5|C1LPL5_SCHJA Putative Stress-induced-phosphoprotein 1 OS=Schistosoma japonicum OX=6182 GN=STI1 PE=2 SV=1	7	7	28.5	36.234	319	41.464	28.5	32541000
A0A4Z2CZL7;Q5DCZ9	A0A4Z2CZL7	Ras-related protein isoform 2	EWB00_006404	tr|A0A4Z2CZL7|A0A4Z2CZL7_SCHJA Ras-related protein isoform 2 OS=Schistosoma japonicum OX=6182 GN=EWB00_006404 PE=4 SV=1;tr|Q5DCZ9|Q5DCZ9_SCHJA Ras-related protein isoform 1 OS=Schistosoma japonicum OX=6182 GN=EWB00_006404 PE=2 SV=1	3	3	28.4	15.686	141	18.517	28.4	31910000
A0A4Z2DAH5;A0A4Z2DAJ7;A0A4Z2DAB6	A0A4Z2DAH5	Uncharacterized protein	EWB00_002962	tr|A0A4Z2DAH5|A0A4Z2DAH5_SCHJA Uncharacterized protein OS=Schistosoma japonicum OX=6182 GN=EWB00_002962 PE=4 SV=1	3	3	2.8	113.53	1033	17.646	2.8	31749000
A0A4Z2CMQ8;Q5DAC9;A0A4Z2CMQ2;A0A4Z2DH19;C1LLC3	A0A4Z2CMQ8	Tubulin alpha chain	EWB00_009218	tr|A0A4Z2CMQ8|A0A4Z2CMQ8_SCHJA Tubulin alpha chain OS=Schistosoma japonicum OX=6182 GN=EWB00_009218 PE=3 SV=1;tr|Q5DAC9|Q5DAC9_SCHJA Tubulin alpha chain OS=Schistosoma japonicum OX=6182 GN=EWB00_009218 PE=2 SV=1;tr|A0A4Z2CMQ2|A0A4Z2CMQ2_SCHJA Tubulin alpha	8	1	21.8	48.417	436	6.7459	21.8	30848000
A0A4Z2DXH7;A0A4Z2DXE2;C1LD75	A0A4Z2DXH7	Oxalate:formate antiporter isoform 3	EWB00_002051	tr|A0A4Z2DXH7|A0A4Z2DXH7_SCHJA Oxalate:formate antiporter isoform 3 OS=Schistosoma japonicum OX=6182 GN=EWB00_002051 PE=4 SV=1;tr|A0A4Z2DXE2|A0A4Z2DXE2_SCHJA Oxalate:formate antiporter isoform 1 OS=Schistosoma japonicum OX=6182 GN=EWB00_002051 PE=4 SV=1;tr	2	2	6.5	37.838	340	14.998	6.5	30731000
Q5DE66;A0A4Z2D4P5	Q5DE66	Major egg antigen (Major egg antigen (P40)) (SJCHGC06324 protein)	EWB00_009263	tr|Q5DE66|Q5DE66_SCHJA Major egg antigen OS=Schistosoma japonicum OX=6182 GN=EWB00_009263 PE=2 SV=1	5	5	18.9	39.18	354	31.926	18.9	30505000
A0A4Z2CMD1;Q5DI11	A0A4Z2CMD1	Major egg antigen isoform 2	EWB00_009260	tr|A0A4Z2CMD1|A0A4Z2CMD1_SCHJA Major egg antigen isoform 2 OS=Schistosoma japonicum OX=6182 GN=EWB00_009260 PE=3 SV=1;tr|Q5DI11|Q5DI11_SCHJA Major egg antigen isoform 1 OS=Schistosoma japonicum OX=6182 GN=EWB00_009260 PE=2 SV=1	3	3	12.2	42.371	376	20.578	12.2	29710000
A0A4Z2D990;A0A4Z2CKV5	A0A4Z2D990	UPAR/Ly6 domain-containing protein	EWB00_003242	tr|A0A4Z2D990|A0A4Z2D990_SCHJA UPAR/Ly6 domain-containing protein OS=Schistosoma japonicum OX=6182 GN=EWB00_003242 PE=4 SV=1;tr|A0A4Z2CKV5|A0A4Z2CKV5_SCHJA Uncharacterized protein OS=Schistosoma japonicum OX=6182 GN=EWB00_010379 PE=4 SV=1	3	3	30.5	9.8695	82	21.623	30.5	29296000
A0A4Z2DK48;C1LEA3;A0A4Z2DL46;A0A4Z2DKH5	A0A4Z2DK48	Epidermal growth factor receptor kinase substrate 8-like protein isoform 2	EWB00_000091	tr|A0A4Z2DK48|A0A4Z2DK48_SCHJA Epidermal growth factor receptor kinase substrate 8-like protein isoform 2 OS=Schistosoma japonicum OX=6182 GN=EWB00_000091 PE=4 SV=1;tr|C1LEA3|C1LEA3_SCHJA Epidermal growth factor receptor kinase substrate 8-like protein iso	3	3	7.1	56.48	491	19.728	7.1	29236000
A0A4Z2D1K5	A0A4Z2D1K5	Solute carrier family 43 member 3	EWB00_005352	tr|A0A4Z2D1K5|A0A4Z2D1K5_SCHJA Solute carrier family 43 member 3 OS=Schistosoma japonicum OX=6182 GN=EWB00_005352 PE=4 SV=1	3	3	7.3	54.793	490	19.896	7.3	29146000
A0A4Z2DK83;A0A4Z2DK40;A0A4Z2DK57;Q5DF59;A0A4Z2DL32	A0A4Z2DK83	Malate dehydrogenase (EC 1.1.1.37)	EWB00_000090	tr|A0A4Z2DK83|A0A4Z2DK83_SCHJA Malate dehydrogenase OS=Schistosoma japonicum OX=6182 GN=EWB00_000090 PE=3 SV=1;tr|A0A4Z2DK40|A0A4Z2DK40_SCHJA Malate dehydrogenase OS=Schistosoma japonicum OX=6182 GN=EWB00_000090 PE=3 SV=1;tr|A0A4Z2DK57|A0A4Z2DK57_SCHJA Mal	4	4	15.4	28.865	259	24.996	15.4	28653000
A0A4Z2CZP8	A0A4Z2CZP8	Otoferlin	EWB00_006135	tr|A0A4Z2CZP8|A0A4Z2CZP8_SCHJA Otoferlin OS=Schistosoma japonicum OX=6182 GN=EWB00_006135 PE=4 SV=1	7	7	3.7	244.61	2132	42.096	3.7	28337000
A0A4Z2CSQ3;A0A4Z2CSD2	A0A4Z2CSQ3	IST1 homolog (Charged multivesicular body protein 8)	EWB00_007893	tr|A0A4Z2CSQ3|A0A4Z2CSQ3_SCHJA IST1 homolog OS=Schistosoma japonicum OX=6182 GN=EWB00_007893 PE=3 SV=1;tr|A0A4Z2CSD2|A0A4Z2CSD2_SCHJA IST1 homolog OS=Schistosoma japonicum OX=6182 GN=EWB00_007893 PE=3 SV=1	2	2	7.3	41.696	371	13.682	7.3	28308000
A0A4Z2DNM3	A0A4Z2DNM3	Cadherin EGF LAG seven-pass G-type receptor 1	EWB00_010748	tr|A0A4Z2DNM3|A0A4Z2DNM3_SCHJA Cadherin EGF LAG seven-pass G-type receptor 1 (Fragment) OS=Schistosoma japonicum OX=6182 GN=EWB00_010748 PE=4 SV=1	1	1	1.7	94.442	820	5.7895	1.7	27984000
A0A4Z2DSY8	A0A4Z2DSY8	Telomerase protein component 1	EWB00_006569	tr|A0A4Z2DSY8|A0A4Z2DSY8_SCHJA Telomerase protein component 1 OS=Schistosoma japonicum OX=6182 GN=EWB00_006569 PE=4 SV=1	7	7	3.4	319.35	2830	42.437	3.4	27735000
C1LK98;A0A4Z2DHP6;C1LK99	C1LK98	purine-nucleoside phosphorylase (EC 2.4.2.1) (Inosine-guanosine phosphorylase)	EWB00_000867	tr|C1LK98|C1LK98_SCHJA purine-nucleoside phosphorylase OS=Schistosoma japonicum OX=6182 GN=EWB00_000867 PE=2 SV=1;tr|A0A4Z2DHP6|A0A4Z2DHP6_SCHJA purine-nucleoside phosphorylase OS=Schistosoma japonicum OX=6182 GN=EWB00_000867 PE=3 SV=1;tr|C1LK99|C1LK99_SCH	2	2	7.7	20.087	183	15.321	7.7	27596000
A0A4Z2D244	A0A4Z2D244	6-phosphogluconate dehydrogenase, decarboxylating (EC 1.1.1.44)	EWB00_005414	tr|A0A4Z2D244|A0A4Z2D244_SCHJA 6-phosphogluconate dehydrogenase, decarboxylating OS=Schistosoma japonicum OX=6182 GN=EWB00_005414 PE=3 SV=1	3	3	8	53.614	486	19.798	8	26512000
A0A4Z2D917	A0A4Z2D917	Syntenin-1	EWB00_003249	tr|A0A4Z2D917|A0A4Z2D917_SCHJA Syntenin-1 (Fragment) OS=Schistosoma japonicum OX=6182 GN=EWB00_003249 PE=4 SV=1	1	1	4.1	29.058	267	9.7801	4.1	26481000
A0A4Z2CV87	A0A4Z2CV87	GMP synthase (glutamine-hydrolyzing) (EC 6.3.5.2) (Glutamine amidotransferase)	EWB00_007224	tr|A0A4Z2CV87|A0A4Z2CV87_SCHJA GMP synthase (glutamine-hydrolyzing) OS=Schistosoma japonicum OX=6182 GN=EWB00_007224 PE=4 SV=1	6	6	10.3	81.062	739	37.338	10.3	26438000
A0A4Z2DMK8	A0A4Z2DMK8	Twitchin	EWB00_011116	tr|A0A4Z2DMK8|A0A4Z2DMK8_SCHJA Twitchin (Fragment) OS=Schistosoma japonicum OX=6182 GN=EWB00_011116 PE=3 SV=1	6	6	2.6	401.56	3646	36.872	2.6	25522000
A0A4Z2CRX2	A0A4Z2CRX2	Plasma membrane calcium-transporting ATPase 2	EWB00_008098	tr|A0A4Z2CRX2|A0A4Z2CRX2_SCHJA Plasma membrane calcium-transporting ATPase 2 (Fragment) OS=Schistosoma japonicum OX=6182 GN=EWB00_008098 PE=4 SV=1	10	6	11.6	124.89	1134	38.221	11.6	25326000
A0A4Z2DKN6	A0A4Z2DKN6	Sodium-coupled neutral amino acid transporter 9	EWB00_011420	tr|A0A4Z2DKN6|A0A4Z2DKN6_SCHJA Sodium-coupled neutral amino acid transporter 9 OS=Schistosoma japonicum OX=6182 GN=EWB00_011420 PE=4 SV=1	2	2	3.4	80.733	714	13.901	3.4	25207000
A0A4Z2DQL0;A0A4Z2DQL2	A0A4Z2DQL0	Endoplasmin isoform 1	EWB00_009827	tr|A0A4Z2DQL0|A0A4Z2DQL0_SCHJA Endoplasmin isoform 1 OS=Schistosoma japonicum OX=6182 GN=EWB00_009827 PE=3 SV=1;tr|A0A4Z2DQL2|A0A4Z2DQL2_SCHJA Endoplasmin isoform 2 OS=Schistosoma japonicum OX=6182 GN=EWB00_009827 PE=3 SV=1	5	4	3.1	205.99	1831	27.246	3.1	24253000
Q5DBK7;A0A4Z2D049;A0A4Z2D009;A0A4Z2D043	Q5DBK7	Activator of 90 kDa heat shock protein ATPase 1 isoform 3 (Activator of 90 kDa heat shock protein ATPase homolog 1) (SJCHGC01423 protein)	AHA1 EWB00_005937	tr|Q5DBK7|Q5DBK7_SCHJA Activator of 90 kDa heat shock protein ATPase 1 isoform 3 OS=Schistosoma japonicum OX=6182 GN=AHA1 PE=2 SV=1;tr|A0A4Z2D049|A0A4Z2D049_SCHJA Activator of 90 kDa heat shock protein ATPase 1 isoform 1 OS=Schistosoma japonicum OX=6182 GN	3	3	13.1	39.046	343	20.788	13.1	24130000
A0A4Z2DBC6;A0A4Z2DB62	A0A4Z2DBC6	Paramyosin	EWB00_002678	tr|A0A4Z2DBC6|A0A4Z2DBC6_SCHJA Paramyosin OS=Schistosoma japonicum OX=6182 GN=EWB00_002678 PE=3 SV=1;tr|A0A4Z2DB62|A0A4Z2DB62_SCHJA Paramyosin OS=Schistosoma japonicum OX=6182 GN=EWB00_002678 PE=3 SV=1	2	2	1	231.46	1999	12.648	1	23659000
A0A4Z2D9S2;Q5DCK2	A0A4Z2D9S2	Lysosome membrane protein isoform 2	EWB00_003064	tr|A0A4Z2D9S2|A0A4Z2D9S2_SCHJA Lysosome membrane protein isoform 2 OS=Schistosoma japonicum OX=6182 GN=EWB00_003064 PE=3 SV=1;tr|Q5DCK2|Q5DCK2_SCHJA Lysosome membrane protein isoform 1 OS=Schistosoma japonicum OX=6182 GN=EWB00_003064 PE=2 SV=1	2	2	4.8	58.057	525	13.247	4.8	23540000
A0A4Z2DQM1;A0A4Z2CR02	A0A4Z2DQM1	Cathepsin L-like proteinase	EWB00_009917	tr|A0A4Z2DQM1|A0A4Z2DQM1_SCHJA Cathepsin L-like proteinase OS=Schistosoma japonicum OX=6182 GN=EWB00_009917 PE=3 SV=1;tr|A0A4Z2CR02|A0A4Z2CR02_SCHJA Cathepsin L-like proteinase OS=Schistosoma japonicum OX=6182 GN=EWB00_008201 PE=3 SV=1	3	3	6.3	38.181	331	18.349	6.3	23263000
A0A4Z2DQF5;Q5DAB8;A0A4Z2DRB9;A0A4Z2DJB5	A0A4Z2DQF5	Ras-related protein isoform 2	EWB00_009985	tr|A0A4Z2DQF5|A0A4Z2DQF5_SCHJA Ras-related protein isoform 2 OS=Schistosoma japonicum OX=6182 GN=EWB00_009985 PE=4 SV=1;tr|Q5DAB8|Q5DAB8_SCHJA Ras-related protein isoform 1 OS=Schistosoma japonicum OX=6182 GN=EWB00_009985 PE=2 SV=1;tr|A0A4Z2DRB9|A0A4Z2DRB9	2	1	12.5	19.738	176	12.404	12.5	23223000
Q5DE04;A0A4Z2D9R4;A0A4Z2D8Y8	Q5DE04	Reticulon-like protein	EWB00_003282	tr|Q5DE04|Q5DE04_SCHJA Reticulon-like protein OS=Schistosoma japonicum OX=6182 GN=EWB00_003282 PE=2 SV=1;tr|A0A4Z2D9R4|A0A4Z2D9R4_SCHJA Reticulon-like protein OS=Schistosoma japonicum OX=6182 GN=EWB00_003282 PE=4 SV=1;tr|A0A4Z2D8Y8|A0A4Z2D8Y8_SCHJA Reticul	2	2	7	24.322	214	11.066	7	23219000
A0A4Z2D7A3	A0A4Z2D7A3	Nucleoside diphosphate kinase (EC 2.7.4.6)	EWB00_003771	tr|A0A4Z2D7A3|A0A4Z2D7A3_SCHJA Nucleoside diphosphate kinase OS=Schistosoma japonicum OX=6182 GN=EWB00_003771 PE=3 SV=1	3	3	21.5	16.832	149	19.719	21.5	22975000
Q5DH59	Q5DH59	SJCHGC04318 protein	EWB00_002408	tr|Q5DH59|Q5DH59_SCHJA SJCHGC04318 protein OS=Schistosoma japonicum OX=6182 GN=EWB00_002408 PE=2 SV=1	1	1	11.1	11.462	99	7.0421	11.1	22810000
A0A4Z2D639	A0A4Z2D639	Dynein light chain	EWB00_004397	tr|A0A4Z2D639|A0A4Z2D639_SCHJA Dynein light chain OS=Schistosoma japonicum OX=6182 GN=EWB00_004397 PE=3 SV=1	1	1	42.2	7.3984	64	6.4435	42.2	22738000
A0A4Z2DPW0;A0A4Z2CVH6	A0A4Z2DPW0	Kinesin-like protein	EWB00_010063	tr|A0A4Z2DPW0|A0A4Z2DPW0_SCHJA Kinesin-like protein OS=Schistosoma japonicum OX=6182 GN=EWB00_010063 PE=3 SV=1;tr|A0A4Z2CVH6|A0A4Z2CVH6_SCHJA Kinesin heavy chain isoform 5C OS=Schistosoma japonicum OX=6182 GN=EWB00_007265 PE=3 SV=1	5	5	6.1	106.37	938	32.869	6.1	21684000
A0A4Z2CYA1	A0A4Z2CYA1	Fatty-acid amide hydrolase 1	EWB00_006467	tr|A0A4Z2CYA1|A0A4Z2CYA1_SCHJA Fatty-acid amide hydrolase 1 OS=Schistosoma japonicum OX=6182 GN=EWB00_006467 PE=3 SV=1	2	2	4.1	68.149	608	12.761	4.1	21397000
A0A4Z2DJQ2;A0A4Z2DJU0	A0A4Z2DJQ2	Titin isoform 1	EWB00_000282	tr|A0A4Z2DJQ2|A0A4Z2DJQ2_SCHJA Titin isoform 1 OS=Schistosoma japonicum OX=6182 GN=EWB00_000282 PE=4 SV=1;tr|A0A4Z2DJU0|A0A4Z2DJU0_SCHJA Titin isoform 2 OS=Schistosoma japonicum OX=6182 GN=EWB00_000282 PE=4 SV=1	3	3	3.7	119.3	1078	19.073	3.7	21026000
A0A4Z2CXR5	A0A4Z2CXR5	Calponin	EWB00_006635	tr|A0A4Z2CXR5|A0A4Z2CXR5_SCHJA Calponin OS=Schistosoma japonicum OX=6182 GN=EWB00_006635 PE=4 SV=1	1	1	19.7	6.9808	61	9.1574	19.7	20392000
Q86ER0;A0A4Z2CP13;A0A4Z2CNX3	Q86ER0	ATPase, H+ transporting, lysosomal 31kDa, V1 subunit E (EC 3.6.3.14) (SJCHGC05359 protein) (V-type proton ATPase subunit E isoform 3)	atp6v1e1 EWB00_008789	tr|Q86ER0|Q86ER0_SCHJA ATPase, H+ transporting, lysosomal 31kDa, V1 subunit E OS=Schistosoma japonicum OX=6182 GN=atp6v1e1 PE=2 SV=1;tr|A0A4Z2CP13|A0A4Z2CP13_SCHJA V-type proton ATPase subunit E isoform 2 OS=Schistosoma japonicum OX=6182 GN=EWB00_008789 PE	3	3	15.1	26.436	225	19.321	15.1	19978000
A0A4Z2DPY0	A0A4Z2DPY0	Vacuolar proton pump subunit B (V-ATPase subunit B) (Vacuolar proton pump subunit B)	EWB00_010514	tr|A0A4Z2DPY0|A0A4Z2DPY0_SCHJA Vacuolar proton pump subunit B OS=Schistosoma japonicum OX=6182 GN=EWB00_010514 PE=3 SV=1	3	3	9.4	47.018	424	19.108	9.4	19910000
A0A4Z2CW11;A0A4Z2CVV7	A0A4Z2CW11	Ankyrin-2 isoform 2	EWB00_007018	tr|A0A4Z2CW11|A0A4Z2CW11_SCHJA Ankyrin-2 isoform 2 OS=Schistosoma japonicum OX=6182 GN=EWB00_007018 PE=4 SV=1;tr|A0A4Z2CVV7|A0A4Z2CVV7_SCHJA Ankyrin-2 isoform 1 OS=Schistosoma japonicum OX=6182 GN=EWB00_007018 PE=4 SV=1	6	5	4.2	231.55	2116	36.582	4.2	19838000
A0A4Z2DKV0;A0A4Z2DKR5	A0A4Z2DKV0	Leukocyte elastase inhibitor isoform 1	EWB00_011369	tr|A0A4Z2DKV0|A0A4Z2DKV0_SCHJA Leukocyte elastase inhibitor isoform 1 OS=Schistosoma japonicum OX=6182 GN=EWB00_011369 PE=3 SV=1	3	3	7	43.809	384	17.226	7	19734000
A0A4Z2DQJ5	A0A4Z2DQJ5	Ras-related protein	EWB00_009987	tr|A0A4Z2DQJ5|A0A4Z2DQJ5_SCHJA Ras-related protein OS=Schistosoma japonicum OX=6182 GN=EWB00_009987 PE=4 SV=1	2	1	10.1	24.457	218	5.6793	10.1	19615000
A0A4Z2DK02;A0A4Z2DJP0;Q5D9H9;A0A4Z2DJM6;A0A4Z2DJP1;Q5DBN1;A0A4Z2CS82	A0A4Z2DK02	Guanine nucleotide-binding protein G(S) subunit alpha isoform 4	EWB00_000205	tr|A0A4Z2DK02|A0A4Z2DK02_SCHJA Guanine nucleotide-binding protein G(S) subunit alpha isoform 4 OS=Schistosoma japonicum OX=6182 GN=EWB00_000205 PE=3 SV=1;tr|A0A4Z2DJP0|A0A4Z2DJP0_SCHJA Guanine nucleotide-binding protein G(S) subunit alpha isoform 2 OS=Schi	3	2	9.6	38.692	333	13.59	9.6	19063000
Q9XTL4	Q9XTL4	Dynein light chain	DLC4 DLC2 EWB00_009200	tr|Q9XTL4|Q9XTL4_SCHJA Dynein light chain OS=Schistosoma japonicum OX=6182 GN=DLC4 PE=2 SV=1	2	2	27.6	10.061	87	12.109	27.6	19055000
A0A4Z2DA08	A0A4Z2DA08	Vesicle-fusing ATPase (EC 3.6.4.6)	EWB00_003034	tr|A0A4Z2DA08|A0A4Z2DA08_SCHJA Vesicle-fusing ATPase OS=Schistosoma japonicum OX=6182 GN=EWB00_003034 PE=3 SV=1	3	3	5.4	73.634	669	19.715	5.4	19022000
A0A4Z2DTD1;A0A4Z2DU27;A0A4Z2DSZ9;A0A4Z2DTC1	A0A4Z2DTD1	26S proteasome non-ATPase regulatory subunit 6 isoform 1	EWB00_006583	tr|A0A4Z2DTD1|A0A4Z2DTD1_SCHJA 26S proteasome non-ATPase regulatory subunit 6 isoform 1 OS=Schistosoma japonicum OX=6182 GN=EWB00_006583 PE=4 SV=1;tr|A0A4Z2DU27|A0A4Z2DU27_SCHJA 26S proteasome non-ATPase regulatory subunit 6 isoform 4 OS=Schistosoma japoni	3	3	14.7	32.262	278	18.033	14.7	18797000
A0A4Z2CY28	A0A4Z2CY28	Vesicle-associated membrane protein isoform 3	EWB00_006537	tr|A0A4Z2CY28|A0A4Z2CY28_SCHJA Vesicle-associated membrane protein isoform 3 OS=Schistosoma japonicum OX=6182 GN=EWB00_006537 PE=4 SV=1	1	1	6.7	28.49	254	7.3393	6.7	17926000
A0A4Z2D4W8;A0A4Z2D4W6;C1LRP6	A0A4Z2D4W8	60S ribosomal protein isoform 2	EWB00_004581	tr|A0A4Z2D4W8|A0A4Z2D4W8_SCHJA 60S ribosomal protein isoform 2 OS=Schistosoma japonicum OX=6182 GN=EWB00_004581 PE=3 SV=1;tr|A0A4Z2D4W6|A0A4Z2D4W6_SCHJA 60S ribosomal protein isoform 3 OS=Schistosoma japonicum OX=6182 GN=EWB00_004581 PE=3 SV=1;tr|C1LRP6|C1	2	2	10.7	20.253	178	12.217	10.7	17647000
Q5FX73;Q5DAL5;A0A291FAL7;A0A4Z2CW78;A0A4Z2CV12	Q5FX73	Serine/threonine-protein phosphatase (EC 3.1.3.16)	ppp1cc EWB00_007238	tr|Q5FX73|Q5FX73_SCHJA Serine/threonine-protein phosphatase OS=Schistosoma japonicum OX=6182 GN=ppp1cc PE=2 SV=1;tr|Q5DAL5|Q5DAL5_SCHJA Serine/threonine-protein phosphatase (Fragment) OS=Schistosoma japonicum OX=6182 GN=EWB00_000820 PE=2 SV=1	3	3	10.1	37.346	327	22.755	10.1	17630000
B3GUW7	B3GUW7	Metallo-beta-lactamase domain-containing protein	EWB00_001928	tr|B3GUW7|B3GUW7_SCHJA Metallo-beta-lactamase domain-containing protein OS=Schistosoma japonicum OX=6182 GN=EWB00_001928 PE=2 SV=1	2	2	14	26.04	236	15.05	14	17396000
A0A4Z2DRH3	A0A4Z2DRH3	Coiled-coil domain-containing protein	EWB00_009381	tr|A0A4Z2DRH3|A0A4Z2DRH3_SCHJA Coiled-coil domain-containing protein OS=Schistosoma japonicum OX=6182 GN=EWB00_009381 PE=4 SV=1	1	1	3.4	47.454	408	5.6484	3.4	17345000
A0A4Z2DGI9	A0A4Z2DGI9	Phosphotransferase (EC 2.7.1.-)	EWB00_001184	tr|A0A4Z2DGI9|A0A4Z2DGI9_SCHJA Phosphotransferase OS=Schistosoma japonicum OX=6182 GN=EWB00_001184 PE=3 SV=1	2	2	4.2	50.47	451	12.418	4.2	17149000
A0A4Z2DTJ5	A0A4Z2DTJ5	Uncharacterized protein	EWB00_008720	tr|A0A4Z2DTJ5|A0A4Z2DTJ5_SCHJA Uncharacterized protein OS=Schistosoma japonicum OX=6182 GN=EWB00_008720 PE=4 SV=1	2	2	3.9	265.46	2399	13.657	3.9	17138000
Q86DX1	Q86DX1	Universal stress protein	EWB00_002650	tr|Q86DX1|Q86DX1_SCHJA Universal stress protein OS=Schistosoma japonicum OX=6182 GN=EWB00_002650 PE=2 SV=1	3	3	16.8	17.197	155	17.498	16.8	16939000
A0A4Z2CR29	A0A4Z2CR29	Muscle LIM protein	EWB00_008246	tr|A0A4Z2CR29|A0A4Z2CR29_SCHJA Muscle LIM protein OS=Schistosoma japonicum OX=6182 GN=EWB00_008246 PE=4 SV=1	2	2	13.2	19.962	189	12.622	13.2	16939000
A0A4Z2DR48	A0A4Z2DR48	Serine/threonine-protein phosphatase 2A 56 kDa regulatory subunit delta isoform	EWB00_009539	tr|A0A4Z2DR48|A0A4Z2DR48_SCHJA Serine/threonine-protein phosphatase 2A 56 kDa regulatory subunit delta isoform (Fragment) OS=Schistosoma japonicum OX=6182 GN=EWB00_009539 PE=3 SV=1	1	1	1.3	86.895	766	5.791	1.3	16923000
A0A4Z2D465	A0A4Z2D465	Calponin	EWB00_004741	tr|A0A4Z2D465|A0A4Z2D465_SCHJA Calponin OS=Schistosoma japonicum OX=6182 GN=EWB00_004741 PE=3 SV=1	3	3	17.5	38.404	361	19.659	17.5	16288000
A0A4Z2CNU4;A0A4Z2CNF0;C1LED4;A0A4Z2CN86	A0A4Z2CNU4	Secretory carrier-associated membrane protein (Secretory carrier membrane protein)	EWB00_008970	tr|A0A4Z2CNU4|A0A4Z2CNU4_SCHJA Secretory carrier-associated membrane protein OS=Schistosoma japonicum OX=6182 GN=EWB00_008970 PE=3 SV=1;tr|A0A4Z2CNF0|A0A4Z2CNF0_SCHJA Secretory carrier-associated membrane protein OS=Schistosoma japonicum OX=6182 GN=EWB00_0	2	2	11.2	26.909	241	15.758	11.2	15525000
A0A4Z2CMK3;C1L502	A0A4Z2CMK3	Protein disulfide-isomerase (EC 5.3.4.1)	EWB00_009281	tr|A0A4Z2CMK3|A0A4Z2CMK3_SCHJA Protein disulfide-isomerase OS=Schistosoma japonicum OX=6182 GN=EWB00_009281 PE=3 SV=1;tr|C1L502|C1L502_SCHJA Protein disulfide-isomerase OS=Schistosoma japonicum OX=6182 GN=ECaSt PE=2 SV=1	3	3	10	45.185	401	18.758	10	15511000
A0A4Z2CYR3;A0A4Z2CYT7;A0A4Z2CZS0	A0A4Z2CYR3	Synaptotagmin-like protein isoform 3	EWB00_006308	tr|A0A4Z2CYR3|A0A4Z2CYR3_SCHJA Synaptotagmin-like protein isoform 3 OS=Schistosoma japonicum OX=6182 GN=EWB00_006308 PE=4 SV=1;tr|A0A4Z2CYT7|A0A4Z2CYT7_SCHJA Synaptotagmin-like protein isoform 1 OS=Schistosoma japonicum OX=6182 GN=EWB00_006308 PE=4 SV=1;tr	4	4	7.1	75.21	666	24.66	7.1	15421000
A0A4Z2D6S3;A0A4Z2D6P9;A0A4Z2D6P6	A0A4Z2D6S3	Cytosolic purine 5'-nucleotidase isoform 3	EWB00_004047	tr|A0A4Z2D6S3|A0A4Z2D6S3_SCHJA Cytosolic purine 5-nucleotidase isoform 3 OS=Schistosoma japonicum OX=6182 GN=EWB00_004047 PE=3 SV=1;tr|A0A4Z2D6P9|A0A4Z2D6P9_SCHJA Cytosolic purine 5-nucleotidase isoform 2 OS=Schistosoma japonicum OX=6182 GN=EWB00_004047	2	2	7.2	50.172	432	15.264	7.2	15161000
A0A4Z2D5P8;A0A4Z2D1Y7	A0A4Z2D5P8	Guanine nucleotide-binding protein subunit beta	EWB00_004308	tr|A0A4Z2D5P8|A0A4Z2D5P8_SCHJA Guanine nucleotide-binding protein subunit beta OS=Schistosoma japonicum OX=6182 GN=EWB00_004308 PE=3 SV=1;tr|A0A4Z2D1Y7|A0A4Z2D1Y7_SCHJA Guanine nucleotide-binding protein subunit beta OS=Schistosoma japonicum OX=6182 GN=EWB	3	3	12.8	30.269	274	21.97	12.8	15109000
A0A4Z2CM03;A0A4Z2DXG0;A0A4Z2CLI7;A0A4Z2DX52;A0A4Z2CKH4	A0A4Z2CM03	Cathepsin B-like cysteine proteinase isoform 2	EWB00_009716	tr|A0A4Z2CM03|A0A4Z2CM03_SCHJA Cathepsin B-like cysteine proteinase isoform 2 OS=Schistosoma japonicum OX=6182 GN=EWB00_009716 PE=3 SV=1;tr|A0A4Z2DXG0|A0A4Z2DXG0_SCHJA Cathepsin B-like cysteine proteinase OS=Schistosoma japonicum OX=6182 GN=EWB00_000540 PE	4	1	18.3	31.562	279	7.9422	18.3	15104000
Q5DI18	Q5DI18	SJCHGC02266 protein (cAMP-dependent protein kinase type II regulatory subunit)	EWB00_007920	tr|Q5DI18|Q5DI18_SCHJA SJCHGC02266 protein OS=Schistosoma japonicum OX=6182 GN=EWB00_007920 PE=2 SV=1	2	2	5.6	42.747	377	12.551	5.6	15091000
A0A4Z2CZP4;A0A4Z2CZS6;A0A4Z2CZJ8;A0A4Z2CZN5	A0A4Z2CZP4	Dehydrogenase/reductase SDR family member 12 isoform 3	EWB00_006206	tr|A0A4Z2CZP4|A0A4Z2CZP4_SCHJA Dehydrogenase/reductase SDR family member 12 isoform 3 OS=Schistosoma japonicum OX=6182 GN=EWB00_006206 PE=4 SV=1;tr|A0A4Z2CZS6|A0A4Z2CZS6_SCHJA Dehydrogenase/reductase SDR family member 12 isoform 1 OS=Schistosoma japonicum	1	1	3.6	30.804	276	6.3656	3.6	15010000
Q86DV9	Q86DV9	Transgelin	EWB00_007587	tr|Q86DV9|Q86DV9_SCHJA Transgelin OS=Schistosoma japonicum OX=6182 GN=EWB00_007587 PE=2 SV=1	2	2	12.6	21.152	190	12.295	12.6	14969000
A0A4Z2DKR3	A0A4Z2DKR3	DnaJ subfamily C member 5	EWB00_011242	tr|A0A4Z2DKR3|A0A4Z2DKR3_SCHJA DnaJ subfamily C member 5 OS=Schistosoma japonicum OX=6182 GN=EWB00_011242 PE=4 SV=1	1	1	13.1	18.22	160	6.6836	13.1	14931000
A0A4Z2DAV3	A0A4Z2DAV3	Regulator of microtubule dynamics protein	EWB00_002725	tr|A0A4Z2DAV3|A0A4Z2DAV3_SCHJA Regulator of microtubule dynamics protein OS=Schistosoma japonicum OX=6182 GN=EWB00_002725 PE=4 SV=1	2	2	13	26.81	231	12.74	13	14913000
A0A4Z2DHQ0;A0A4Z2DHV3	A0A4Z2DHQ0	Ras-related protein isoform 1	EWB00_000866	tr|A0A4Z2DHQ0|A0A4Z2DHQ0_SCHJA Ras-related protein isoform 1 OS=Schistosoma japonicum OX=6182 GN=EWB00_000866 PE=4 SV=1;tr|A0A4Z2DHV3|A0A4Z2DHV3_SCHJA Ras-related protein isoform 2 OS=Schistosoma japonicum OX=6182 GN=EWB00_000866 PE=4 SV=1	3	3	21	21.314	186	19.636	21	14766000
Q5DC05	Q5DC05	Protein dj-1beta (SJCHGC05973 protein)	EWB00_005158	tr|Q5DC05|Q5DC05_SCHJA Protein dj-1beta OS=Schistosoma japonicum OX=6182 GN=EWB00_005158 PE=2 SV=1	3	3	24.5	19.235	184	17.961	24.5	14582000
A0A4Z2DJN3	A0A4Z2DJN3	Charged multivesicular body protein	EWB00_000221	tr|A0A4Z2DJN3|A0A4Z2DJN3_SCHJA Charged multivesicular body protein OS=Schistosoma japonicum OX=6182 GN=EWB00_000221 PE=3 SV=1	2	2	15.6	26.657	237	11.228	15.6	13766000
A0A4Z2DSY0;A0A4Z2DSZ2;A0A4Z2DT44	A0A4Z2DSY0	Synaptosomal-associated protein isoform 1	EWB00_007095	tr|A0A4Z2DSY0|A0A4Z2DSY0_SCHJA Synaptosomal-associated protein isoform 1 OS=Schistosoma japonicum OX=6182 GN=EWB00_007095 PE=4 SV=1;tr|A0A4Z2DSZ2|A0A4Z2DSZ2_SCHJA Synaptosomal-associated protein isoform 2 OS=Schistosoma japonicum OX=6182 GN=EWB00_007095 PE	3	3	16.9	26.267	231	18.744	16.9	13589000
A0A4Z2DND5;C1LSX3	A0A4Z2DND5	Nuclease-sensitive element-binding protein isoform 2	EWB00_010874	tr|A0A4Z2DND5|A0A4Z2DND5_SCHJA Nuclease-sensitive element-binding protein isoform 2 OS=Schistosoma japonicum OX=6182 GN=EWB00_010874 PE=4 SV=1;tr|C1LSX3|C1LSX3_SCHJA Nuclease-sensitive element-binding protein isoform 1 OS=Schistosoma japonicum OX=6182 GN=E	1	1	9.7	18.228	165	7.4216	9.7	13503000
A0A4Z2CXC7;A0A4Z2CXE7	A0A4Z2CXC7	Sorcin isoform 1	EWB00_006715	tr|A0A4Z2CXC7|A0A4Z2CXC7_SCHJA Sorcin isoform 1 OS=Schistosoma japonicum OX=6182 GN=EWB00_006715 PE=4 SV=1;tr|A0A4Z2CXE7|A0A4Z2CXE7_SCHJA Sorcin isoform 2 OS=Schistosoma japonicum OX=6182 GN=EWB00_006715 PE=4 SV=1	1	1	7.4	19.156	162	7.4405	7.4	13451000
A0A4Z2CS46;C1L6J3;Q5DFE8	A0A4Z2CS46	protein disulfide-isomerase (EC 5.3.4.1)	EWB00_007977	tr|A0A4Z2CS46|A0A4Z2CS46_SCHJA protein disulfide-isomerase OS=Schistosoma japonicum OX=6182 GN=EWB00_007977 PE=3 SV=1;tr|C1L6J3|C1L6J3_SCHJA protein disulfide-isomerase OS=Schistosoma japonicum OX=6182 GN=EWB00_007977 PE=2 SV=1;tr|Q5DFE8|Q5DFE8_SCHJA prote	2	2	10.6	37.082	329	11.249	10.6	13327000
Q5DI56	Q5DI56	SJCHGC09287 protein (Titin)	EWB00_003386	tr|Q5DI56|Q5DI56_SCHJA SJCHGC09287 protein OS=Schistosoma japonicum OX=6182 GN=EWB00_003386 PE=2 SV=1	2	2	4.9	83.22	761	13.962	4.9	13114000
C1LYH8;A0A4Z2DBU2;Q5DHV7	C1LYH8	Phosphatase 2A inhibitor I2PP2A (Protein SET isoform 2)	I-2PP2A EWB00_002500	tr|C1LYH8|C1LYH8_SCHJA Phosphatase 2A inhibitor I2PP2A OS=Schistosoma japonicum OX=6182 GN=I-2PP2A PE=2 SV=1;tr|A0A4Z2DBU2|A0A4Z2DBU2_SCHJA Protein SET isoform 3 OS=Schistosoma japonicum OX=6182 GN=EWB00_002500 PE=3 SV=1;tr|Q5DHV7|Q5DHV7_SCHJA Phosphatase	2	2	13.7	22.965	197	14.597	13.7	13059000
A0A4Z2DKV3	A0A4Z2DKV3	Phospholipid-transporting ATPase (EC 7.6.2.1)	EWB00_011256	tr|A0A4Z2DKV3|A0A4Z2DKV3_SCHJA Phospholipid-transporting ATPase (Fragment) OS=Schistosoma japonicum OX=6182 GN=EWB00_011256 PE=3 SV=1	2	2	3.2	88.118	790	14.037	3.2	12991000
A0A4Z2CUX0;Q5DCT4;A0A4Z2CVN3;A0A4Z2CUT8	A0A4Z2CUX0	Adenosylhomocysteinase (EC 3.13.2.1)	EWB00_007333	tr|A0A4Z2CUX0|A0A4Z2CUX0_SCHJA Adenosylhomocysteinase OS=Schistosoma japonicum OX=6182 GN=EWB00_007333 PE=3 SV=1;tr|Q5DCT4|Q5DCT4_SCHJA Adenosylhomocysteinase OS=Schistosoma japonicum OX=6182 GN=Ahcy PE=2 SV=1;tr|A0A4Z2CVN3|A0A4Z2CVN3_SCHJA Adenosylhomocys	2	2	5.5	43.763	397	19.005	5.5	12866000
A0A4Z2DLZ3	A0A4Z2DLZ3	Tetraspanin	EWB00_010998	tr|A0A4Z2DLZ3|A0A4Z2DLZ3_SCHJA Tetraspanin OS=Schistosoma japonicum OX=6182 GN=EWB00_010998 PE=3 SV=1	2	2	11.4	22.025	193	13.243	11.4	12645000
C1LMP2	C1LMP2	Glycerol-3-phosphate dehydrogenase [NAD(+)] (EC 1.1.1.8)	Gpd1 EWB00_005428	tr|C1LMP2|C1LMP2_SCHJA Glycerol-3-phosphate dehydrogenase [NAD(+)] OS=Schistosoma japonicum OX=6182 GN=Gpd1 PE=2 SV=1	2	2	6.3	38.783	351	11.431	6.3	12469000
Q5DGJ2;A0A4Z2CXT3	Q5DGJ2	Hsp90 chaperone protein kinase-targeting subunit	CDC37 EWB00_006773	tr|Q5DGJ2|Q5DGJ2_SCHJA Hsp90 chaperone protein kinase-targeting subunit OS=Schistosoma japonicum OX=6182 GN=CDC37 PE=2 SV=1;tr|A0A4Z2CXT3|A0A4Z2CXT3_SCHJA Hsp90 chaperone protein kinase-targeting subunit OS=Schistosoma japonicum OX=6182 GN=EWB00_006773 PE=	2	2	5.1	45.487	390	16.131	5.1	12378000
Q5DBG1	Q5DBG1	SJCHGC00558 protein (Tegument antigen) (Tegument antigen (I(H)A))	EWB00_004348	tr|Q5DBG1|Q5DBG1_SCHJA SJCHGC00558 protein OS=Schistosoma japonicum OX=6182 GN=EWB00_004348 PE=2 SV=1	1	1	4.3	21.962	186	5.7027	4.3	12349000
A0A4Z2CWD0	A0A4Z2CWD0	Uncharacterized protein	EWB00_006906	tr|A0A4Z2CWD0|A0A4Z2CWD0_SCHJA Uncharacterized protein OS=Schistosoma japonicum OX=6182 GN=EWB00_006906 PE=4 SV=1	2	2	7	41.118	358	13.46	7	12346000
A0A4Z2DDU6	A0A4Z2DDU6	Ras-related protein	EWB00_002005	tr|A0A4Z2DDU6|A0A4Z2DDU6_SCHJA Ras-related protein OS=Schistosoma japonicum OX=6182 GN=EWB00_002005 PE=4 SV=1	2	2	13.4	22.118	194	12.514	13.4	12038000
A0A4Z2CZL5	A0A4Z2CZL5	Patatin-like phospholipase domain-containing protein	EWB00_006170	tr|A0A4Z2CZL5|A0A4Z2CZL5_SCHJA Patatin-like phospholipase domain-containing protein OS=Schistosoma japonicum OX=6182 GN=EWB00_006170 PE=3 SV=1	1	1	0.6	194.65	1727	5.9215	0.6	11938000
A0A4Z2DI93	A0A4Z2DI93	Ectonucleotide pyrophosphatase/phosphodiesterase family member 5	EWB00_000682	tr|A0A4Z2DI93|A0A4Z2DI93_SCHJA Ectonucleotide pyrophosphatase/phosphodiesterase family member 5 OS=Schistosoma japonicum OX=6182 GN=EWB00_000682 PE=4 SV=1	2	2	4.1	65.376	564	12.688	4.1	11414000
A0A4Z2DDF0	A0A4Z2DDF0	UPF0506 domain-containing protein	EWB00_002158	tr|A0A4Z2DDF0|A0A4Z2DDF0_SCHJA UPF0506 domain-containing protein OS=Schistosoma japonicum OX=6182 GN=EWB00_002158 PE=4 SV=1	1	1	13.5	16.273	141	6.8528	13.5	11342000
A0A4Z2DVG7;A0A4Z2DW51;C1L573	A0A4Z2DVG7	Lissencephaly-1 isoform 1	EWB00_004016	tr|A0A4Z2DVG7|A0A4Z2DVG7_SCHJA Lissencephaly-1 isoform 1 OS=Schistosoma japonicum OX=6182 GN=EWB00_004016 PE=4 SV=1;tr|A0A4Z2DW51|A0A4Z2DW51_SCHJA Lissencephaly-1 homolog OS=Schistosoma japonicum OX=6182 GN=EWB00_004016 PE=3 SV=1;tr|C1L573|C1L573_SCHJA Lis	2	2	7.9	46.367	416	16.017	7.9	11319000
Q86F02	Q86F02	Alpha-soluble NSF attachment protein (Clone ZZD1241 mRNA sequence)	SNAP-alpha EWB00_007762	tr|Q86F02|Q86F02_SCHJA Alpha-soluble NSF attachment protein OS=Schistosoma japonicum OX=6182 GN=SNAP-alpha PE=2 SV=1	2	2	6.9	32.129	289	11.819	6.9	11234000
Q86ES8	Q86ES8	Ras-related protein Rab-3	Rab8 EWB00_003776	tr|Q86ES8|Q86ES8_SCHJA Ras-related protein Rab-3 OS=Schistosoma japonicum OX=6182 GN=Rab8 PE=2 SV=1	1	1	3.7	24.589	216	5.6633	3.7	11232000
A0A4Z2CZI4;A0A4Z2CZB2;A0A4Z2CZE1;A0A4Z2CZG3;A0A4Z2D0B9;A0A4Z2CZE3;A0A4Z2CZR5	A0A4Z2CZI4	Thioredoxin reductase 1 isoform 6	EWB00_006158	tr|A0A4Z2CZI4|A0A4Z2CZI4_SCHJA Thioredoxin reductase 1 isoform 6 OS=Schistosoma japonicum OX=6182 GN=EWB00_006158 PE=3 SV=1;tr|A0A4Z2CZB2|A0A4Z2CZB2_SCHJA Thioredoxin reductase 1 isoform 4 OS=Schistosoma japonicum OX=6182 GN=EWB00_006158 PE=3 SV=1;tr|A0A4Z	3	3	6.7	58.448	534	19.599	6.7	11130000
A0A4Z2DFJ1	A0A4Z2DFJ1	Cathepsin B-like cysteine proteinase	EWB00_001523	tr|A0A4Z2DFJ1|A0A4Z2DFJ1_SCHJA Cathepsin B-like cysteine proteinase OS=Schistosoma japonicum OX=6182 GN=EWB00_001523 PE=3 SV=1	2	2	4.4	38.659	342	13.081	4.4	11113000
A0A4Z2D7D7;Q86F73	A0A4Z2D7D7	Growth factor receptor-bound protein isoform 2	EWB00_003848	tr|A0A4Z2D7D7|A0A4Z2D7D7_SCHJA Growth factor receptor-bound protein isoform 2 OS=Schistosoma japonicum OX=6182 GN=EWB00_003848 PE=4 SV=1;tr|Q86F73|Q86F73_SCHJA Clone ZZD1053 mRNA sequence OS=Schistosoma japonicum OX=6182 GN=Grb2 PE=2 SV=1	1	1	11.1	21.863	189	7.2426	11.1	10747000
A0A4Z2D505;A0A4Z2D511	A0A4Z2D505	Glycosylated lysosomal membrane protein isoform 1	EWB00_004495	tr|A0A4Z2D505|A0A4Z2D505_SCHJA Glycosylated lysosomal membrane protein isoform 1 OS=Schistosoma japonicum OX=6182 GN=EWB00_004495 PE=3 SV=1;tr|A0A4Z2D511|A0A4Z2D511_SCHJA Glycosylated lysosomal membrane protein isoform 2 OS=Schistosoma japonicum OX=6182 GN	2	2	4.7	50.839	448	15.373	4.7	10582000
A0A4Z2D7F7	A0A4Z2D7F7	Neutral and basic amino acid transport protein	EWB00_003795	tr|A0A4Z2D7F7|A0A4Z2D7F7_SCHJA Neutral and basic amino acid transport protein OS=Schistosoma japonicum OX=6182 GN=EWB00_003795 PE=4 SV=1	3	3	8.1	51.461	459	16.688	8.1	10580000
A0A4Z2D469	A0A4Z2D469	Protein quiver	EWB00_004784	tr|A0A4Z2D469|A0A4Z2D469_SCHJA Protein quiver OS=Schistosoma japonicum OX=6182 GN=EWB00_004784 PE=4 SV=1	1	1	10.1	16.603	148	7.873	10.1	10565000
A0A4Z2DBR9;A0A4Z2DBV1;A0A4Z2DBR1;A0A4Z2DBV2	A0A4Z2DBR9	Desmoplakin SH3 domain-containing protein	EWB00_002503	tr|A0A4Z2DBR9|A0A4Z2DBR9_SCHJA Desmoplakin SH3 domain-containing protein (Fragment) OS=Schistosoma japonicum OX=6182 GN=EWB00_002503 PE=4 SV=1	4	4	6.1	103.69	921	25.235	6.1	10554000
F0UXG3	F0UXG3	Cystatin-B (Cystatin-B (Stefin-B)) (Cysteine protease inhibitor)	EWB00_000139	tr|F0UXG3|F0UXG3_SCHJA Cystatin-B OS=Schistosoma japonicum OX=6182 GN=EWB00_000139 PE=2 SV=1	1	1	12.9	11.281	101	7.116	12.9	10234000
Q5DF14;A0A4Z2DSP8;D2JWR5;A0A4Z2DSU2	Q5DF14	SJCHGC06050 protein (cAMP-dependent protein kinase catalytic subunit isoform 3)	EWB00_007721	tr|Q5DF14|Q5DF14_SCHJA SJCHGC06050 protein OS=Schistosoma japonicum OX=6182 GN=EWB00_007721 PE=2 SV=1;tr|A0A4Z2DSP8|A0A4Z2DSP8_SCHJA cAMP-dependent protein kinase catalytic subunit isoform 2 OS=Schistosoma japonicum OX=6182 GN=EWB00_007721 PE=3 SV=1;tr|D2J	2	2	8.5	34.243	293	11.857	8.5	10100000
C1LNS7	C1LNS7	Estrogen-regulated protein EP45 (Neuroserpin)	EWB00_010581	tr|C1LNS7|C1LNS7_SCHJA Estrogen-regulated protein EP45 OS=Schistosoma japonicum OX=6182 GN=EWB00_010581 PE=2 SV=1	2	2	5.7	45.593	404	11.431	5.7	9981400
A0A4Z2DVR9	A0A4Z2DVR9	Serine/threonine-protein phosphatase 2A 65 kDa regulatory subunit A alpha isoform	EWB00_003743	tr|A0A4Z2DVR9|A0A4Z2DVR9_SCHJA Serine/threonine-protein phosphatase 2A 65 kDa regulatory subunit A alpha isoform OS=Schistosoma japonicum OX=6182 GN=EWB00_003743 PE=4 SV=1	2	2	3.3	81.801	752	13.279	3.3	9774700
A0A4Z2DRW8;A0A4Z2DRN1	A0A4Z2DRW8	SLIT and NTRK-like protein isoform 1	EWB00_009414	tr|A0A4Z2DRW8|A0A4Z2DRW8_SCHJA SLIT and NTRK-like protein isoform 1 OS=Schistosoma japonicum OX=6182 GN=EWB00_009414 PE=4 SV=1;tr|A0A4Z2DRN1|A0A4Z2DRN1_SCHJA SLIT and NTRK-like protein isoform 2 OS=Schistosoma japonicum OX=6182 GN=EWB00_009414 PE=4 SV=1	3	3	9.8	49.659	438	20.9	9.8	9574800
A0A4Z2D0R2	A0A4Z2D0R2	Transporter	EWB00_005760	tr|A0A4Z2D0R2|A0A4Z2D0R2_SCHJA Transporter OS=Schistosoma japonicum OX=6182 GN=EWB00_005760 PE=3 SV=1	1	1	2.4	64.991	575	7.422	2.4	9303900
A0A4Z2DSP4;A0A4Z2DRY0;A0A4Z2DRZ4	A0A4Z2DSP4	Glucose-6-phosphate isomerase (EC 5.3.1.9)	EWB00_009062	tr|A0A4Z2DSP4|A0A4Z2DSP4_SCHJA Glucose-6-phosphate isomerase OS=Schistosoma japonicum OX=6182 GN=EWB00_009062 PE=3 SV=1;tr|A0A4Z2DRY0|A0A4Z2DRY0_SCHJA Glucose-6-phosphate isomerase OS=Schistosoma japonicum OX=6182 GN=EWB00_009062 PE=3 SV=1;tr|A0A4Z2DRZ4|A0	2	2	5.1	48.594	434	13.118	5.1	9292100
A0A4Z2DHE1;A0A4Z2DHJ3;A0A4Z2DI39;B3W666	A0A4Z2DHE1	Tropomyosin isoform 1	EWB00_001008	tr|A0A4Z2DHE1|A0A4Z2DHE1_SCHJA Tropomyosin isoform 1 OS=Schistosoma japonicum OX=6182 GN=EWB00_001008 PE=3 SV=1;tr|A0A4Z2DHJ3|A0A4Z2DHJ3_SCHJA Tropomyosin isoform 4 OS=Schistosoma japonicum OX=6182 GN=EWB00_001008 PE=3 SV=1;tr|A0A4Z2DI39|A0A4Z2DI39_SCHJA T	1	1	3.8	27.102	235	7.1552	3.8	9265800
A0A4Z2CWD5	A0A4Z2CWD5	Uncharacterized protein	EWB00_006909	tr|A0A4Z2CWD5|A0A4Z2CWD5_SCHJA Uncharacterized protein OS=Schistosoma japonicum OX=6182 GN=EWB00_006909 PE=4 SV=1	1	1	5.1	22.302	198	6.0662	5.1	8977400
A0A4Z2DKV8;A0A4Z2DKZ8	A0A4Z2DKV8	Actin-interacting protein isoform 1	EWB00_011262	tr|A0A4Z2DKV8|A0A4Z2DKV8_SCHJA Actin-interacting protein isoform 1 OS=Schistosoma japonicum OX=6182 GN=EWB00_011262 PE=4 SV=1;tr|A0A4Z2DKZ8|A0A4Z2DKZ8_SCHJA Actin-interacting protein isoform 2 OS=Schistosoma japonicum OX=6182 GN=EWB00_011262 PE=4 SV=1	2	2	5.7	45.798	423	11.854	5.7	8945600
A0A4Z2D717	A0A4Z2D717	Synaptotagmin-11	EWB00_003853	tr|A0A4Z2D717|A0A4Z2D717_SCHJA Synaptotagmin-11 OS=Schistosoma japonicum OX=6182 GN=EWB00_003853 PE=4 SV=1	1	1	4.3	39.017	327	11.622	4.3	8908800
A0A4Z2D366;A0A4Z2D314;Q5DAK7	A0A4Z2D366	V-type proton ATPase subunit D isoform 3	EWB00_005027	tr|A0A4Z2D366|A0A4Z2D366_SCHJA V-type proton ATPase subunit D isoform 3 OS=Schistosoma japonicum OX=6182 GN=EWB00_005027 PE=3 SV=1;tr|A0A4Z2D314|A0A4Z2D314_SCHJA V-type proton ATPase subunit D isoform 1 OS=Schistosoma japonicum OX=6182 GN=EWB00_005027 PE=3	2	2	17.2	21.246	192	10.954	17.2	8908300
A0A4Z2CPT8;A0A4Z2CPT6	A0A4Z2CPT8	Jouberin isoform 1	EWB00_008497	tr|A0A4Z2CPT8|A0A4Z2CPT8_SCHJA Jouberin isoform 1 OS=Schistosoma japonicum OX=6182 GN=EWB00_008497 PE=4 SV=1;tr|A0A4Z2CPT6|A0A4Z2CPT6_SCHJA Jouberin isoform 2 OS=Schistosoma japonicum OX=6182 GN=EWB00_008497 PE=4 SV=1	1	1	1.1	103.42	914	6.0444	1.1	8876500
A0A4Z2CWL0;A0A4Z2CWF8;Q5DA25;A0A4Z2CWD4;A0A4Z2CWB9	A0A4Z2CWL0	Innexin	inx EWB00_006965	tr|A0A4Z2CWL0|A0A4Z2CWL0_SCHJA Innexin OS=Schistosoma japonicum OX=6182 GN=inx PE=3 SV=1;tr|A0A4Z2CWF8|A0A4Z2CWF8_SCHJA Innexin OS=Schistosoma japonicum OX=6182 GN=inx PE=3 SV=1;tr|Q5DA25|Q5DA25_SCHJA Innexin OS=Schistosoma japonicum OX=6182 GN=inx PE=2 SV	2	2	7.7	29.415	260	11.774	7.7	8796300
A0A4Z2DBH0;Q5D9B5	A0A4Z2DBH0	Prostamide/prostaglandin F synthase isoform 1	EWB00_002637	tr|A0A4Z2DBH0|A0A4Z2DBH0_SCHJA Prostamide/prostaglandin F synthase isoform 1 OS=Schistosoma japonicum OX=6182 GN=EWB00_002637 PE=4 SV=1;tr|Q5D9B5|Q5D9B5_SCHJA Prostamide/prostaglandin F synthase isoform 2 OS=Schistosoma japonicum OX=6182 GN=EWB00_002637 PE	1	1	4.9	17.998	162	5.6779	4.9	8699100
A0A4Z2DB65	A0A4Z2DB65	Ubiquitin carboxyl-terminal hydrolase 7 (EC 3.4.19.12) (Ubiquitin thioesterase 7) (Ubiquitin-specific-processing protease 7)	EWB00_002750	tr|A0A4Z2DB65|A0A4Z2DB65_SCHJA Ubiquitin carboxyl-terminal hydrolase 7 OS=Schistosoma japonicum OX=6182 GN=EWB00_002750 PE=3 SV=1	2	2	1.9	157.97	1412	11.754	1.9	8583900
Q5DCZ6	Q5DCZ6	Leucine-rich repeat-containing protein (SJCHGC06587 protein)	EWB00_011405	tr|Q5DCZ6|Q5DCZ6_SCHJA Leucine-rich repeat-containing protein OS=Schistosoma japonicum OX=6182 GN=EWB00_011405 PE=2 SV=1	2	2	9.2	27.934	250	11.308	9.2	8507400
A0A4Z2D1X0;A0A4Z2D1L2;A0A4Z2D1S6;A0A4Z2D1M8;A0A4Z2D1K2;A0A4Z2D1L5	A0A4Z2D1X0	Adenylyl cyclase-associated protein isoform 2	EWB00_005355	tr|A0A4Z2D1X0|A0A4Z2D1X0_SCHJA Adenylyl cyclase-associated protein isoform 2 OS=Schistosoma japonicum OX=6182 GN=EWB00_005355 PE=4 SV=1;tr|A0A4Z2D1L2|A0A4Z2D1L2_SCHJA Adenylyl cyclase-associated protein isoform 4 OS=Schistosoma japonicum OX=6182 GN=EWB00_0	1	1	2.6	38.073	344	6.2493	2.6	8401900
A0A4Z2CUM2	A0A4Z2CUM2	Sodium/potassium-transporting ATPase subunit alpha	EWB00_007419	tr|A0A4Z2CUM2|A0A4Z2CUM2_SCHJA Sodium/potassium-transporting ATPase subunit alpha OS=Schistosoma japonicum OX=6182 GN=EWB00_007419 PE=3 SV=1	8	3	10.5	111.81	1007	19.963	10.5	8292100
A0A4Z2D3Q5;A0A4Z2D3U0;A0A4Z2D3S6	A0A4Z2D3Q5	Ankyrin-3 isoform 1	EWB00_004838	tr|A0A4Z2D3Q5|A0A4Z2D3Q5_SCHJA Ankyrin-3 isoform 1 (Fragment) OS=Schistosoma japonicum OX=6182 GN=EWB00_004838 PE=4 SV=1;tr|A0A4Z2D3U0|A0A4Z2D3U0_SCHJA Ankyrin-3 isoform 2 (Fragment) OS=Schistosoma japonicum OX=6182 GN=EWB00_004838 PE=4 SV=1;tr|A0A4Z2D3S6|	4	3	3.2	196.31	1795	18.957	3.2	8285800
A0A4Z2CU87;A0A4Z2CU91;A0A4Z2CUI0	A0A4Z2CU87	Clathrin heavy chain	EWB00_007459	tr|A0A4Z2CU87|A0A4Z2CU87_SCHJA Clathrin heavy chain OS=Schistosoma japonicum OX=6182 GN=EWB00_007459 PE=3 SV=1;tr|A0A4Z2CU91|A0A4Z2CU91_SCHJA Clathrin heavy chain OS=Schistosoma japonicum OX=6182 GN=EWB00_007459 PE=3 SV=1;tr|A0A4Z2CUI0|A0A4Z2CUI0_SCHJA Cla	3	3	2.3	176.92	1549	17.374	2.3	8216100
C1LKV4;A0A4Z2CW54	C1LKV4	Rho GDP-dissociation inhibitor 1 isoform 2 (Rho GDP-dissociation inhibitor 2)	EWB00_007047	tr|C1LKV4|C1LKV4_SCHJA Rho GDP-dissociation inhibitor 1 isoform 2 OS=Schistosoma japonicum OX=6182 GN=EWB00_007047 PE=2 SV=1;tr|A0A4Z2CW54|A0A4Z2CW54_SCHJA Rho GDP-dissociation inhibitor 1 isoform 1 OS=Schistosoma japonicum OX=6182 GN=EWB00_007047 PE=3 SV=	2	2	14.1	22.855	199	12.264	14.1	8163700
A0A4Z2DWW3	A0A4Z2DWW3	Hsc70-interacting protein	EWB00_001418	tr|A0A4Z2DWW3|A0A4Z2DWW3_SCHJA Hsc70-interacting protein OS=Schistosoma japonicum OX=6182 GN=EWB00_001418 PE=4 SV=1	1	1	9.2	29.725	262	7.4809	9.2	8025400
Q5DF67	Q5DF67	DnaJ homolog, subfamily B, member 4 (DnaJ subfamily B member 4 isoform 1) (SJCHGC06021 protein)	EWB00_002040	tr|Q5DF67|Q5DF67_SCHJA DnaJ homolog, subfamily B, member 4 OS=Schistosoma japonicum OX=6182 GN=EWB00_002040 PE=2 SV=1	1	1	4.5	37.526	335	6.7411	4.5	7991200
A0A4Z2D2Q3;A0A4Z2D2I8;A0A4Z2D2K9;A0A4Z2D2J0	A0A4Z2D2Q3	Cell cycle control protein isoform 3	EWB00_005134	tr|A0A4Z2D2Q3|A0A4Z2D2Q3_SCHJA Cell cycle control protein isoform 3 OS=Schistosoma japonicum OX=6182 GN=EWB00_005134 PE=3 SV=1;tr|A0A4Z2D2I8|A0A4Z2D2I8_SCHJA Cell cycle control protein isoform 4 OS=Schistosoma japonicum OX=6182 GN=EWB00_005134 PE=3 SV=1;tr	2	2	5.4	36.956	333	13.605	5.4	7827900
A0A4Z2CVP3	A0A4Z2CVP3	Acyl-coenzyme A thioesterase 8	EWB00_007163	tr|A0A4Z2CVP3|A0A4Z2CVP3_SCHJA Acyl-coenzyme A thioesterase 8 OS=Schistosoma japonicum OX=6182 GN=EWB00_007163 PE=3 SV=1	1	1	3.7	36.582	321	9.7086	3.7	7758100
Q86DY3;A0A4Z2CT76	Q86DY3	RAB7, member RAS oncogene family (Ras-related protein isoform 2) (SJCHGC06013 protein)	rab7 EWB00_007716	tr|Q86DY3|Q86DY3_SCHJA RAB7, member RAS oncogene family OS=Schistosoma japonicum OX=6182 GN=rab7 PE=2 SV=1;tr|A0A4Z2CT76|A0A4Z2CT76_SCHJA Ras-related protein isoform 1 OS=Schistosoma japonicum OX=6182 GN=EWB00_007716 PE=4 SV=1	1	1	6.8	23.378	205	7.4454	6.8	7664600
A0A4Z2DWM8;Q5DB51	A0A4Z2DWM8	Putative oxidoreductase YhdF isoform 2	EWB00_001373	tr|A0A4Z2DWM8|A0A4Z2DWM8_SCHJA Putative oxidoreductase YhdF isoform 2 OS=Schistosoma japonicum OX=6182 GN=EWB00_001373 PE=3 SV=1;tr|Q5DB51|Q5DB51_SCHJA 2-deoxy-D-gluconate 3-dehydrogenase OS=Schistosoma japonicum OX=6182 GN=EWB00_001373 PE=2 SV=1	1	1	7.2	19.708	181	7.5501	7.2	7513600
Q5DDP3	Q5DDP3	Guanine nucleotide-binding protein subunit beta (SJCHGC06010 protein)	EWB00_009495	tr|Q5DDP3|Q5DDP3_SCHJA Guanine nucleotide-binding protein subunit beta OS=Schistosoma japonicum OX=6182 GN=EWB00_009495 PE=2 SV=1	1	1	2.7	41.641	377	6.0615	2.7	7405700
A0A4Z2DES3	A0A4Z2DES3	Glutamate-cysteine ligase	EWB00_001884	tr|A0A4Z2DES3|A0A4Z2DES3_SCHJA Glutamate-cysteine ligase OS=Schistosoma japonicum OX=6182 GN=EWB00_001884 PE=4 SV=1	1	1	1.8	73.342	627	8.9806	1.8	7300400
A0A4Z2DB79;A0A4Z2DAA7;A0A4Z2DAJ6;C1LFG3;A0A4Z2DAI1;A0A4Z2DAB1;A0A4Z2DAA0	A0A4Z2DB79	Calpain-B isoform 5	EWB00_002967	tr|A0A4Z2DB79|A0A4Z2DB79_SCHJA Calpain-B isoform 5 OS=Schistosoma japonicum OX=6182 GN=EWB00_002967 PE=3 SV=1;tr|A0A4Z2DAA7|A0A4Z2DAA7_SCHJA Calpain-B isoform 1 OS=Schistosoma japonicum OX=6182 GN=EWB00_002967 PE=3 SV=1;tr|A0A4Z2DAJ6|A0A4Z2DAJ6_SCHJA Calpa	2	2	4	78.547	692	12.556	4	7242300
A0A4Z2CWH4;A0A4Z2CWG1;C1LK83	A0A4Z2CWH4	S-adenosylmethionine synthase (EC 2.5.1.6)	EWB00_006914	tr|A0A4Z2CWH4|A0A4Z2CWH4_SCHJA S-adenosylmethionine synthase OS=Schistosoma japonicum OX=6182 GN=EWB00_006914 PE=3 SV=1;tr|A0A4Z2CWG1|A0A4Z2CWG1_SCHJA S-adenosylmethionine synthase OS=Schistosoma japonicum OX=6182 GN=EWB00_006914 PE=3 SV=1;tr|C1LK83|C1LK83	1	1	4.7	35.069	321	7.507	4.7	7237900
A0A4Z2DPP7;A0A4Z2DPI8;A0A4Z2DQJ8	A0A4Z2DPP7	Putative phosphatidate phosphatase isoform 1	EWB00_010214	tr|A0A4Z2DPP7|A0A4Z2DPP7_SCHJA Putative phosphatidate phosphatase isoform 1 OS=Schistosoma japonicum OX=6182 GN=EWB00_010214 PE=3 SV=1;tr|A0A4Z2DPI8|A0A4Z2DPI8_SCHJA Putative phosphatidate phosphatase isoform 3 OS=Schistosoma japonicum OX=6182 GN=EWB00_010	1	1	3.6	31.157	277	6.5715	3.6	7190700
A0A4Z2CSZ2	A0A4Z2CSZ2	Alpha-adducin	EWB00_007865	tr|A0A4Z2CSZ2|A0A4Z2CSZ2_SCHJA Alpha-adducin OS=Schistosoma japonicum OX=6182 GN=EWB00_007865 PE=3 SV=1	1	1	3.1	68.078	620	5.9786	3.1	7145400
A0A4Z2D1Q3;C1LTY9	A0A4Z2D1Q3	10 kDa heat shock protein, mitochondrial (10 kDa chaperonin) (Chaperonin 10)	EWB00_005520	tr|A0A4Z2D1Q3|A0A4Z2D1Q3_SCHJA 10 kDa heat shock protein, mitochondrial OS=Schistosoma japonicum OX=6182 GN=EWB00_005520 PE=3 SV=1;tr|C1LTY9|C1LTY9_SCHJA 10 kDa heat shock protein, mitochondrial OS=Schistosoma japonicum OX=6182 GN=EWB00_005520 PE=2 SV=1	2	2	19.6	9.9497	92	11.122	19.6	7099700
A0A4Z2CVZ4	A0A4Z2CVZ4	Charged multivesicular body protein	EWB00_007046	tr|A0A4Z2CVZ4|A0A4Z2CVZ4_SCHJA Charged multivesicular body protein OS=Schistosoma japonicum OX=6182 GN=EWB00_007046 PE=3 SV=1	1	1	5.5	24.521	220	6.5158	5.5	7080900
C1LDL0	C1LDL0	RuvB-like helicase (EC 3.6.4.12)	ruvbl2-prov EWB00_008233	tr|C1LDL0|C1LDL0_SCHJA RuvB-like helicase OS=Schistosoma japonicum OX=6182 GN=ruvbl2-prov PE=2 SV=1	1	1	4.2	50.227	456	7.0287	4.2	7003400
A0A4Z2DQ38;A0A4Z2DQ29;A0A4Z2DQ16;A0A4Z2DQV0;A0A4Z2DPZ9	A0A4Z2DQ38	Actin-related protein 2/3 complex subunit 4 isoform 3	EWB00_010145	tr|A0A4Z2DQ38|A0A4Z2DQ38_SCHJA Actin-related protein 2/3 complex subunit 4 isoform 3 OS=Schistosoma japonicum OX=6182 GN=EWB00_010145 PE=3 SV=1;tr|A0A4Z2DQ29|A0A4Z2DQ29_SCHJA Actin-related protein 2/3 complex subunit 4 isoform 4 OS=Schistosoma japonicum OX	2	2	12.3	17.531	155	11.626	12.3	6930500
A0A4Z2DSA4	A0A4Z2DSA4	Ferric-chelate reductase 1	EWB00_009413	tr|A0A4Z2DSA4|A0A4Z2DSA4_SCHJA Ferric-chelate reductase 1 OS=Schistosoma japonicum OX=6182 GN=EWB00_009413 PE=4 SV=1	2	2	7.7	48.25	428	12.356	7.7	6882400
A0A4Z2D439;A0A4Z2D456;A0A4Z2D443;A0A4Z2D444	A0A4Z2D439	Cytoplasmic dynein 1 heavy chain 1 isoform 3	EWB00_004754	tr|A0A4Z2D439|A0A4Z2D439_SCHJA Cytoplasmic dynein 1 heavy chain 1 isoform 3 OS=Schistosoma japonicum OX=6182 GN=EWB00_004754 PE=3 SV=1;tr|A0A4Z2D456|A0A4Z2D456_SCHJA Cytoplasmic dynein 1 heavy chain 1 isoform 4 OS=Schistosoma japonicum OX=6182 GN=EWB00_004	2	2	0.6	516.17	4521	12.574	0.6	6768300
A0A4Z2DKQ3;A0A4Z2DKS0	A0A4Z2DKQ3	Serpin B8 isoform 2	EWB00_011370	tr|A0A4Z2DKQ3|A0A4Z2DKQ3_SCHJA Serpin B8 isoform 2 OS=Schistosoma japonicum OX=6182 GN=EWB00_011370 PE=3 SV=1;tr|A0A4Z2DKS0|A0A4Z2DKS0_SCHJA Serpin B8 isoform 3 OS=Schistosoma japonicum OX=6182 GN=EWB00_011370 PE=3 SV=1	1	1	3	37.91	335	6.2486	3	6595600
Q5DCD8;Q5DC56;A0A4Z2DRW1	Q5DCD8	RNA helicase (EC 3.6.4.13)	eIF-4A EWB00_001080	tr|Q5DCD8|Q5DCD8_SCHJA RNA helicase OS=Schistosoma japonicum OX=6182 GN=eIF-4A PE=2 SV=1;tr|Q5DC56|Q5DC56_SCHJA RNA helicase OS=Schistosoma japonicum OX=6182 GN=EWB00_000741 PE=2 SV=1;tr|A0A4Z2DRW1|A0A4Z2DRW1_SCHJA RNA helicase OS=Schistosoma japonicum OX=	2	2	5.6	44.392	392	11.51	5.6	6585300
A0A4Z2CTF0	A0A4Z2CTF0	vesicle-fusing ATPase (EC 3.6.4.6)	EWB00_007694	tr|A0A4Z2CTF0|A0A4Z2CTF0_SCHJA vesicle-fusing ATPase OS=Schistosoma japonicum OX=6182 GN=EWB00_007694 PE=3 SV=1	2	2	4.7	45.631	407	11.46	4.7	6578200
A0A4Z2CR65	A0A4Z2CR65	Cathepsin L-like proteinase	EWB00_008210	tr|A0A4Z2CR65|A0A4Z2CR65_SCHJA Cathepsin L-like proteinase OS=Schistosoma japonicum OX=6182 GN=EWB00_008210 PE=3 SV=1	1	1	2.8	37.126	316	6.6912	2.8	6515000
C1L452	C1L452	Cystine/glutamate transporter (Large neutral amino acids transporter small subunit 1)	EWB00_006252	tr|C1L452|C1L452_SCHJA Cystine/glutamate transporter OS=Schistosoma japonicum OX=6182 GN=EWB00_006252 PE=2 SV=1	1	1	3	54.698	506	7.1502	3	6377800
A0A4Z2D949;A0A4Z2D962	A0A4Z2D949	Protein lap4 isoform 2	EWB00_003240	tr|A0A4Z2D949|A0A4Z2D949_SCHJA Protein lap4 isoform 2 OS=Schistosoma japonicum OX=6182 GN=EWB00_003240 PE=4 SV=1;tr|A0A4Z2D962|A0A4Z2D962_SCHJA Protein lap4 isoform 1 OS=Schistosoma japonicum OX=6182 GN=EWB00_003240 PE=4 SV=1	2	2	1.7	141.83	1292	12.126	1.7	6373100
Q5DGZ0	Q5DGZ0	F-actin-capping protein subunit beta	CapZ-beta EWB00_007756	tr|Q5DGZ0|Q5DGZ0_SCHJA F-actin-capping protein subunit beta OS=Schistosoma japonicum OX=6182 GN=CapZ-beta PE=2 SV=1	1	1	3.6	31.282	277	7.8591	3.6	6278300
A0A4Z2DK14	A0A4Z2DK14	Serine/threonine-protein phosphatase 2B catalytic subunit alpha isoform	EWB00_000112	tr|A0A4Z2DK14|A0A4Z2DK14_SCHJA Serine/threonine-protein phosphatase 2B catalytic subunit alpha isoform OS=Schistosoma japonicum OX=6182 GN=EWB00_000112 PE=4 SV=1	1	1	10.4	15.017	134	6.9898	10.4	6269100
A0A4Z2CX37	A0A4Z2CX37	Innexin	inx EWB00_006964	tr|A0A4Z2CX37|A0A4Z2CX37_SCHJA Innexin OS=Schistosoma japonicum OX=6182 GN=inx PE=3 SV=1	1	1	2.2	52.25	455	8.3211	2.2	6071600
Q86ES4	Q86ES4	Actin depolymerizing factor-like protein (Cofilin) (SJCHGC01677 protein)	tsr EWB00_008807	tr|Q86ES4|Q86ES4_SCHJA Actin depolymerizing factor-like protein OS=Schistosoma japonicum OX=6182 GN=tsr PE=2 SV=1	1	1	11.5	15.637	139	6.414	11.5	6047100
A0A4Z2CVD9	A0A4Z2CVD9	T-complex protein 1 subunit gamma	EWB00_007396	tr|A0A4Z2CVD9|A0A4Z2CVD9_SCHJA T-complex protein 1 subunit gamma OS=Schistosoma japonicum OX=6182 GN=EWB00_007396 PE=3 SV=1	15	1	38.2	51.774	466	8.9333	38.2	6010000
A0A4Z2D7B8;A0A4Z2D790	A0A4Z2D7B8	Ras-related protein isoform 1	EWB00_003801	tr|A0A4Z2D7B8|A0A4Z2D7B8_SCHJA Ras-related protein isoform 1 OS=Schistosoma japonicum OX=6182 GN=EWB00_003801 PE=4 SV=1;tr|A0A4Z2D790|A0A4Z2D790_SCHJA Ras-related protein isoform 2 OS=Schistosoma japonicum OX=6182 GN=EWB00_003801 PE=4 SV=1	1	1	6.5	18.927	168	7.454	6.5	6001900
Q5DHC5	Q5DHC5	Prefoldin subunit 2 (Putative Prefoldin subunit 2) (SJCHGC04348 protein)	EWB00_009824	tr|Q5DHC5|Q5DHC5_SCHJA Prefoldin subunit 2 OS=Schistosoma japonicum OX=6182 GN=EWB00_009824 PE=2 SV=1	1	1	9.9	17.001	151	5.7705	9.9	5982000
A0A4Z2D475;A0A4Z2D483	A0A4Z2D475	Cationic amino acid transporter 3	EWB00_004721	tr|A0A4Z2D475|A0A4Z2D475_SCHJA Cationic amino acid transporter 3 OS=Schistosoma japonicum OX=6182 GN=EWB00_004721 PE=4 SV=1;tr|A0A4Z2D483|A0A4Z2D483_SCHJA Cationic amino acid transporter 2 OS=Schistosoma japonicum OX=6182 GN=EWB00_004720 PE=4 SV=1	1	1	2.1	57.171	525	5.6384	2.1	5942000
A0A4Z2CM17	A0A4Z2CM17	Thioredoxin peroxidase	EWB00_009449	tr|A0A4Z2CM17|A0A4Z2CM17_SCHJA Thioredoxin peroxidase OS=Schistosoma japonicum OX=6182 GN=EWB00_009449 PE=3 SV=1	5	1	29.9	20.752	184	5.7617	29.9	5923200
A0A4Z2DFD9;A0A4Z2DFE5;Q86F98;C1L7Z9	A0A4Z2DFD9	Transmembrane protein isoform 2	EWB00_001535	tr|A0A4Z2DFD9|A0A4Z2DFD9_SCHJA Transmembrane protein isoform 2 OS=Schistosoma japonicum OX=6182 GN=EWB00_001535 PE=3 SV=1;tr|A0A4Z2DFE5|A0A4Z2DFE5_SCHJA Transmembrane protein isoform 3 OS=Schistosoma japonicum OX=6182 GN=EWB00_001535 PE=3 SV=1;tr|Q86F98|Q8	1	1	7.9	18.82	165	6.0599	7.9	5830500
C1L8J6;A0A4Z2DKX9	C1L8J6	40S ribosomal protein S3a	rps3a EWB00_011272	tr|C1L8J6|C1L8J6_SCHJA 40S ribosomal protein S3a OS=Schistosoma japonicum OX=6182 GN=rps3a PE=2 SV=1;tr|A0A4Z2DKX9|A0A4Z2DKX9_SCHJA 40S ribosomal protein S3a OS=Schistosoma japonicum OX=6182 GN=EWB00_011272 PE=3 SV=1	1	1	4.2	29.289	259	6.9829	4.2	5712100
A0A4Z2CUP6	A0A4Z2CUP6	CWF19-like protein	EWB00_007378	tr|A0A4Z2CUP6|A0A4Z2CUP6_SCHJA CWF19-like protein OS=Schistosoma japonicum OX=6182 GN=EWB00_007378 PE=3 SV=1	1	1	1.5	76.896	675	5.7887	1.5	5618000
A0A4Z2DN37	A0A4Z2DN37	Rab GDP dissociation inhibitor	EWB00_010666	tr|A0A4Z2DN37|A0A4Z2DN37_SCHJA Rab GDP dissociation inhibitor OS=Schistosoma japonicum OX=6182 GN=EWB00_010666 PE=3 SV=1	1	1	1.8	57.502	503	6.3909	1.8	5614900
A0A4Z2CYY9	A0A4Z2CYY9	SBF1/SBF2 domain-containing protein	EWB00_006336	tr|A0A4Z2CYY9|A0A4Z2CYY9_SCHJA SBF1/SBF2 domain-containing protein OS=Schistosoma japonicum OX=6182 GN=EWB00_006336 PE=4 SV=1	1	1	4.2	37.959	333	6.2325	4.2	5570100
A0A4Z2DTP3;Q86BY2	A0A4Z2DTP3	Adenylate kinase isoform 1	EWB00_006076	tr|A0A4Z2DTP3|A0A4Z2DTP3_SCHJA Adenylate kinase isoform 1 OS=Schistosoma japonicum OX=6182 GN=EWB00_006076 PE=3 SV=1;tr|Q86BY2|Q86BY2_SCHJA Adenylate kinase OS=Schistosoma japonicum OX=6182 GN=Ak1 PE=2 SV=1	1	1	5.8	21.906	191	6.3509	5.8	5561200
A0A4Z2D181	A0A4Z2D181	Aspartyl aminopeptidase (EC 3.4.11.21)	EWB00_005558	tr|A0A4Z2D181|A0A4Z2D181_SCHJA Aspartyl aminopeptidase OS=Schistosoma japonicum OX=6182 GN=EWB00_005558 PE=3 SV=1	1	1	0.9	162.46	1480	5.9756	0.9	5496700
A0A4Z2D3F9;A0A4Z2D3G5;A0A4Z2D3D7;A0A4Z2D486	A0A4Z2D3F9	aconitate hydratase (EC 4.2.1.3) (Citrate hydro-lyase)	EWB00_004947	tr|A0A4Z2D3F9|A0A4Z2D3F9_SCHJA aconitate hydratase OS=Schistosoma japonicum OX=6182 GN=EWB00_004947 PE=3 SV=1;tr|A0A4Z2D3G5|A0A4Z2D3G5_SCHJA aconitate hydratase OS=Schistosoma japonicum OX=6182 GN=EWB00_004947 PE=3 SV=1;tr|A0A4Z2D3D7|A0A4Z2D3D7_SCHJA Aconi	1	1	1.2	75.569	694	5.7185	1.2	5377100
A0A4Z2D2F5	A0A4Z2D2F5	Thimet oligopeptidase	EWB00_005271	tr|A0A4Z2D2F5|A0A4Z2D2F5_SCHJA Thimet oligopeptidase OS=Schistosoma japonicum OX=6182 GN=EWB00_005271 PE=3 SV=1	3	3	5.9	53.653	472	17.542	5.9	5356600
A0A4Z2DSI9;Q5DG45	A0A4Z2DSI9	EH domain-containing protein isoform 2	EWB00_008737	tr|A0A4Z2DSI9|A0A4Z2DSI9_SCHJA EH domain-containing protein isoform 2 OS=Schistosoma japonicum OX=6182 GN=EWB00_008737 PE=4 SV=1;tr|Q5DG45|Q5DG45_SCHJA EH domain-containing protein isoform 1 (Fragment) OS=Schistosoma japonicum OX=6182 GN=Ehd4 PE=2 SV=1	2	2	5.6	46.938	409	12.155	5.6	5341700
A0A4Z2CRH8;A0A4Z2CRF1	A0A4Z2CRH8	receptor protein-tyrosine kinase (EC 2.7.10.1)	EWB00_008150	tr|A0A4Z2CRH8|A0A4Z2CRH8_SCHJA receptor protein-tyrosine kinase OS=Schistosoma japonicum OX=6182 GN=EWB00_008150 PE=4 SV=1;tr|A0A4Z2CRF1|A0A4Z2CRF1_SCHJA receptor protein-tyrosine kinase OS=Schistosoma japonicum OX=6182 GN=EWB00_008150 PE=4 SV=1	2	2	1.6	151.06	1363	11.74	1.6	5260600
A0A4Z2CNF2;Q5DE02;A0A4Z2CP38;C1LLS1	A0A4Z2CNF2	Receptor expression-enhancing protein	EWB00_008972	tr|A0A4Z2CNF2|A0A4Z2CNF2_SCHJA Receptor expression-enhancing protein OS=Schistosoma japonicum OX=6182 GN=EWB00_008972 PE=3 SV=1;tr|Q5DE02|Q5DE02_SCHJA Receptor expression-enhancing protein OS=Schistosoma japonicum OX=6182 GN=EWB00_008972 PE=2 SV=1;tr|A0A4Z	1	1	9.8	15.068	132	9.251	9.8	5221800
A0A4Z2D1T7	A0A4Z2D1T7	AMP deaminase (EC 3.5.4.6)	EWB00_005364	tr|A0A4Z2D1T7|A0A4Z2D1T7_SCHJA AMP deaminase OS=Schistosoma japonicum OX=6182 GN=EWB00_005364 PE=3 SV=1	2	2	2.9	75.291	652	12.128	2.9	5198600
Q5DBB7;A0A4Z2D5N7	Q5DBB7	SJCHGC06753 protein (Transcriptional activator protein Pur-beta) (Transcriptional activator protein isoform 1)	EWB00_004555	tr|Q5DBB7|Q5DBB7_SCHJA SJCHGC06753 protein OS=Schistosoma japonicum OX=6182 GN=EWB00_004555 PE=2 SV=1;tr|A0A4Z2D5N7|A0A4Z2D5N7_SCHJA Transcriptional activator protein isoform 2 OS=Schistosoma japonicum OX=6182 GN=EWB00_004555 PE=3 SV=1	1	1	4.9	30.162	266	5.8133	4.9	5154800
A0A4Z2D7M1	A0A4Z2D7M1	Neutral ceramidase (EC 3.5.1.23)	EWB00_003708	tr|A0A4Z2D7M1|A0A4Z2D7M1_SCHJA Neutral ceramidase OS=Schistosoma japonicum OX=6182 GN=EWB00_003708 PE=3 SV=1	2	2	3.6	80.105	718	11.238	3.6	5135500
A0A4Z2CTF4;A0A4Z2CTP3	A0A4Z2CTF4	Uncharacterized protein	EWB00_007706	tr|A0A4Z2CTF4|A0A4Z2CTF4_SCHJA Uncharacterized protein OS=Schistosoma japonicum OX=6182 GN=EWB00_007706 PE=4 SV=1;tr|A0A4Z2CTP3|A0A4Z2CTP3_SCHJA Uncharacterized protein OS=Schistosoma japonicum OX=6182 GN=EWB00_007706 PE=4 SV=1	2	2	4.8	64.442	565	13.048	4.8	5126800
A0A4Z2D1G3;C7TXZ1;A0A4Z2D1A2;A0A4Z2D183	A0A4Z2D1G3	Long-chain-fatty-acid--CoA ligase 1 isoform 3	EWB00_005532	tr|A0A4Z2D1G3|A0A4Z2D1G3_SCHJA Long-chain-fatty-acid--CoA ligase 1 isoform 3 OS=Schistosoma japonicum OX=6182 GN=EWB00_005532 PE=4 SV=1;tr|C7TXZ1|C7TXZ1_SCHJA Long-chain-fatty-acid--CoA ligase 1 isoform 2 OS=Schistosoma japonicum OX=6182 GN=EWB00_005532 PE	1	1	2.7	60.501	547	6.2902	2.7	5085300
A0A4Z2D565;A0A4Z2D578;A0A4Z2D590;A0A4Z2D581;A0A4Z2D579;C1L6B7	A0A4Z2D565	Glutamate dehydrogenase	EWB00_004449	tr|A0A4Z2D565|A0A4Z2D565_SCHJA Glutamate dehydrogenase OS=Schistosoma japonicum OX=6182 GN=EWB00_004449 PE=3 SV=1;tr|A0A4Z2D578|A0A4Z2D578_SCHJA Glutamate dehydrogenase OS=Schistosoma japonicum OX=6182 GN=EWB00_004449 PE=3 SV=1;tr|A0A4Z2D590|A0A4Z2D590_SCH	2	2	4.9	45.035	408	11.902	4.9	5052200
Q86DY7	Q86DY7	40S ribosomal protein S6	EWB00_009344	tr|Q86DY7|Q86DY7_SCHJA 40S ribosomal protein S6 OS=Schistosoma japonicum OX=6182 GN=EWB00_009344 PE=2 SV=2	1	1	6.5	28.724	247	7.7832	6.5	5041400
C1LNY3	C1LNY3	Superoxide dismutase [Cu-Zn] (EC 1.15.1.1)	sod1 EWB00_007188	tr|C1LNY3|C1LNY3_SCHJA Superoxide dismutase [Cu-Zn] OS=Schistosoma japonicum OX=6182 GN=sod1 PE=2 SV=1	1	1	7.7	17.254	169	6.2018	7.7	4890700
A0A4Z2D7K2;A0A4Z2D7K0	A0A4Z2D7K2	sphingomyelin phosphodiesterase (EC 3.1.4.12)	EWB00_003707	tr|A0A4Z2D7K2|A0A4Z2D7K2_SCHJA sphingomyelin phosphodiesterase OS=Schistosoma japonicum OX=6182 GN=EWB00_003707 PE=3 SV=1;tr|A0A4Z2D7K0|A0A4Z2D7K0_SCHJA sphingomyelin phosphodiesterase OS=Schistosoma japonicum OX=6182 GN=EWB00_003707 PE=3 SV=1	1	1	3.2	49.533	432	6.7902	3.2	4793600
A0A4Z2D8T4;A0A4Z2D8U3	A0A4Z2D8T4	AP complex subunit beta	EWB00_003290	tr|A0A4Z2D8T4|A0A4Z2D8T4_SCHJA AP complex subunit beta OS=Schistosoma japonicum OX=6182 GN=EWB00_003290 PE=3 SV=1;tr|A0A4Z2D8U3|A0A4Z2D8U3_SCHJA AP complex subunit beta OS=Schistosoma japonicum OX=6182 GN=EWB00_003290 PE=3 SV=1	1	1	1.3	104.64	943	6.8751	1.3	4590700
B3GUS7	B3GUS7	dTMP kinase (EC 2.7.4.9)	EWB00_003632	tr|B3GUS7|B3GUS7_SCHJA dTMP kinase OS=Schistosoma japonicum OX=6182 GN=EWB00_003632 PE=2 SV=1	1	1	4.9	25.326	224	5.9046	4.9	4583400
Q86EY7	Q86EY7	Ras-related protein Rab-14	EWB00_000044	tr|Q86EY7|Q86EY7_SCHJA Ras-related protein Rab-14 OS=Schistosoma japonicum OX=6182 GN=EWB00_000044 PE=2 SV=1	1	1	6.7	24.724	224	6.2694	6.7	4582900
C1LJM5;A0A4Z2CS86	C1LJM5	Malate dehydrogenase (EC 1.1.1.37)	Mor1 EWB00_008117	tr|C1LJM5|C1LJM5_SCHJA Malate dehydrogenase OS=Schistosoma japonicum OX=6182 GN=Mor1 PE=2 SV=1;tr|A0A4Z2CS86|A0A4Z2CS86_SCHJA Malate dehydrogenase OS=Schistosoma japonicum OX=6182 GN=EWB00_008117 PE=3 SV=1	2	2	6.2	36.454	341	11.518	6.2	4573200
C1LUI2;A0A4Z2DLA1	C1LUI2	Nascent polypeptide-associated complex subunit alpha (Nascent polypeptide-associated complex subunit alpha isoform 2)	EWB00_011341	tr|C1LUI2|C1LUI2_SCHJA Nascent polypeptide-associated complex subunit alpha OS=Schistosoma japonicum OX=6182 GN=EWB00_011341 PE=2 SV=1;tr|A0A4Z2DLA1|A0A4Z2DLA1_SCHJA Nascent polypeptide-associated complex subunit alpha isoform 1 OS=Schistosoma japonicum OX	1	1	5.2	22.685	212	6.3999	5.2	4561500
C1LC25;A0A4Z2CRS4	C1LC25	40S ribosomal protein isoform 3 (Ribosomal protein S3)	EWB00_008106	tr|C1LC25|C1LC25_SCHJA 40S ribosomal protein isoform 3 OS=Schistosoma japonicum OX=6182 GN=EWB00_008106 PE=2 SV=1;tr|A0A4Z2CRS4|A0A4Z2CRS4_SCHJA 40S ribosomal protein isoform 2 OS=Schistosoma japonicum OX=6182 GN=EWB00_008106 PE=3 SV=1	1	1	5.7	25.522	230	7.0078	5.7	4520200
A0A4Z2CYH5;A0A4Z2CXY8	A0A4Z2CYH5	Cullin-associated NEDD8-dissociated protein isoform 2	EWB00_006688	tr|A0A4Z2CYH5|A0A4Z2CYH5_SCHJA Cullin-associated NEDD8-dissociated protein isoform 2 OS=Schistosoma japonicum OX=6182 GN=EWB00_006688 PE=3 SV=1;tr|A0A4Z2CXY8|A0A4Z2CXY8_SCHJA Cullin-associated NEDD8-dissociated protein isoform 1 OS=Schistosoma japonicum OX	1	1	0.7	151.94	1370	5.7068	0.7	4464800
A0A4Z2CN00;A0A4Z2CN49;A0A4Z2CN26	A0A4Z2CN00	mitogen-activated protein kinase (EC 2.7.11.24)	EWB00_009122	tr|A0A4Z2CN00|A0A4Z2CN00_SCHJA mitogen-activated protein kinase OS=Schistosoma japonicum OX=6182 GN=EWB00_009122 PE=4 SV=1;tr|A0A4Z2CN49|A0A4Z2CN49_SCHJA mitogen-activated protein kinase OS=Schistosoma japonicum OX=6182 GN=EWB00_009122 PE=4 SV=1;tr|A0A4Z2C	1	1	4.7	39.425	344	5.9323	4.7	4357400
Q5DFY0	Q5DFY0	Glycylpeptide N-tetradecanoyltransferase (EC 2.3.1.97)	Nmt1 EWB00_004334	tr|Q5DFY0|Q5DFY0_SCHJA Glycylpeptide N-tetradecanoyltransferase OS=Schistosoma japonicum OX=6182 GN=Nmt1 PE=2 SV=1	1	1	1.7	53.845	463	5.7185	1.7	4324000
C1LMD1	C1LMD1	Cell division control protein 42 (MGC69529 protein)	EWB00_005403	tr|C1LMD1|C1LMD1_SCHJA Cell division control protein 42 OS=Schistosoma japonicum OX=6182 GN=EWB00_005403 PE=2 SV=1	1	1	6.8	21.034	191	6.1927	6.8	4314900
A0A4Z2CWF4;A0A4Z2CWQ4;Q5DHM3	A0A4Z2CWF4	Tryptase isoform 1	EWB00_006927	tr|A0A4Z2CWF4|A0A4Z2CWF4_SCHJA Tryptase isoform 1 OS=Schistosoma japonicum OX=6182 GN=EWB00_006927 PE=4 SV=1;tr|A0A4Z2CWQ4|A0A4Z2CWQ4_SCHJA Tryptase isoform 2 OS=Schistosoma japonicum OX=6182 GN=EWB00_006927 PE=4 SV=1;tr|Q5DHM3|Q5DHM3_SCHJA SJCHGC01895 pro	1	1	3.9	46.883	412	8.4878	3.9	4252600
A0A4Z2CUF4;C1L4T8	A0A4Z2CUF4	V-type proton ATPase subunit H isoform 1	EWB00_007434	tr|A0A4Z2CUF4|A0A4Z2CUF4_SCHJA V-type proton ATPase subunit H isoform 1 OS=Schistosoma japonicum OX=6182 GN=EWB00_007434 PE=3 SV=1;tr|C1L4T8|C1L4T8_SCHJA V-type proton ATPase subunit H OS=Schistosoma japonicum OX=6182 GN=VhaSFD PE=2 SV=1	1	1	3.7	44.666	382	6.6349	3.7	4202800
A0A4Z2D3I3;Q86DX8	A0A4Z2D3I3	Uncharacterized protein	EWB00_005131	tr|A0A4Z2D3I3|A0A4Z2D3I3_SCHJA Uncharacterized protein OS=Schistosoma japonicum OX=6182 GN=EWB00_005131 PE=4 SV=1;tr|Q86DX8|Q86DX8_SCHJA dTMP kinase OS=Schistosoma japonicum OX=6182 GN=EWB00_005129 PE=2 SV=1	1	1	12.6	14.632	127	5.7894	12.6	4193400
A0A4Z2CUQ7;A0A4Z2CUR5;C1LJL2	A0A4Z2CUQ7	Actin-related protein isoform 2	EWB00_007426	tr|A0A4Z2CUQ7|A0A4Z2CUQ7_SCHJA Actin-related protein isoform 2 OS=Schistosoma japonicum OX=6182 GN=EWB00_007426 PE=3 SV=1;tr|A0A4Z2CUR5|A0A4Z2CUR5_SCHJA Actin-related protein isoform 3 OS=Schistosoma japonicum OX=6182 GN=EWB00_007426 PE=3 SV=1;tr|C1LJL2|C1	1	1	6.4	37.455	330	6.4136	6.4	4053900
A0A4Z2DVC1	A0A4Z2DVC1	Rolling stone-like	EWB00_003916	tr|A0A4Z2DVC1|A0A4Z2DVC1_SCHJA Rolling stone-like OS=Schistosoma japonicum OX=6182 GN=EWB00_003916 PE=4 SV=1	1	1	4.4	29.098	249	6.1995	4.4	4044300
A0A4Z2CMY3	A0A4Z2CMY3	1,4-alpha-glucan branching enzyme (EC 2.4.1.18)	EWB00_009115	tr|A0A4Z2CMY3|A0A4Z2CMY3_SCHJA 1,4-alpha-glucan branching enzyme OS=Schistosoma japonicum OX=6182 GN=EWB00_009115 PE=3 SV=1	1	1	2.2	79.43	684	7.1733	2.2	4031300
A0A4Z2D402;A0A4Z2D5J8;A0A4Z2CUV9;A0A4Z2CV28	A0A4Z2D402	Guanine nucleotide-binding protein G(Q) subunit alpha	EWB00_004796	tr|A0A4Z2D402|A0A4Z2D402_SCHJA Guanine nucleotide-binding protein G(Q) subunit alpha OS=Schistosoma japonicum OX=6182 GN=EWB00_004796 PE=3 SV=1;tr|A0A4Z2D5J8|A0A4Z2D5J8_SCHJA Guanine nucleotide-binding protein G(Q) subunit alpha (Fragment) OS=Schistosoma j	1	1	3.1	41.656	353	8.9796	3.1	4012900
A0A4Z2D433	A0A4Z2D433	Katanin p60 ATPase-containing subunit A-like 2 (Katanin p60 subunit A-like 2) (EC 5.6.1.1) (p60 katanin-like 2)	KATNAL2 EWB00_004764	tr|A0A4Z2D433|A0A4Z2D433_SCHJA Katanin p60 ATPase-containing subunit A-like 2 OS=Schistosoma japonicum OX=6182 GN=KATNAL2 PE=3 SV=1	1	1	2.3	58.775	513	6.2608	2.3	4003600
A0A4Z2CL73;A0A4Z2CL44	A0A4Z2CL73	Importin-7 isoform 1	EWB00_009953	tr|A0A4Z2CL73|A0A4Z2CL73_SCHJA Importin-7 isoform 1 OS=Schistosoma japonicum OX=6182 GN=EWB00_009953 PE=4 SV=1;tr|A0A4Z2CL44|A0A4Z2CL44_SCHJA Importin-7 isoform 2 OS=Schistosoma japonicum OX=6182 GN=EWB00_009953 PE=4 SV=1	1	1	2.1	87.073	767	6.7934	2.1	3984900
A0A4Z2DBU1	A0A4Z2DBU1	Importin-5	EWB00_002518	tr|A0A4Z2DBU1|A0A4Z2DBU1_SCHJA Importin-5 OS=Schistosoma japonicum OX=6182 GN=EWB00_002518 PE=4 SV=1	2	2	2	125.61	1126	11.557	2	3951400
A0A4Z2CUH1	A0A4Z2CUH1	Ectonucleoside triphosphate diphosphohydrolase 1	EWB00_007381	tr|A0A4Z2CUH1|A0A4Z2CUH1_SCHJA Ectonucleoside triphosphate diphosphohydrolase 1 OS=Schistosoma japonicum OX=6182 GN=EWB00_007381 PE=3 SV=1	1	1	1.6	63.023	554	5.8922	1.6	3887500
A0A4Z2D5W3	A0A4Z2D5W3	Protein argonaute-3	EWB00_004344	tr|A0A4Z2D5W3|A0A4Z2D5W3_SCHJA Protein argonaute-3 OS=Schistosoma japonicum OX=6182 GN=EWB00_004344 PE=4 SV=1	1	1	1.7	104.7	923	8.1205	1.7	3808100
A0A4Z2DS51	A0A4Z2DS51	Dynein light chain	EWB00_009255	tr|A0A4Z2DS51|A0A4Z2DS51_SCHJA Dynein light chain OS=Schistosoma japonicum OX=6182 GN=EWB00_009255 PE=3 SV=1	1	1	12	10.625	92	6.2834	12	3690700
A0A4Z2DY79	A0A4Z2DY79	Alpha-centractin	EWB00_008857	tr|A0A4Z2DY79|A0A4Z2DY79_SCHJA Alpha-centractin OS=Schistosoma japonicum OX=6182 GN=EWB00_008857 PE=3 SV=1	1	1	4.3	39.921	352	7.0251	4.3	3642200
A0A4Z2CLX4	A0A4Z2CLX4	Rhomboid-related protein	EWB00_009753	tr|A0A4Z2CLX4|A0A4Z2CLX4_SCHJA Rhomboid-related protein (Fragment) OS=Schistosoma japonicum OX=6182 GN=EWB00_009753 PE=4 SV=1	1	1	5.3	31.077	283	7.0316	5.3	3627300
A0A4Z2DXU1	A0A4Z2DXU1	Prostatic acid phosphatase	EWB00_010476	tr|A0A4Z2DXU1|A0A4Z2DXU1_SCHJA Prostatic acid phosphatase OS=Schistosoma japonicum OX=6182 GN=EWB00_010476 PE=4 SV=1	1	1	2.4	52.31	458	6.1151	2.4	3569300
A0A4Z2DHB0	A0A4Z2DHB0	Electromotor neuron-associated protein 2	EWB00_000986	tr|A0A4Z2DHB0|A0A4Z2DHB0_SCHJA Electromotor neuron-associated protein 2 OS=Schistosoma japonicum OX=6182 GN=EWB00_000986 PE=4 SV=1	1	1	2.8	87.094	791	5.7446	2.8	3517600
A0A4Z2DXH0;A0A4Z2DXB4	A0A4Z2DXH0	Protein kinase domain-containing protein	EWB00_010389	tr|A0A4Z2DXH0|A0A4Z2DXH0_SCHJA Protein kinase domain-containing protein OS=Schistosoma japonicum OX=6182 GN=EWB00_010389 PE=3 SV=1;tr|A0A4Z2DXB4|A0A4Z2DXB4_SCHJA Uncharacterized protein OS=Schistosoma japonicum OX=6182 GN=EWB00_010389 PE=3 SV=1	1	1	2.3	58.562	511	5.9797	2.3	3500200
A0A4Z2DR11	A0A4Z2DR11	Putative calcium-binding protein	EWB00_009737	tr|A0A4Z2DR11|A0A4Z2DR11_SCHJA Putative calcium-binding protein OS=Schistosoma japonicum OX=6182 GN=EWB00_009737 PE=4 SV=1	1	1	6.3	16.106	142	6.7681	6.3	3471800
A0A4Z2CSB4;C1L6H7	A0A4Z2CSB4	Charged multivesicular body protein	EWB00_007918	tr|A0A4Z2CSB4|A0A4Z2CSB4_SCHJA Charged multivesicular body protein OS=Schistosoma japonicum OX=6182 GN=EWB00_007918 PE=3 SV=1;tr|C1L6H7|C1L6H7_SCHJA Charged multivesicular body protein OS=Schistosoma japonicum OX=6182 GN=CHMP1b-2 PE=2 SV=1	1	1	5.6	22.065	196	6.5013	5.6	3321700
A0A4Z2DIE9	A0A4Z2DIE9	LIN 24 Twenty four Like family member	EWB00_000612	tr|A0A4Z2DIE9|A0A4Z2DIE9_SCHJA LIN 24 Twenty four Like family member OS=Schistosoma japonicum OX=6182 GN=EWB00_000612 PE=4 SV=1	1	1	5.8	26.712	224	5.8998	5.8	3315300
A0A4Z2CQF0;Q5DAD7	A0A4Z2CQF0	Moesin/ezrin/radixin 1 isoform 2	EWB00_008445	tr|A0A4Z2CQF0|A0A4Z2CQF0_SCHJA Moesin/ezrin/radixin 1 isoform 2 OS=Schistosoma japonicum OX=6182 GN=EWB00_008445 PE=4 SV=1;tr|Q5DAD7|Q5DAD7_SCHJA Moesin/ezrin/radixin 1 isoform 1 OS=Schistosoma japonicum OX=6182 GN=EWB00_008445 PE=2 SV=1	1	1	3	55.718	470	5.9543	3	3308600
A0A4Z2CS94	A0A4Z2CS94	Transmembrane protein	EWB00_008124	tr|A0A4Z2CS94|A0A4Z2CS94_SCHJA Transmembrane protein OS=Schistosoma japonicum OX=6182 GN=EWB00_008124 PE=4 SV=1	1	1	3.2	53.681	473	6.0975	3.2	3308300
C1LGJ8	C1LGJ8	Serine protease 30 (Transmembrane serine protease 8 (EC 3.4.21.-))	EWB00_007298	tr|C1LGJ8|C1LGJ8_SCHJA Serine protease 30 OS=Schistosoma japonicum OX=6182 GN=EWB00_007298 PE=2 SV=1	1	1	2.1	41.988	373	5.8386	2.1	3281700
A0A4Z2DHR6	A0A4Z2DHR6	Actin-related protein 2/3 complex subunit	EWB00_000863	tr|A0A4Z2DHR6|A0A4Z2DHR6_SCHJA Actin-related protein 2/3 complex subunit OS=Schistosoma japonicum OX=6182 GN=EWB00_000863 PE=3 SV=1	1	1	4.6	41.293	373	7.4886	4.6	3266200
Q5BS32;A0A4Z2CMM6;A0A4Z2CMM0	Q5BS32	Dynein light chain roadblock	robl EWB00_009233	tr|Q5BS32|Q5BS32_SCHJA Dynein light chain roadblock OS=Schistosoma japonicum OX=6182 GN=robl PE=2 SV=1;tr|A0A4Z2CMM6|A0A4Z2CMM6_SCHJA Dynein light chain roadblock OS=Schistosoma japonicum OX=6182 GN=EWB00_009233 PE=3 SV=1;tr|A0A4Z2CMM0|A0A4Z2CMM0_SCHJA Dyn	1	1	12.4	10.809	97	6.7008	12.4	3143600
A0A4Z2DTL7	A0A4Z2DTL7	Synaptic functional regulator FMR1	EWB00_007081	tr|A0A4Z2DTL7|A0A4Z2DTL7_SCHJA Synaptic functional regulator FMR1 OS=Schistosoma japonicum OX=6182 GN=EWB00_007081 PE=4 SV=1	2	2	5	85.647	773	11.529	5	3121000
B3GUX4	B3GUX4	ADP-ribosylation factor-like protein	EWB00_008657	tr|B3GUX4|B3GUX4_SCHJA ADP-ribosylation factor-like protein OS=Schistosoma japonicum OX=6182 GN=EWB00_008657 PE=2 SV=1	1	1	5.6	20.311	180	5.6414	5.6	3036500
A0A4Z2D866;A0A4Z2D8B3	A0A4Z2D866	Lysosomal alpha-mannosidase	EWB00_003512	tr|A0A4Z2D866|A0A4Z2D866_SCHJA Lysosomal alpha-mannosidase OS=Schistosoma japonicum OX=6182 GN=EWB00_003512 PE=3 SV=1;tr|A0A4Z2D8B3|A0A4Z2D8B3_SCHJA Alpha-mannosidase OS=Schistosoma japonicum OX=6182 GN=EWB00_003511 PE=3 SV=1	1	1	1.9	85.741	743	5.8796	1.9	3034200
A0A4Z2DF15;A0A4Z2DF44	A0A4Z2DF15	Syntaxin isoform 3	EWB00_001590	tr|A0A4Z2DF15|A0A4Z2DF15_SCHJA Syntaxin isoform 3 OS=Schistosoma japonicum OX=6182 GN=EWB00_001590 PE=3 SV=1;tr|A0A4Z2DF44|A0A4Z2DF44_SCHJA Syntaxin isoform 2 OS=Schistosoma japonicum OX=6182 GN=EWB00_001590 PE=3 SV=1	1	1	3.7	30.814	269	5.8124	3.7	2994500
C1L5Q3	C1L5Q3	26S proteasome non-ATPase regulatory subunit 14 (26S proteasome regulatory subunit N11)	Rpn11 EWB00_006897	tr|C1L5Q3|C1L5Q3_SCHJA 26S proteasome non-ATPase regulatory subunit 14 OS=Schistosoma japonicum OX=6182 GN=Rpn11 PE=2 SV=1	1	1	4.5	34.78	313	6.887	4.5	2978700
A0A4Z2CP72	A0A4Z2CP72	Centromere protein S	EWB00_008814	tr|A0A4Z2CP72|A0A4Z2CP72_SCHJA Centromere protein S OS=Schistosoma japonicum OX=6182 GN=EWB00_008814 PE=3 SV=1	1	1	4.6	27.453	237	8.9026	4.6	2894800
A0A4Z2DL31;A0A4Z2DM33	A0A4Z2DL31	Glycogen [starch] synthase (EC 2.4.1.11)	EWB00_011316	tr|A0A4Z2DL31|A0A4Z2DL31_SCHJA Glycogen [starch] synthase OS=Schistosoma japonicum OX=6182 GN=EWB00_011316 PE=3 SV=1;tr|A0A4Z2DM33|A0A4Z2DM33_SCHJA Glycogen [starch] synthase OS=Schistosoma japonicum OX=6182 GN=EWB00_011316 PE=3 SV=1	1	1	2.7	63.226	549	6.4524	2.7	2788300
A0A4Z2DGR7;A0A4Z2DGN7	A0A4Z2DGR7	Dihydropyrimidinase-related protein isoform 2	EWB00_001165	tr|A0A4Z2DGR7|A0A4Z2DGR7_SCHJA Dihydropyrimidinase-related protein isoform 2 OS=Schistosoma japonicum OX=6182 GN=EWB00_001165 PE=4 SV=1;tr|A0A4Z2DGN7|A0A4Z2DGN7_SCHJA Dihydropyrimidinase-related protein isoform 1 OS=Schistosoma japonicum OX=6182 GN=EWB00_0	1	1	2.5	60.09	552	7.0433	2.5	2763100
Q962P0;C1L674	Q962P0	Arginase (EC 3.5.3.1)	EWB00_007454	tr|Q962P0|Q962P0_SCHJA Arginase OS=Schistosoma japonicum OX=6182 GN=EWB00_007454 PE=2 SV=1;tr|C1L674|C1L674_SCHJA Arginase OS=Schistosoma japonicum OX=6182 GN=Arg2 PE=2 SV=1	1	1	3.2	30.543	279	5.7683	3.2	2734300
A0A4Z2CNX9;A0A4Z2CNV4;A0A4Z2CPD3	A0A4Z2CNX9	Dihydrolipoamide acetyltransferase component of pyruvate dehydrogenase complex (EC 2.3.1.-)	EWB00_008769	tr|A0A4Z2CNX9|A0A4Z2CNX9_SCHJA Dihydrolipoamide acetyltransferase component of pyruvate dehydrogenase complex OS=Schistosoma japonicum OX=6182 GN=EWB00_008769 PE=3 SV=1;tr|A0A4Z2CNV4|A0A4Z2CNV4_SCHJA Acetyltransferase component of pyruvate dehydrogenase co	1	1	3.1	41.937	388	5.8996	3.1	2730400
A0A4Z2DUL8;A0A4Z2DTX7	A0A4Z2DUL8	Tubulin gamma chain	EWB00_006062	tr|A0A4Z2DUL8|A0A4Z2DUL8_SCHJA Tubulin gamma chain OS=Schistosoma japonicum OX=6182 GN=EWB00_006062 PE=3 SV=1;tr|A0A4Z2DTX7|A0A4Z2DTX7_SCHJA Tubulin gamma chain OS=Schistosoma japonicum OX=6182 GN=EWB00_006062 PE=3 SV=1	1	1	2	50.586	452	5.8922	2	2714900
A0A4Z2DMY4;A0A4Z2DMK1	A0A4Z2DMY4	Staphylococcal nuclease domain-containing protein isoform 2	EWB00_010860	tr|A0A4Z2DMY4|A0A4Z2DMY4_SCHJA Staphylococcal nuclease domain-containing protein isoform 2 OS=Schistosoma japonicum OX=6182 GN=EWB00_010860 PE=4 SV=1;tr|A0A4Z2DMK1|A0A4Z2DMK1_SCHJA Staphylococcal nuclease domain-containing protein OS=Schistosoma japonicum	1	1	1.4	86.313	773	5.7251	1.4	2695200
A0A4Z2D724;C7TZF8	A0A4Z2D724	Protein NDRG3	EWB00_003869	tr|A0A4Z2D724|A0A4Z2D724_SCHJA Protein NDRG3 OS=Schistosoma japonicum OX=6182 GN=EWB00_003869 PE=3 SV=1;tr|C7TZF8|C7TZF8_SCHJA Protein NDRG3 OS=Schistosoma japonicum OX=6182 GN=EWB00_003869 PE=2 SV=1	1	1	4.7	33.285	300	6.3559	4.7	2648800
A0A4Z2DIQ6	A0A4Z2DIQ6	ATP-binding cassette sub-family E member 1	EWB00_000490	tr|A0A4Z2DIQ6|A0A4Z2DIQ6_SCHJA ATP-binding cassette sub-family E member 1 OS=Schistosoma japonicum OX=6182 GN=EWB00_000490 PE=4 SV=1	1	1	1.3	67.927	604	5.6322	1.3	2620900
C1L4J5	C1L4J5	Histone H1B	EWB00_000066	tr|C1L4J5|C1L4J5_SCHJA Histone H1B OS=Schistosoma japonicum OX=6182 GN=EWB00_000066 PE=2 SV=1	1	1	6.8	16.708	147	6.193	6.8	2600600
Q5DAR3	Q5DAR3	60S ribosomal protein (Ribosomal protein L11) (SJCHGC05729 protein)	RpL11 EWB00_011383	tr|Q5DAR3|Q5DAR3_SCHJA 60S ribosomal protein OS=Schistosoma japonicum OX=6182 GN=RpL11 PE=2 SV=1	1	1	7.8	20.641	180	6.1995	7.8	2572900
A0A4Z2DGS6;A0A4Z2DGS2;A0A4Z2DGX0	A0A4Z2DGS6	Echinoderm microtubule-associated protein-like 1 isoform 3	EWB00_001092	tr|A0A4Z2DGS6|A0A4Z2DGS6_SCHJA Echinoderm microtubule-associated protein-like 1 isoform 3 OS=Schistosoma japonicum OX=6182 GN=EWB00_001092 PE=4 SV=1;tr|A0A4Z2DGS2|A0A4Z2DGS2_SCHJA Echinoderm microtubule-associated protein-like 1 isoform 1 OS=Schistosoma ja	1	1	1.4	72.648	657	6.0278	1.4	2533100
A0A4Z2D175	A0A4Z2D175	Voltage-gated hydrogen channel 1	EWB00_005593	tr|A0A4Z2D175|A0A4Z2D175_SCHJA Voltage-gated hydrogen channel 1 OS=Schistosoma japonicum OX=6182 GN=EWB00_005593 PE=4 SV=1	1	1	5.6	31.519	270	6.3833	5.6	2516300
C1L730	C1L730	Peptidyl-prolyl cis-trans isomerase (PPIase) (EC 5.2.1.8)	EWB00_004705	tr|C1L730|C1L730_SCHJA Peptidyl-prolyl cis-trans isomerase OS=Schistosoma japonicum OX=6182 GN=EWB00_004705 PE=2 SV=1	1	1	6.1	25.282	229	6.7179	6.1	2499700
A0A4Z2CNW2	A0A4Z2CNW2	Coatomer subunit alpha	EWB00_008800	tr|A0A4Z2CNW2|A0A4Z2CNW2_SCHJA Coatomer subunit alpha OS=Schistosoma japonicum OX=6182 GN=EWB00_008800 PE=4 SV=1	1	1	1.2	145.84	1293	6.2625	1.2	2492500
A0A4Z2D9Y6	A0A4Z2D9Y6	Putative glutamate synthase [NADPH]	EWB00_003072	tr|A0A4Z2D9Y6|A0A4Z2D9Y6_SCHJA Putative glutamate synthase [NADPH] (Fragment) OS=Schistosoma japonicum OX=6182 GN=EWB00_003072 PE=3 SV=1	1	1	0.7	181.98	1649	5.6618	0.7	2490100
Q5DFR4	Q5DFR4	ADP/ATP translocase (ADP,ATP carrier protein)	EWB00_007569	tr|Q5DFR4|Q5DFR4_SCHJA ADP/ATP translocase OS=Schistosoma japonicum OX=6182 GN=EWB00_007569 PE=2 SV=1	1	1	2.6	34.11	311	5.7663	2.6	2464300
A0A4Z2D4E9	A0A4Z2D4E9	von Willebrand factor A domain-containing protein	EWB00_004611	tr|A0A4Z2D4E9|A0A4Z2D4E9_SCHJA von Willebrand factor A domain-containing protein OS=Schistosoma japonicum OX=6182 GN=EWB00_004611 PE=4 SV=1	1	1	2.6	38.881	347	6.0985	2.6	2458200
A0A4Z2CLH5	A0A4Z2CLH5	ADP-ribosylation factor 1	EWB00_009728	tr|A0A4Z2CLH5|A0A4Z2CLH5_SCHJA ADP-ribosylation factor 1 OS=Schistosoma japonicum OX=6182 GN=EWB00_009728 PE=4 SV=1	1	1	8.1	15.127	136	5.8867	8.1	2442300
A0A4Z2CZM8;A0A4Z2CZI3;A0A4Z2CZV5;A0A4Z2D0G8	A0A4Z2CZM8	Protein SEC13 isoform 4	EWB00_006177	tr|A0A4Z2CZM8|A0A4Z2CZM8_SCHJA Protein SEC13 isoform 4 OS=Schistosoma japonicum OX=6182 GN=EWB00_006177 PE=3 SV=1;tr|A0A4Z2CZI3|A0A4Z2CZI3_SCHJA Protein SEC13 isoform 1 OS=Schistosoma japonicum OX=6182 GN=EWB00_006177 PE=3 SV=1;tr|A0A4Z2CZV5|A0A4Z2CZV5_SCH	1	1	4.2	29.137	261	5.66	4.2	2413200
A0A4Z2DXW6;A0A4Z2DY13	A0A4Z2DXW6	Exportin-2 (Importin-alpha re-exporter)	EWB00_009668	tr|A0A4Z2DXW6|A0A4Z2DXW6_SCHJA Exportin-2 OS=Schistosoma japonicum OX=6182 GN=EWB00_009668 PE=3 SV=1;tr|A0A4Z2DY13|A0A4Z2DY13_SCHJA Exportin-2 OS=Schistosoma japonicum OX=6182 GN=EWB00_009668 PE=3 SV=1	1	1	1.4	87.937	780	6.2919	1.4	2368800
A0A4Z2D5K9;A0A4Z2D5L4;Q5DCR4	A0A4Z2D5K9	RuvB-like helicase (EC 3.6.4.12)	EWB00_004282	tr|A0A4Z2D5K9|A0A4Z2D5K9_SCHJA RuvB-like helicase OS=Schistosoma japonicum OX=6182 GN=EWB00_004282 PE=3 SV=1;tr|A0A4Z2D5L4|A0A4Z2D5L4_SCHJA RuvB-like helicase OS=Schistosoma japonicum OX=6182 GN=EWB00_004282 PE=3 SV=1;tr|Q5DCR4|Q5DCR4_SCHJA RuvB-like helic	1	1	3.3	36.364	334	6.5184	3.3	2322100
A0A4Z2DQP7	A0A4Z2DQP7	Sodium-dependent dopamine transporter	EWB00_009844	tr|A0A4Z2DQP7|A0A4Z2DQP7_SCHJA Sodium-dependent dopamine transporter OS=Schistosoma japonicum OX=6182 GN=EWB00_009844 PE=4 SV=1	1	1	1.5	69.268	607	5.6674	1.5	2318100
Q5DCY0;A0A4Z2DXK5	Q5DCY0	SJCHGC02280 protein (Tetraspanin-31-B isoform 1)	EWB00_010447	tr|Q5DCY0|Q5DCY0_SCHJA SJCHGC02280 protein OS=Schistosoma japonicum OX=6182 GN=EWB00_010447 PE=2 SV=1;tr|A0A4Z2DXK5|A0A4Z2DXK5_SCHJA Tetraspanin-31-B isoform 2 OS=Schistosoma japonicum OX=6182 GN=EWB00_010447 PE=4 SV=1	1	1	6.9	25.608	233	6.1081	6.9	2313600
A0A4Z2DUF3	A0A4Z2DUF3	UPF0506 domain-containing protein	EWB00_004882	tr|A0A4Z2DUF3|A0A4Z2DUF3_SCHJA UPF0506 domain-containing protein OS=Schistosoma japonicum OX=6182 GN=EWB00_004882 PE=4 SV=1	1	1	19	9.6232	84	6.3744	19	2303500
A0A4Z2D4I8;A0A4Z2D4I6;A0A4Z2D4K4	A0A4Z2D4I8	Monocarboxylate transporter 1 isoform 2	EWB00_004619	tr|A0A4Z2D4I8|A0A4Z2D4I8_SCHJA Monocarboxylate transporter 1 isoform 2 OS=Schistosoma japonicum OX=6182 GN=EWB00_004619 PE=4 SV=1;tr|A0A4Z2D4I6|A0A4Z2D4I6_SCHJA Monocarboxylate transporter 1 isoform 1 (Fragment) OS=Schistosoma japonicum OX=6182 GN=EWB00_00	1	1	2.2	60.298	553	6.1472	2.2	2280800
A0A4Z2CVP4	A0A4Z2CVP4	Cytochrome b561	EWB00_007120	tr|A0A4Z2CVP4|A0A4Z2CVP4_SCHJA Cytochrome b561 (Fragment) OS=Schistosoma japonicum OX=6182 GN=EWB00_007120 PE=4 SV=1	1	1	4.3	26.104	232	5.8073	4.3	2260500
A0A4Z2CRK5	A0A4Z2CRK5	Plasma membrane calcium-transporting ATPase 3	EWB00_008099	tr|A0A4Z2CRK5|A0A4Z2CRK5_SCHJA Plasma membrane calcium-transporting ATPase 3 OS=Schistosoma japonicum OX=6182 GN=EWB00_008099 PE=4 SV=1	1	1	4.7	25.816	233	6.8608	4.7	2252100
A0A4Z2CUE2	A0A4Z2CUE2	Ethanolamine kinase 1	EWB00_007432	tr|A0A4Z2CUE2|A0A4Z2CUE2_SCHJA Ethanolamine kinase 1 OS=Schistosoma japonicum OX=6182 GN=EWB00_007432 PE=4 SV=1	1	1	3.3	50.758	428	5.9377	3.3	2229600
A0A4Z2CV76;A0A4Z2CVB1	A0A4Z2CV76	Nardilysin isoform 1	EWB00_007287	tr|A0A4Z2CV76|A0A4Z2CV76_SCHJA Nardilysin isoform 1 OS=Schistosoma japonicum OX=6182 GN=EWB00_007287 PE=3 SV=1;tr|A0A4Z2CVB1|A0A4Z2CVB1_SCHJA Nardilysin isoform 2 OS=Schistosoma japonicum OX=6182 GN=EWB00_007287 PE=3 SV=1	1	1	1.1	119.97	1043	5.8571	1.1	2220300
A0A4Z2DCB8	A0A4Z2DCB8	Eukaryotic translation initiation factor 3 subunit L (eIF3l)	EWB00_002621	tr|A0A4Z2DCB8|A0A4Z2DCB8_SCHJA Eukaryotic translation initiation factor 3 subunit L OS=Schistosoma japonicum OX=6182 GN=EWB00_002621 PE=3 SV=1	1	1	2	62.893	538	5.7151	2	2200900
C1LJI8	C1LJI8	Oxidoreductase HTATIP2 (EC 1.1.1.-)	EWB00_009840	tr|C1LJI8|C1LJI8_SCHJA Oxidoreductase HTATIP2 OS=Schistosoma japonicum OX=6182 GN=EWB00_009840 PE=2 SV=1	1	1	4.9	27.527	246	6.0452	4.9	2173800
A0A4Z2CY61;A0A4Z2CY45;A0A4Z2CYG9	A0A4Z2CY61	Talin-2 isoform 3	EWB00_006505	tr|A0A4Z2CY61|A0A4Z2CY61_SCHJA Talin-2 isoform 3 (Fragment) OS=Schistosoma japonicum OX=6182 GN=EWB00_006505 PE=4 SV=1;tr|A0A4Z2CY45|A0A4Z2CY45_SCHJA Talin-2 isoform 2 (Fragment) OS=Schistosoma japonicum OX=6182 GN=EWB00_006505 PE=4 SV=1;tr|A0A4Z2CYG9|A0A4	1	1	0.5	315.41	2868	6.2609	0.5	2165900
A0A4Z2D073	A0A4Z2D073	Caprin-2	EWB00_005908	tr|A0A4Z2D073|A0A4Z2D073_SCHJA Caprin-2 OS=Schistosoma japonicum OX=6182 GN=EWB00_005908 PE=4 SV=1	1	1	2.7	56.81	512	5.6383	2.7	2165500
Q86DW2	Q86DW2	SJCHGC05760 protein (Universal stress protein)	Usp EWB00_003694	tr|Q86DW2|Q86DW2_SCHJA SJCHGC05760 protein OS=Schistosoma japonicum OX=6182 GN=Usp PE=2 SV=1	1	1	8.2	20.404	184	6.7255	8.2	2154800
C1LEV6	C1LEV6	Charged multivesicular body protein (Charged multivesicular body protein 3 (Chromatin-modifying protein 3))	EWB00_008174	tr|C1LEV6|C1LEV6_SCHJA Charged multivesicular body protein OS=Schistosoma japonicum OX=6182 GN=EWB00_008174 PE=2 SV=1	1	1	6	24.315	217	6.5375	6	2143800
A0A4Z2CXS5;A0A4Z2CXR3;A0A4Z2CXF8	A0A4Z2CXS5	Signal transducing adapter molecule 1 isoform 2	EWB00_006645	tr|A0A4Z2CXS5|A0A4Z2CXS5_SCHJA Signal transducing adapter molecule 1 isoform 2 OS=Schistosoma japonicum OX=6182 GN=EWB00_006645 PE=4 SV=1;tr|A0A4Z2CXR3|A0A4Z2CXR3_SCHJA Signal transducing adapter molecule 1 isoform 1 OS=Schistosoma japonicum OX=6182 GN=EWB	1	1	3.7	48.063	437	6.367	3.7	2122800
A0A4Z2DXJ1;C1LMY1	A0A4Z2DXJ1	26S proteasome regulatory subunit 8 isoform 2	EWB00_010920	tr|A0A4Z2DXJ1|A0A4Z2DXJ1_SCHJA 26S proteasome regulatory subunit 8 isoform 2 OS=Schistosoma japonicum OX=6182 GN=EWB00_010920 PE=3 SV=1;tr|C1LMY1|C1LMY1_SCHJA 26S proteasome regulatory subunit 8 isoform 1 OS=Schistosoma japonicum OX=6182 GN=TBP10 PE=2 SV=1	1	1	3.1	46.819	415	6.2043	3.1	2104600
A0A4Z2DD67;A0A4Z2DDC3	A0A4Z2DD67	Protein transport protein isoform 2	EWB00_002187	tr|A0A4Z2DD67|A0A4Z2DD67_SCHJA Protein transport protein isoform 2 OS=Schistosoma japonicum OX=6182 GN=EWB00_002187 PE=4 SV=1;tr|A0A4Z2DDC3|A0A4Z2DDC3_SCHJA Protein transport protein isoform 1 OS=Schistosoma japonicum OX=6182 GN=EWB00_002187 PE=4 SV=1	1	1	1.9	89.626	793	6.3128	1.9	2102800
A0A4Z2D8U0	A0A4Z2D8U0	Dihydrolipoyllysine-residue succinyltransferase component of 2-oxoglutarate dehydrogenase complex, mitochondrial (EC 2.3.1.61) (E2K)	EWB00_003608	tr|A0A4Z2D8U0|A0A4Z2D8U0_SCHJA Dihydrolipoyllysine-residue succinyltransferase component of 2-oxoglutarate dehydrogenase complex, mitochondrial OS=Schistosoma japonicum OX=6182 GN=EWB00_003608 PE=3 SV=1	1	1	1.9	46.796	423	5.6922	1.9	2087700
A0A4Z2D994	A0A4Z2D994	Neuronal calcium sensor 2	EWB00_003251	tr|A0A4Z2D994|A0A4Z2D994_SCHJA Neuronal calcium sensor 2 OS=Schistosoma japonicum OX=6182 GN=EWB00_003251 PE=4 SV=1	1	1	5.2	21.906	191	6.2584	5.2	2045400
A0A4Z2DH77;A0A4Z2DHY7;A0A4Z2DH61;A0A4Z2DH65	A0A4Z2DH77	Dipeptidyl peptidase 2 isoform 3	EWB00_001051	tr|A0A4Z2DH77|A0A4Z2DH77_SCHJA Dipeptidyl peptidase 2 isoform 3 OS=Schistosoma japonicum OX=6182 GN=EWB00_001051 PE=3 SV=1;tr|A0A4Z2DHY7|A0A4Z2DHY7_SCHJA Dipeptidyl peptidase 2 isoform 4 OS=Schistosoma japonicum OX=6182 GN=EWB00_001051 PE=3 SV=1;tr|A0A4Z2D	1	1	3.7	40.434	354	5.8327	3.7	2012300
A0A4Z2DUF8;Q5DF20	A0A4Z2DUF8	COP9 signalosome complex subunit 4 isoform 1	EWB00_005436	tr|A0A4Z2DUF8|A0A4Z2DUF8_SCHJA COP9 signalosome complex subunit 4 isoform 1 OS=Schistosoma japonicum OX=6182 GN=EWB00_005436 PE=4 SV=1;tr|Q5DF20|Q5DF20_SCHJA COP9 signalosome complex subunit 4 OS=Schistosoma japonicum OX=6182 GN=EWB00_005436 PE=2 SV=1	1	1	3.1	43.938	393	5.9162	3.1	1976300
A0A4Z2DH66	A0A4Z2DH66	Actin cytoplasmic type 5	EWB00_001069	tr|A0A4Z2DH66|A0A4Z2DH66_SCHJA Actin cytoplasmic type 5 OS=Schistosoma japonicum OX=6182 GN=EWB00_001069 PE=4 SV=1	1	1	2.2	69.1	587	6.1714	2.2	1956600
A0A4Z2DUE8	A0A4Z2DUE8	Uncharacterized protein	EWB00_005450	tr|A0A4Z2DUE8|A0A4Z2DUE8_SCHJA Uncharacterized protein OS=Schistosoma japonicum OX=6182 GN=EWB00_005450 PE=4 SV=1	1	1	4.4	36.588	316	5.7086	4.4	1930500
A0A4Z2DT06;A0A4Z2DT64;C1LLP3	A0A4Z2DT06	Flotillin-1 isoform 2	EWB00_007070	tr|A0A4Z2DT06|A0A4Z2DT06_SCHJA Flotillin-1 isoform 2 OS=Schistosoma japonicum OX=6182 GN=EWB00_007070 PE=3 SV=1;tr|A0A4Z2DT64|A0A4Z2DT64_SCHJA Flotillin-1 isoform 1 OS=Schistosoma japonicum OX=6182 GN=EWB00_007070 PE=3 SV=1;tr|C1LLP3|C1LLP3_SCHJA Flotillin	1	1	3.4	42.718	383	6.1817	3.4	1924300
A0A4Z2CN69;Q5D8J1	A0A4Z2CN69	16 kDa calcium-binding protein isoform 2	EWB00_008980	tr|A0A4Z2CN69|A0A4Z2CN69_SCHJA 16 kDa calcium-binding protein isoform 2 OS=Schistosoma japonicum OX=6182 GN=EWB00_008980 PE=4 SV=1;tr|Q5D8J1|Q5D8J1_SCHJA 16 kDa calcium-binding protein (Egg antigen SME16) OS=Schistosoma japonicum OX=6182 GN=EWB00_008980 PE	1	1	7.9	15.949	139	5.6793	7.9	1917800
A0A4Z2DQ58	A0A4Z2DQ58	UspA domain-containing protein	EWB00_010068	tr|A0A4Z2DQ58|A0A4Z2DQ58_SCHJA UspA domain-containing protein OS=Schistosoma japonicum OX=6182 GN=EWB00_010068 PE=4 SV=1	1	1	8.1	17.905	160	5.9998	8.1	1831500
A0A4Z2DTS1	A0A4Z2DTS1	Alpha-2-macroglobulin-like protein	EWB00_007050	tr|A0A4Z2DTS1|A0A4Z2DTS1_SCHJA Alpha-2-macroglobulin-like protein OS=Schistosoma japonicum OX=6182 GN=EWB00_007050 PE=3 SV=1	1	1	0.9	124.78	1090	5.6472	0.9	1736100
Q5DBM2;A0A4Z2CX18;A0A4Z2CWJ8;A0A4Z2CW98;Q5DI59	Q5DBM2	Multivesicular body subunit 12B isoform 6 (SJCHGC02468 protein)	EWB00_006953	tr|Q5DBM2|Q5DBM2_SCHJA Multivesicular body subunit 12B isoform 6 OS=Schistosoma japonicum OX=6182 GN=EWB00_006953 PE=2 SV=1;tr|A0A4Z2CX18|A0A4Z2CX18_SCHJA Multivesicular body subunit 12B isoform 2 OS=Schistosoma japonicum OX=6182 GN=EWB00_006953 PE=4 SV=1;	1	1	4.2	26.315	238	5.6568	4.2	1733700
A0A4Z2CYS1;A0A4Z2CYR7	A0A4Z2CYS1	GDP-L-fucose synthase (EC 1.1.1.271) (GDP-4-keto-6-deoxy-D-mannose-3,5-epimerase-4-reductase)	EWB00_006296	tr|A0A4Z2CYS1|A0A4Z2CYS1_SCHJA GDP-L-fucose synthase OS=Schistosoma japonicum OX=6182 GN=EWB00_006296 PE=3 SV=1;tr|A0A4Z2CYR7|A0A4Z2CYR7_SCHJA GDP-L-fucose synthase OS=Schistosoma japonicum OX=6182 GN=EWB00_006296 PE=3 SV=1	1	1	4	30.261	273	5.7688	4	1668100
A0A4Z2DVU9;A0A4Z2DV60	A0A4Z2DVU9	Coiled-coil and C2 domain-containing protein isoform 2	EWB00_004170	tr|A0A4Z2DVU9|A0A4Z2DVU9_SCHJA Coiled-coil and C2 domain-containing protein isoform 2 OS=Schistosoma japonicum OX=6182 GN=EWB00_004170 PE=4 SV=1;tr|A0A4Z2DV60|A0A4Z2DV60_SCHJA Coiled-coil and C2 domain-containing protein isoform 1 OS=Schistosoma japonicum	1	1	1.7	78.813	710	5.9914	1.7	1667000
Q5DDC3;A0A4Z2DL13;A0A4Z2DKZ2;Q5DCN5;A0A4Z2DL51;A0A4Z2DL21	Q5DDC3	SJCHGC00516 protein (Troponin I 4 isoform 3)	EWB00_011315	tr|Q5DDC3|Q5DDC3_SCHJA SJCHGC00516 protein OS=Schistosoma japonicum OX=6182 GN=EWB00_011315 PE=2 SV=1;tr|A0A4Z2DL13|A0A4Z2DL13_SCHJA Troponin I 4 isoform 1 OS=Schistosoma japonicum OX=6182 GN=EWB00_011315 PE=4 SV=1;tr|A0A4Z2DKZ2|A0A4Z2DKZ2_SCHJA Troponin I	1	1	5.4	26.144	221	5.6405	5.4	1613400
A0A4Z2D394;A0A4Z2D420	A0A4Z2D394	26S proteasome non-ATPase regulatory subunit 1	EWB00_005035	tr|A0A4Z2D394|A0A4Z2D394_SCHJA 26S proteasome non-ATPase regulatory subunit 1 OS=Schistosoma japonicum OX=6182 GN=EWB00_005035 PE=3 SV=1;tr|A0A4Z2D420|A0A4Z2D420_SCHJA 26S proteasome non-ATPase regulatory subunit 1 OS=Schistosoma japonicum OX=6182 GN=EWB00	1	1	1.1	101.9	927	5.8333	1.1	1595400
A0A4Z2CLE6	A0A4Z2CLE6	Oxysterol-binding protein	EWB00_009751	tr|A0A4Z2CLE6|A0A4Z2CLE6_SCHJA Oxysterol-binding protein OS=Schistosoma japonicum OX=6182 GN=EWB00_009751 PE=3 SV=1	1	1	1.2	109.7	966	6.4034	1.2	1533700
C1L5J3;A0A4Z2D5D3	C1L5J3	Tropomodulin (Tropomodulin isoform 1)	EWB00_004402	tr|C1L5J3|C1L5J3_SCHJA Tropomodulin OS=Schistosoma japonicum OX=6182 GN=EWB00_004402 PE=2 SV=1;tr|A0A4Z2D5D3|A0A4Z2D5D3_SCHJA Tropomodulin isoform 2 OS=Schistosoma japonicum OX=6182 GN=EWB00_004402 PE=4 SV=1	1	1	3.1	40.285	357	6.085	3.1	1527100
O96461	O96461	RNA-binding protein (Serine/arginine-rich splicing factor 2) (Splicing factor, arginine/serine-rich 2)	EWB00_007755	tr|O96461|O96461_SCHJA RNA-binding protein OS=Schistosoma japonicum OX=6182 GN=EWB00_007755 PE=2 SV=1	1	1	7.3	17.973	151	5.8045	7.3	1523400
A0A4Z2DUV6	A0A4Z2DUV6	Obg-like ATPase 1	EWB00_005659	tr|A0A4Z2DUV6|A0A4Z2DUV6_SCHJA Obg-like ATPase 1 OS=Schistosoma japonicum OX=6182 GN=EWB00_005659 PE=4 SV=1	1	1	2.9	39.291	343	5.9364	2.9	1426900
A0A4Z2DFS5;A0A4Z2DFM9	A0A4Z2DFS5	Exportin-1 isoform 1	EWB00_001463	tr|A0A4Z2DFS5|A0A4Z2DFS5_SCHJA Exportin-1 isoform 1 OS=Schistosoma japonicum OX=6182 GN=EWB00_001463 PE=3 SV=1;tr|A0A4Z2DFM9|A0A4Z2DFM9_SCHJA Exportin-1 isoform 2 OS=Schistosoma japonicum OX=6182 GN=EWB00_001463 PE=3 SV=1	1	1	1.2	109.26	948	5.7162	1.2	1261700
A0A4Z2D4H1	A0A4Z2D4H1	26S proteasome non-ATPase regulatory subunit 11A	EWB00_004908	tr|A0A4Z2D4H1|A0A4Z2D4H1_SCHJA 26S proteasome non-ATPase regulatory subunit 11A OS=Schistosoma japonicum OX=6182 GN=EWB00_004908 PE=3 SV=1	1	1	2.9	43.697	385	5.8302	2.9	815440
A0A4Z2D6F0	A0A4Z2D6F0	Pre-mRNA cleavage complex 2 protein	EWB00_004112	tr|A0A4Z2D6F0|A0A4Z2D6F0_SCHJA Pre-mRNA cleavage complex 2 protein OS=Schistosoma japonicum OX=6182 GN=EWB00_004112 PE=4 SV=1	1	1	2	39.197	352	5.7123	2	395550
A0A4Z2CNS0;C1LI77	A0A4Z2CNS0	Glutathione S-transferase omega-1 isoform 2	EWB00_008828	tr|A0A4Z2CNS0|A0A4Z2CNS0_SCHJA Glutathione S-transferase omega-1 isoform 2 OS=Schistosoma japonicum OX=6182 GN=EWB00_008828 PE=4 SV=1;tr|C1LI77|C1LI77_SCHJA glutathione transferase OS=Schistosoma japonicum OX=6182 GN=EWB00_008828 PE=2 SV=1	1	1	4.4	20.62	183	7.1239	4.4	0
A0A4Z2D2D9	A0A4Z2D2D9	Thimet oligopeptidase	EWB00_005272	tr|A0A4Z2D2D9|A0A4Z2D2D9_SCHJA Thimet oligopeptidase OS=Schistosoma japonicum OX=6182 GN=EWB00_005272 PE=4 SV=1	1	1	3.7	21.866	191	5.7188	3.7	0
A0A4Z2DAC7	A0A4Z2DAC7	Ras-like protein family member 10B	EWB00_002974	tr|A0A4Z2DAC7|A0A4Z2DAC7_SCHJA Ras-like protein family member 10B OS=Schistosoma japonicum OX=6182 GN=EWB00_002974 PE=4 SV=1	1	1	1.4	58.311	516	5.887	1.4	0
A0A4Z2DNZ6	A0A4Z2DNZ6	Rho GTPase-activating protein	EWB00_010525	tr|A0A4Z2DNZ6|A0A4Z2DNZ6_SCHJA Rho GTPase-activating protein (Fragment) OS=Schistosoma japonicum OX=6182 GN=EWB00_010525 PE=4 SV=1	1	1	0.5	171.25	1515	5.6474	0.5	0
C1LW84	C1LW84	40S ribosomal protein (Ribosomal protein S14)	rps14 EWB00_003482	tr|C1LW84|C1LW84_SCHJA 40S ribosomal protein OS=Schistosoma japonicum OX=6182 GN=rps14 PE=2 SV=1	1	1	8.6	16.261	152	7.975	8.6	0
