# Supplementary material for: Sja-let-7 suppresses the development of liver fibrosis via Schistosoma japonicum extracellular vesicles
Source: PLoS Pathog. 2024 Apr 10;20(4):e1012153. doi: 10.1371/journal.ppat.1012153 (PMC11034668; doi:10.1371/journal.ppat.1012153)
Supplement: S3 Table — (XLSX) [file ppat.1012153.s013.xlsx]

## Sheet: Sheet1
S3 Table. Schistosome EV-associated proteins selected from all EVs proteins identified by LC-MS/MS
Schistosome EV-associated proteins	Entry	Protein names	Gene Names	Fasta headers	Peptides PRO	Unique peptides PRO	Sequence coverage [%]	Mol. weight [kDa]	Sequence length	Score	Sequence coverage PRO [%]	LFQ intensity PRO
Actin	Q71TT8	Actin (Actin-2) (Actin-2 isoform 2)	EWB00_002502	tr|Q71TT8|Q71TT8_SCHJA Actin OS=Schistosoma japonicum OX=6182 GN=EWB00_002502 PE=2 SV=1;tr|C1L8X5|C1L8X5_SCHJA Actin 5C OS=Schistosoma japonicum OX=6182 GN=Act5C PE=2 SV=1	13	2	36.7	41.74	376	146.57	36.7	6820600000
Tubulin	C1LM62	Tubulin beta chain	EWB00_008460	tr|C1LM62|C1LM62_SCHJA Tubulin beta chain OS=Schistosoma japonicum OX=6182 GN=EWB00_008460 PE=2 SV=1;tr|A0A4Z2CPU0|A0A4Z2CPU0_SCHJA Tubulin beta chain OS=Schistosoma japonicum OX=6182 GN=EWB00_008460 PE=3 SV=1;tr|C1LM59|C1LM59_SCHJA Tubulin beta chain OS=S	12	2	32.7	49.631	443	84.764	32.7	369890000
HSP60	A0A4Z2DXW1	60 kDa heat shock protein	EWB00_000948	tr|A0A4Z2DXW1|A0A4Z2DXW1_SCHJA 60 kDa heat shock protein OS=Schistosoma japonicum OX=6182 GN=EWB00_000948 PE=3 SV=1	9	9	19.8	61.308	572	62.057	19.8	99044000
HSP90	Q5D947	Heat shock protein HSP 90-alpha (SJCHGC00820 protein)	EWB00_011356	tr|Q5D947|Q5D947_SCHJA Heat shock protein HSP 90-alpha OS=Schistosoma japonicum OX=6182 GN=EWB00_011356 PE=2 SV=1	26	25	36	82.217	719	233.49	36	2036100000
GAPDH	Q27776	Glyceraldehyde-3-phosphate dehydrogenase (EC 1.2.1.12)	EWB00_002124	tr|Q27776|Q27776_SCHJA Glyceraldehyde-3-phosphate dehydrogenase OS=Schistosoma japonicum OX=6182 GN=EWB00_002124 PE=2 SV=1	12	12	40.2	36.588	338	95.291	40.2	1578900000
CD63	A0A4Z2D3J5	Tetraspanin	EWB00_004892	tr|A0A4Z2D3J5|A0A4Z2D3J5_SCHJA Tetraspanin OS=Schistosoma japonicum OX=6182 GN=EWB00_004892 PE=3 SV=1;tr|B3W665|B3W665_SCHJA Tetraspanin OS=Schistosoma japonicum OX=6182 GN=cd63-prov PE=2 SV=1	4	4	22.9	20.464	188	24.899	22.9	728190000
Annexin	A0A4Z2DJ82	Annexin	EWB00_000377	tr|A0A4Z2DJ82|A0A4Z2DJ82_SCHJA Annexin OS=Schistosoma japonicum OX=6182 GN=EWB00_000377 PE=3 SV=1	18	18	45.3	39.458	340	170.01	45.3	4516700000
lactate dehydrogenase	A0A4Z2D9L4	L-lactate dehydrogenase (EC 1.1.1.27)	EWB00_003117	tr|A0A4Z2D9L4|A0A4Z2D9L4_SCHJA L-lactate dehydrogenase OS=Schistosoma japonicum OX=6182 GN=EWB00_003117 PE=3 SV=1	8	3	29	36.112	331	64.292	29	316100000
Phosphoglycerate kinase	B3W661	Phosphoglycerate kinase (EC 2.7.2.3)	PGK1 EWB00_009871	tr|B3W661|B3W661_SCHJA Phosphoglycerate kinase OS=Schistosoma japonicum OX=6182 GN=PGK1 PE=2 SV=1;tr|A0A4Z2DQN6|A0A4Z2DQN6_SCHJA Phosphoglycerate kinase OS=Schistosoma japonicum OX=6182 GN=EWB00_009871 PE=3 SV=1;tr|A0A4Z2DQD9|A0A4Z2DQD9_SCHJA Phosphoglycer	8	8	25.2	44.281	416	80.734	25.2	347280000
