# Supplementary material for: Sja-let-7 suppresses the development of liver fibrosis via Schistosoma japonicum extracellular vesicles
Source: PLoS Pathog. 2024 Apr 10;20(4):e1012153. doi: 10.1371/journal.ppat.1012153 (PMC11034668; doi:10.1371/journal.ppat.1012153)
Supplement: S4 Table — (XLSX) [file ppat.1012153.s014.xlsx]

## Sheet: target.filter
S4 Table. Potential target genes of sja-let-7 identified by RNAhybrid and miRanda
miRNA id	Target id	Gene name	RNAhybrid MEF	RNAhybrid Pvalue	miRanda MEF	miRanda score
sja-let-7	NM_001004194.2	Nlrp4e	-33.2	0.002286	-31.73	169
sja-let-7	NM_001005475.2	Iqsec2	-26.2	0.668898	-22.23	148
sja-let-7	NM_001005506.3	Txlna	-27.3	0.570006	-22.74	153
sja-let-7	NM_001005506.3-2	Txlna	-27.3	0.570145	-22.74	153
sja-let-7	NM_001008700.3	NA	-29	0.287856	-25.24	161
sja-let-7	NM_001010973.2	Hrh2	-23.9	0.751988	-23.49	163
sja-let-7	NM_001012723.2	Wfdc16	-24.4	0.477126	-21.03	145
sja-let-7	NM_001013377.2	NA	-26.4	0.150473	-23.9	156
sja-let-7	NM_001025067.2	Lrig2	-28.3	0.531005	-24.93	154
sja-let-7	NM_001025590.1	NA	-27	0.567692	-21.12	166
sja-let-7	NM_001025590.1-2	NA	-27	0.567853	-21.12	166
sja-let-7	NM_001029934.1	Usp32	-28	0.332079	-21.56	158
sja-let-7	NM_001031772.2	Lin28b	-28.4	0.576885	-66.27	449
sja-let-7	NM_001033171.2	Klrg2	-30.1	0.057603	-27.86	163
sja-let-7	NM_001033249.3	Zfp583	-23.8	0.539158	-21.49	151
sja-let-7	NM_001033276.3	Kmt2d	-34.1	0.043473	-21.76	152
sja-let-7	NM_001033543.3	Il20rb	-27.9	0.250374	-23.14	161
sja-let-7	NM_001033759.2	Cemip2	-25.7	0.696489	-22.35	163
sja-let-7	NM_001037099.2	Cacnb4	-27.8	0.782526	-21.65	166
sja-let-7	NM_001037136.1	Agap1	-28.6	0.680606	-20.82	155
sja-let-7	NM_001039557.4	Mroh8	-31.9	0.122553	-27.73	163
sja-let-7	NM_001042652.1	Nusap1	-24.5	0.678918	-22.19	145
sja-let-7	NM_001042715.3	Drc7	-27.9	0.008096	-23.63	154
sja-let-7	NM_001044720.1	Abcc9	-27.9	0.767548	-23.68	148
sja-let-7	NM_001044750.1	Banf2	-30.5	0.000218	-20.44	141
sja-let-7	NM_001045540.2	Gm12185	-30.5	0.166861	-25.56	159
sja-let-7	NM_001045540.2-2	Gm12185	-30.5	0.166711	-25.56	159
sja-let-7	NM_001045540.2-3	Gm12185	-30.5	0.166861	-25.56	159
sja-let-7	NM_001045540.2-4	Gm12185	-31	0.13657	-26.21	163
sja-let-7	NM_001077184.1	Bsg	-30.2	0.015402	-26.26	149
sja-let-7	NM_001080944.3	Atp8b4	-25.4	0.710358	-22.9	156
sja-let-7	NM_001081056.1	NA	-27.5	0.540075	-20.39	155
sja-let-7	NM_001081106.1	Cytl1	-21.9	0.796516	-23.79	148
sja-let-7	NM_001081131.2	Dhtkd1	-25.3	0.30978	-20.71	154
sja-let-7	NM_001081211.2	Ptafr	-26.5	0.629531	-23.11	158
sja-let-7	NM_001081268.1	Prss53	-26.5	0.243438	-22.27	161
sja-let-7	NM_001081320.2	Cyb561d1	-31.2	0.179975	-28.04	163
sja-let-7	NM_001083887.2	Pars2	-27.4	0.140538	-20.58	151
sja-let-7	NM_001085508.2	Tmem8b	-26	0.701778	-21	151
sja-let-7	NM_001098203.1	Hic1	-25.4	0.378646	-21.4	145
sja-let-7	NM_001099328.1	Zfp831	-27.3	0.777853	-20.46	155
sja-let-7	NM_001101431.1	Mkrn2os	-27.5	0.37374	-20.28	144
sja-let-7	NM_001102565.1	Alkbh1	-27.2	0.164939	-25.56	146
sja-let-7	NM_001110148.1	Mgat1	-28.4	0.134182	-24.25	151
sja-let-7	NM_001110149.1	Mgat1	-28.4	0.134182	-24.25	151
sja-let-7	NM_001110150.1	Mgat1	-28.4	0.134182	-24.25	151
sja-let-7	NM_001110315.2	Kif1a	-27.9	0.503675	-20.7	149
sja-let-7	NM_001113211.1	Nemp1	-28.7	0.548861	-24.14	157
sja-let-7	NM_001114140.1	Tcf20	-28.5	0.666748	-20.76	148
sja-let-7	NM_001122780.1	Klhl25	-30.5	0.441754	-24.41	153
sja-let-7	NM_001122830.1	Klhl26	-24.7	0.658148	-22.72	141
sja-let-7	NM_001122889.1	Epha7	-26.3	0.393601	-22.77	153
sja-let-7	NM_001122993.1	B3galt5	-26.6	0.787138	-26.72	155
sja-let-7	NM_001123362.1	Prdm12	-25.3	0.588735	-20.64	156
sja-let-7	NM_001126047.3	Sema4c	-26.4	0.282601	-21.46	162
sja-let-7	NM_001128170.2	Cyld	-28.3	0.631177	-24.98	151
sja-let-7	NM_001128171.2	Cyld	-28.3	0.631177	-24.98	151
sja-let-7	NM_001134426.1	Cdv3	-28.6	0.393752	-21.09	159
sja-let-7	NM_001134427.1	Cdv3	-28.6	0.393752	-21.09	159
sja-let-7	NM_001136071.2	Lsp1	-27.5	0.695173	-22.38	148
sja-let-7	NM_001136240.1	Chdh	-28.6	0.466208	-20.48	156
sja-let-7	NM_001142937.2	Moap1	-30.1	0.186929	-26.73	150
sja-let-7	NM_001142939.1	Gm20604	-30.1	0.279661	-26.73	150
sja-let-7	NM_001145821.2	Ggta1	-27.8	0.3584	-23.87	157
sja-let-7	NM_001145827.1	Stk40	-25.2	0.773661	-21.11	147
sja-let-7	NM_001145898.1	BC052040	-29.1	0.194867	-22.19	146
sja-let-7	NM_001145999.1	Zfp710	-26.6	0.594125	-41.73	309
sja-let-7	NM_001146000.1	Zfp710	-26.6	0.621832	-41.73	309
sja-let-7	NM_001146001.1	NA	-25.3	0.368273	-26.9	153
sja-let-7	NM_001146295.1	NA	-27.9	0.251147	-20.44	160
sja-let-7	NM_001160018.1	Tor1aip1	-26.5	0.624245	-26.95	155
sja-let-7	NM_001160019.1	Tor1aip1	-26.5	0.624245	-26.95	155
sja-let-7	NM_001160229.1	Zfp275	-29	0.50802	-21.73	151
sja-let-7	NM_001162489.1	Mroh1	-26.6	0.476011	-21.45	158
sja-let-7	NM_001162947.1	Nek3	-23.7	0.354034	-21.25	158
sja-let-7	NM_001163175.1	Begain	-25.7	0.331257	-23.26	152
sja-let-7	NM_001163263.1	Rnf20	-25	0.484674	-23.41	145
sja-let-7	NM_001163518.1	Ccdc166	-25.6	0.65146	-22.85	151
sja-let-7	NM_001163610.1	Nhsl2	-29.5	0.675528	-20.47	151
sja-let-7	NM_001163684.1	Nosip	-24.4	0.677531	-23.02	154
sja-let-7	NM_001163759.1	Dhx57	-27.1	0.092848	-24.66	153
sja-let-7	NM_001164110.1	Nfatc1	-25.4	0.695952	-22.07	153
sja-let-7	NM_001164111.1	Nfatc1	-25.4	0.706288	-22.07	153
sja-let-7	NM_001164112.1	Nfatc1	-25.4	0.695952	-22.07	153
sja-let-7	NM_001164597.1	Zfp512b	-25.9	0.777534	-23.09	154
sja-let-7	NM_001164639.1	Slk	-27.5	0.584255	-21.7	161
sja-let-7	NM_001164727.1	Gm10406	-26.9	0.295811	-21.65	154
sja-let-7	NM_001164806.1	Bend4	-28.5	0.6782	-23.87	153
sja-let-7	NM_001165965.1	Fndc7	-27.9	0.462406	-24.21	162
sja-let-7	NM_001166249.1	Mgll	-26	0.74451	-21.39	148
sja-let-7	NM_001166251.1	Mgll	-26	0.74451	-21.39	148
sja-let-7	NM_001168274.1	Gsdmc2	-26.3	0.156161	-22.71	145
sja-let-7	NM_001168477.1	Ttc23	-29.3	0.285158	-21.43	142
sja-let-7	NM_001168521.1	Sarm1	-26.1	0.727535	-22.56	152
sja-let-7	NM_001168658.1	Ccdc127	-30.9	0.301168	-23.41	162
sja-let-7	NM_001174086.1	Shisa9	-26.5	0.73463	-21.53	143
sja-let-7	NM_001177360.1	NA	-23.2	0.317258	-25.78	158
sja-let-7	NM_001177361.1	NA	-23.2	0.317258	-25.78	158
sja-let-7	NM_001177362.1	NA	-23.2	0.317258	-25.78	158
sja-let-7	NM_001184706.1	Tfdp2	-30.9	0.327438	-25.02	165
sja-let-7	NM_001184708.1	Tfdp2	-30.9	0.327438	-25.02	165
sja-let-7	NM_001184709.1	Tfdp2	-30.9	0.327438	-25.02	165
sja-let-7	NM_001184710.1	Tfdp2	-30.9	0.327438	-25.02	165
sja-let-7	NM_001184711.1	Tfdp2	-30.9	0.327438	-25.02	165
sja-let-7	NM_001190385.1	Caly	-25.6	0.182738	-23.16	156
sja-let-7	NM_001190386.1	Caly	-25.6	0.182738	-23.16	156
sja-let-7	NM_001190978.1	Kif17	-25.4	0.322399	-21.87	144
sja-let-7	NM_001190984.1-2	Lancl1	-29.6	0.284466	-26.96	170
sja-let-7	NM_001190985.1-2	Lancl1	-29.6	0.284466	-26.96	170
sja-let-7	NM_001195023.1	Nploc4	-31.7	0.110565	-28.54	154
sja-let-7	NM_001195025.1	Nuak2	-24.1	0.72408	-20.57	141
sja-let-7	NM_001199695.1	Txlna	-27.3	0.570006	-22.74	153
sja-let-7	NM_001199695.1-2	Txlna	-27.3	0.570145	-22.74	153
sja-let-7	NM_001201332.1	2410004P03Rik	-28.9	0.257209	-25.65	154
sja-let-7	NM_001204167.1	Rapgef4	-27.9	0.514668	-21.2	157
sja-let-7	NM_001204906.1	Recql	-24.7	0.60321	-21.07	156
sja-let-7	NM_001243049.1	NA	-25.2	0.606811	-21.75	149
sja-let-7	NM_001243050.1	NA	-25.2	0.606811	-21.75	149
sja-let-7	NM_001243051.1	NA	-25.2	0.606811	-21.75	149
sja-let-7	NM_001253702.1	St7l	-26.7	0.743514	-22.18	153
sja-let-7	NM_001253703.1	St7l	-26.7	0.743514	-22.18	153
sja-let-7	NM_001253872.1	Itgal	-26.1	0.518846	-22.99	142
sja-let-7	NM_001253873.1	Itgal	-26.1	0.518846	-22.99	142
sja-let-7	NM_001253874.1	Itgal	-26.1	0.518846	-22.99	142
sja-let-7	NM_001271411.1	Nfam1	-31.2	0.154783	-21.33	158
sja-let-7	NM_001271412.1	Nfam1	-31.2	0.154783	-21.33	158
sja-let-7	NM_001271413.1	Nfam1	-31.2	0.154783	-21.33	158
sja-let-7	NM_001271414.1	Nfam1	-31.2	0.154783	-21.33	158
sja-let-7	NM_001271508.1	Lsp1	-27.5	0.695173	-22.38	148
sja-let-7	NM_001271509.1	Lsp1	-27.5	0.695173	-22.38	148
sja-let-7	NM_001271510.1	Lsp1	-27.5	0.695173	-22.38	148
sja-let-7	NM_001271523.1	Lsp1	-27.5	0.695173	-22.38	148
sja-let-7	NM_001271578.1	Sec1	-25	0.414456	-23.77	162
sja-let-7	NM_001276279.1	Cyld	-28.3	0.631177	-24.98	151
sja-let-7	NM_001277847.1	Treh	-22.3	0.446797	-20.16	140
sja-let-7	NM_001277851.1	Treh	-22.3	0.446797	-20.16	140
sja-let-7	NM_001277988.2	Meis3	-29.5	0.08369	-28.24	161
sja-let-7	NM_001277989.2	Meis3	-29.5	0.08369	-28.24	161
sja-let-7	NM_001284409.1	Casp3	-31.6	0.057684	-25.49	164
sja-let-7	NM_001285426.1	Cacnb4	-27.8	0.782526	-21.65	166
sja-let-7	NM_001285427.1	Cacnb4	-27.8	0.782526	-21.65	166
sja-let-7	NM_001285428.1	Cacnb4	-27.8	0.782526	-21.65	166
sja-let-7	NM_001285783.1	Pars2	-27.4	0.140538	-20.58	151
sja-let-7	NM_001285784.1	Pars2	-27.4	0.140538	-20.58	151
sja-let-7	NM_001285917.1	Dapk1	-31.1	0.027652	-24.88	156
sja-let-7	NM_001285948.1	Cyp39a1	-33.4	0.11199	-22.69	146
sja-let-7	NM_001286507.1	Azi2	-26.2	0.226843	-20.07	145
sja-let-7	NM_001286551.1	Sigmar1	-27	0.509661	-22.21	160
sja-let-7	NM_001286560.1	Ergic2	-25.8	0.741817	-23.46	163
sja-let-7	NM_001286560.1-2	Ergic2	-25.8	0.741817	-23.46	163
sja-let-7	NM_001286605.1	Sigmar1	-27	0.509661	-22.21	160
sja-let-7	NM_001289692.1	Ntn5	-30.9	0.0098	-23.29	149
sja-let-7	NM_001289924.1	Aopep	-29.5	0.386039	-27.33	157
sja-let-7	NM_001289926.1	Aopep	-29.5	0.386039	-27.33	157
sja-let-7	NM_001290122.1	Rbm4	-27.8	0.528135	-25.65	162
sja-let-7	NM_001290123.1	Rbm4	-27.8	0.528135	-25.65	162
sja-let-7	NM_001290124.1	Rbm4	-27.8	0.229997	-25.65	162
sja-let-7	NM_001290125.1	Rbm4	-27.8	0.229997	-25.65	162
sja-let-7	NM_001290127.1	Gm21992	-27.8	0.528135	-25.65	162
sja-let-7	NM_001290128.1	Gm21992	-27.8	0.528135	-25.65	162
sja-let-7	NM_001290409.1	Rdh13	-28.9	0.232123	-27.88	152
sja-let-7	NM_001290411.1	Rdh13	-28.9	0.232123	-27.88	152
sja-let-7	NM_001290476.2	Klhl13	-32.9	0.019149	-28.86	161
sja-let-7	NM_001290518.1	Slc31a2	-29.8	0.098626	-22.88	154
sja-let-7	NM_001290682.1	Kcnc3	-30.9	0.335861	-20.92	149
sja-let-7	NM_001290689.1	Naa60	-28.5	0.398622	-28.45	164
sja-let-7	NM_001290753.2	Ephb2	-29.2	0.662946	-21.54	145
sja-let-7	NM_001291066.2	Adam8	-24.9	0.301996	-24.73	154
sja-let-7	NM_001291152.1	Sgk2	-27.6	0.207155	-20.17	153
sja-let-7	NM_001291154.1	Sgk2	-27.6	0.207155	-20.17	153
sja-let-7	NM_001294149.1	Kif1a	-27.9	0.503675	-20.7	149
sja-let-7	NM_001294150.1	Kif1a	-27.9	0.503675	-20.7	149
sja-let-7	NM_001301713.1	Ccr7	-23.2	0.723626	-21.48	155
sja-let-7	NM_001302472.1	Meis3	-29.5	0.08369	-28.24	161
sja-let-7	NM_001302538.1	Zbed3	-26.3	0.357344	-20.7	147
sja-let-7	NM_001302539.1	Zbed3	-26.3	0.357344	-20.7	147
sja-let-7	NM_001302684.1	Dclre1c	-26.8	0.415788	-24.53	160
sja-let-7	NM_001303244.1	Il12b	-24.5	0.761655	-21.48	160
sja-let-7	NM_001303423.1	Aldoc	-24.6	0.741917	-22.34	162
sja-let-7	NM_001304329.1	Sema4c	-26.4	0.282601	-21.46	162
sja-let-7	NM_001304330.1	Sema4c	-26.4	0.282601	-21.46	162
sja-let-7	NM_001305423.1	Tmco4	-27.8	0.101873	-24.94	162
sja-let-7	NM_001308299.1	Ggta1	-27.8	0.3584	-23.87	157
sja-let-7	NM_001308300.1	Ggta1	-27.8	0.3584	-23.87	157
sja-let-7	NM_001309401.1	Gm3636	-25.7	0.434722	-20.34	151
sja-let-7	NM_001310143.1	Abcc9	-27.9	0.436156	-23.68	148
sja-let-7	NM_001310466.1	Klhl13	-32.9	0.019149	-28.86	161
sja-let-7	NM_001310587.1	Mef2d	-27	0.697093	-25.24	151
sja-let-7	NM_001310593.1	Mef2d	-27	0.697093	-25.24	151
sja-let-7	NM_001310651.1	Gnrhr	-25.3	0.685408	-23.62	143
sja-let-7	NM_001310674.1	Lrch3	-28.8	0.664795	-20.15	141
sja-let-7	NM_001310688.1	Ntpcr	-28.5	0.13827	-22.81	152
sja-let-7	NM_001310698.1	Lrig2	-28.3	0.531005	-24.93	154
sja-let-7	NM_001311061.1	Ing3	-35	0.022711	-25.55	171
sja-let-7	NM_001311118.1	Hoxa1	-26.4	0.624563	-45.65	304
sja-let-7	NM_001311142.1	Dzip1l	-33.4	0.043796	-29.64	168
sja-let-7	NM_001313693.1	Timm17b	-23.7	0.778686	-24.04	154
sja-let-7	NM_001317241.1	Mtch2	-26	0.529728	-22.96	152
sja-let-7	NM_001317241.1-2	Mtch2	-26	0.529728	-22.96	152
sja-let-7	NM_001317242.1	Mtch2	-26	0.53863	-22.96	152
sja-let-7	NM_001317242.1-2	Mtch2	-26	0.53863	-22.96	152
sja-let-7	NM_001317243.1	Mtch2	-26	0.53863	-22.96	152
sja-let-7	NM_001317243.1-2	Mtch2	-26	0.53863	-22.96	152
sja-let-7	NM_001317244.1	Mtch2	-26	0.53863	-22.96	152
sja-let-7	NM_001317244.1-2	Mtch2	-26	0.53863	-22.96	152
sja-let-7	NM_001317355.1	Pld3	-27.9	0.028581	-23.92	142
sja-let-7	NM_007403.3	Adam8	-24.9	0.301996	-24.73	154
sja-let-7	NM_007457.2	NA	-24.3	0.521114	-20.27	147
sja-let-7	NM_007559.5	Bmp8b	-25	0.710686	-21.25	151
sja-let-7	NM_007658.3	Cdc25a	-27.1	0.40195	-21.66	163
sja-let-7	NM_007719.2	Ccr7	-23.2	0.723626	-21.48	155
sja-let-7	NM_007743.3	Col1a2	-24.5	0.556626	-22.61	156
sja-let-7	NM_007760.3	Crat	-27.6	0.414889	-24.67	166
sja-let-7	NM_007854.3	Slc29a2	-25.3	0.413809	-22.25	149
sja-let-7	NM_008123.3	Gja8	-27.5	0.783893	-22.31	145
sja-let-7	NM_008237.4	Hes3	-26.3	0.299991	-24.52	150
sja-let-7	NM_008355.3	Il13	-27.4	0.145104	-23.22	158
sja-let-7	NM_008400.3	Itgal	-26.1	0.518846	-22.99	142
sja-let-7	NM_008422.2	Kcnc3	-26.3	0.720722	-20.92	149
sja-let-7	NM_008440.4	Kif1a	-27.9	0.503675	-20.7	149
sja-let-7	NM_008448.3	Kif5b	-29.1	0.649779	-25.9	156
sja-let-7	NM_008508.2	Lor	-25.8	0.064406	-20.19	152
sja-let-7	NM_008627.4	Meis3	-29.5	0.08369	-28.24	161
sja-let-7	NM_008672.3	Nap1l4	-28	0.702687	-23.45	152
sja-let-7	NM_008702.3	Nlk	-25.1	0.740547	-24.86	147
sja-let-7	NM_008771.3	P2rx1	-24.5	0.641084	-20.69	149
sja-let-7	NM_008771.3-2	P2rx1	-24.5	0.641084	-20.69	149
sja-let-7	NM_008976.2	Ptpn14	-28.2	0.751612	-23.53	153
sja-let-7	NM_009032.3	Rbm4	-27.8	0.528135	-25.65	162
sja-let-7	NM_009061.4	Rgs2	-26.8	0.57838	-24.08	146
sja-let-7	NM_009289.3	Slk	-27.5	0.584255	-21.7	161
sja-let-7	NM_009518.2	Wnt10a	-28.5	0.057222	-20.38	140
sja-let-7	NM_009593.2	Abcg1	-26.9	0.737911	-25.5	159
sja-let-7	NM_009657.4	Aldoc	-24.6	0.741917	-22.34	162
sja-let-7	NM_009739.3	Bckdk	-24.6	0.721008	-20.2	151
sja-let-7	NM_009768.2	Bsg	-30.2	0.015402	-26.26	149
sja-let-7	NM_009810.3	Casp3	-31.6	0.057684	-25.49	164
sja-let-7	NM_010069.1	Doc2a	-26.8	0.166983	-25.64	142
sja-let-7	NM_010142.4	Ephb2	-29.2	0.662946	-21.54	145
sja-let-7	NM_010196.4	Fga	-33.9	0.022088	-28.93	161
sja-let-7	NM_010269.3	Gdap2	-24.9	0.609185	-21.39	155
sja-let-7	NM_010283.4	Ggta1	-27.8	0.3584	-23.87	157
sja-let-7	NM_010331.2	Gpaa1	-24.7	0.01282	-22.67	144
sja-let-7	NM_010343.2	Gpx5	-27.1	0.220834	-24.9	153
sja-let-7	NM_010430.2	Hic1	-25.4	0.378646	-21.4	145
sja-let-7	NM_010441.2	NA	-31.3	0.147517	-68.84	478
sja-let-7	NM_010589.6	Jak3	-28.9	0.299875	-20.36	145
sja-let-7	NM_010623.4	Kif17	-25.4	0.243593	-21.87	144
sja-let-7	NM_010794.3	Mgat1	-28.4	0.134182	-24.25	151
sja-let-7	NM_010832.5	NA	-28.6	0.243062	-22.33	150
sja-let-7	NM_010851.2	NA	-28	0.233355	-24.96	156
sja-let-7	NM_011057.3	NA	-28.5	0.243047	-22.68	152
sja-let-7	NM_011113.4	Plaur	-26.2	0.14949	-23.36	141
sja-let-7	NM_011116.2	Pld3	-27.9	0.028581	-23.92	142
sja-let-7	NM_011427.3	Snai1	-24.8	0.426877	-21.82	141
sja-let-7	NM_011439.2	Sox13	-24.5	0.736903	-21.29	152
sja-let-7	NM_011486.5	Stat3	-25.9	0.776388	-27.25	155
sja-let-7	NM_011511.2	Abcc9	-27.9	0.436156	-23.68	148
sja-let-7	NM_011591.5	Timm17b	-23.7	0.778686	-24.04	154
sja-let-7	NM_011844.4	Mgll	-26	0.74451	-21.39	148
sja-let-7	NM_011848.4	Nek3	-23.7	0.356973	-21.25	158
sja-let-7	NM_011887.3	Scn11a	-24	0.387623	-21.63	148
sja-let-7	NM_013526.1	Gdf6	-26.5	0.57555	-23.93	159
sja-let-7	NM_013731.3	Sgk2	-27.6	0.207155	-20.17	153
sja-let-7	NM_013739.2	Dok3	-31.6	0.001452	-29.72	159
sja-let-7	NM_016684.2	Zscan12	-27	0.615602	-23.88	160
sja-let-7	NM_016742.4	Cdc37	-24.5	0.711346	-20.05	159
sja-let-7	NM_016768.2	Pbx3	-25	0.674593	-20.02	153
sja-let-7	NM_016811.2	NA	-24.2	0.188539	-22.04	144
sja-let-7	NM_016859.3	Bysl	-28.2	0.35439	-23.51	149
sja-let-7	NM_016920.3	NA	-25.2	0.606811	-21.75	149
sja-let-7	NM_017467.3	Zfp316	-26.7	0.749405	-23.3	158
sja-let-7	NM_019391.3	Lsp1	-27.5	0.695173	-22.38	148
sja-let-7	NM_019403.3	Rnf5	-23.2	0.507447	-20.43	149
sja-let-7	NM_019403.3-2	Rnf5	-23.2	0.507447	-20.43	149
sja-let-7	NM_019403.3-3	Rnf5	-23.2	0.507447	-20.43	149
sja-let-7	NM_019403.3-4	Rnf5	-23.2	0.507447	-20.43	149
sja-let-7	NM_019588.2	Plce1	-27	0.779581	-21.37	149
sja-let-7	NM_019680.2	Elf4	-29.9	0.306105	-26.4	162
sja-let-7	NM_019690.3	Gnas	-33.9	0.656727	-20.03	143
sja-let-7	NM_019731.1	Nme4	-28.5	0.018986	-23.84	163
sja-let-7	NM_019758.3	Mtch2	-26	0.53863	-22.96	152
sja-let-7	NM_019758.3-2	Mtch2	-26	0.53863	-22.96	152
sja-let-7	NM_019777.3	Ikbke	-23.2	0.690767	-20.89	150
sja-let-7	NM_019963.1	NA	-28.3	0.224781	-23.78	144
sja-let-7	NM_021041.2	Abcc9	-27.9	0.767548	-23.68	148
sja-let-7	NM_021042.2	Abcc9	-27.9	0.767548	-23.68	148
sja-let-7	NM_021295.3-2	Lancl1	-29.6	0.284466	-26.96	170
sja-let-7	NM_021316.4	NA	-25.1	0.509894	-20.26	153
sja-let-7	NM_021328.3	NA	-23.3	0.784227	-21.29	149
sja-let-7	NM_021429.3	Hs1bp3	-26.3	0.538891	-22.52	149
sja-let-7	NM_021463.4	Prps1	-24	0.644519	-20.31	153
sja-let-7	NM_021481.3	Treh	-22.3	0.446797	-20.16	140
sja-let-7	NM_021517.2	NA	-25.3	0.368273	-26.9	153
sja-let-7	NM_022000.3	Gnas	-33.9	0.702581	-41.36	294
sja-let-7	NM_022031.2	Hapln2	-22.9	0.791303	-24.06	141
sja-let-7	NM_022323.7	Moap1	-30.1	0.186929	-26.73	150
sja-let-7	NM_022327.5	Ralb	-25	0.667883	-21.32	157
sja-let-7	NM_023045.2	NA	-29.5	0.759531	-24.96	170
sja-let-7	NM_023055.2	Slc9a3r2	-25.8	0.378168	-23.79	145
sja-let-7	NM_023449.3	Slc9a3r2	-25.8	0.378168	-23.79	145
sja-let-7	NM_023626.4	Ing3	-35	0.022697	-25.55	171
sja-let-7	NM_023908.2	Slco3a1	-27.8	0.430902	-21.15	145
sja-let-7	NM_024215.2	Zfp593	-24.9	0.707836	-20.19	147
sja-let-7	NM_024254.3	Katnbl1	-28.1	0.303619	-28.24	160
sja-let-7	NM_024432.2	NA	-25.2	0.121407	-21.39	158
sja-let-7	NM_025286.3	Slc31a2	-29.8	0.098626	-22.88	154
sja-let-7	NM_025359.3	Tspan13	-24.9	0.599187	-20.68	158
sja-let-7	NM_025517.3	Rtca	-26.7	0.04733	-26.98	157
sja-let-7	NM_025533.3	Nosip	-24.4	0.677531	-23.02	154
sja-let-7	NM_025778.3	Bcl2l14	-29.2	0.092575	-28.14	156
sja-let-7	NM_025832.2	Naa16	-25.3	0.560697	-25.9	163
sja-let-7	NM_025840.3	Bzw2	-26.5	0.111268	-23.43	150
sja-let-7	NM_025877.4	Slc25a23	-26.8	0.467134	-24.12	159
sja-let-7	NM_025994.3	Efhd2	-30.9	0.082363	-26.85	158
sja-let-7	NM_026167.4	Klhl13	-32.9	0.019149	-28.86	161
sja-let-7	NM_026168.4	Ergic2	-25.8	0.741817	-23.46	163
sja-let-7	NM_026168.4-2	Ergic2	-25.8	0.741817	-23.46	163
sja-let-7	NM_026346.3	Fbxo32	-37	0.031637	-34.19	179
sja-let-7	NM_026346.3-2	Fbxo32	-37	0.031637	-34.19	179
sja-let-7	NM_026350.3	Ccdc130	-23	0.733027	-20.52	144
sja-let-7	NM_026376.3	Plxnd1	-24.7	0.544859	-20.67	156
sja-let-7	NM_026403.3	Nop9	-26.4	0.545177	-23.24	149
sja-let-7	NM_026648.4	Dnaaf1	-31.1	0.02733	-28.6	167
sja-let-7	NM_026746.3	Nsmce2	-23.2	0.222385	-20.69	151
sja-let-7	NM_026769.5	Caly	-25.6	0.182738	-23.16	156
sja-let-7	NM_026855.4	NA	-25.5	0.759666	-20.62	162
sja-let-7	NM_027192.2	Ttl	-28.6	0.429469	-20.42	156
sja-let-7	NM_027444.3	Bbx	-27.6	0.785188	-20.93	153
sja-let-7	NM_027641.2	Spef1	-24.4	0.772423	-21.38	146
sja-let-7	NM_027834.3	9130008F23Rik	-29.9	0.373149	-21.83	155
sja-let-7	NM_027909.2	C2cd2l	-27	0.447984	-20.71	145
sja-let-7	NM_028033.1	Prr23a3	-23	0.788854	-22.46	161
sja-let-7	NM_028053.2	Tmem38b	-26.7	0.514708	-23.05	153
sja-let-7	NM_028061.1	Cyb561d1	-31.2	0.179975	-28.04	163
sja-let-7	NM_028106.3	Zbed3	-26.3	0.357344	-20.7	147
sja-let-7	NM_028258.4	Dzip1l	-33.4	0.043796	-29.64	168
sja-let-7	NM_028277.2	Shisa9	-26.5	0.73463	-21.53	143
sja-let-7	NM_028469.3	3110082I17Rik	-28.1	0.117321	-24.34	157
sja-let-7	NM_028728.3	Nfam1	-31.2	0.154783	-21.33	158
sja-let-7	NM_028762.1	Rbm19	-25.3	0.471897	-20.44	150
sja-let-7	NM_028778.4	Nuak2	-24.1	0.72408	-20.57	141
sja-let-7	NM_028800.3	Stk40	-25.2	0.773661	-21.11	147
sja-let-7	NM_028820.2	1700017B05Rik	-25.1	0.714779	-21.74	154
sja-let-7	NM_028922.3	Plpp6	-27.1	0.454068	-20.59	157
sja-let-7	NM_028974.1	Kbtbd13	-26.6	0.456853	-20.98	146
sja-let-7	NM_028976.2	Gorasp1	-28.3	0.3242	-23.05	157
sja-let-7	NM_028992.1	Gsdmc4	-26.3	0.158886	-22.71	145
sja-let-7	NM_029090.3	Naa60	-28.5	0.398622	-28.45	164
sja-let-7	NM_029415.2	Slc10a6	-23.2	0.760726	-20.67	149
sja-let-7	NM_029478.3	NA	-30.6	0.081796	-22.97	154
sja-let-7	NM_029652.1	Klhl25	-30.5	0.441754	-24.41	153
sja-let-7	NM_029653.3	Dapk1	-31.1	0.058218	-24.88	156
sja-let-7	NM_029705.3	Atxn3	-27.5	0.693953	-22.47	154
sja-let-7	NM_029751.4	Rpl18a	-27.8	0.110078	-21.53	153
sja-let-7	NM_029857.3	Tmco4	-27.8	0.101873	-24.94	162
sja-let-7	NM_030110.1	NA	-27.6	0.671647	-22.78	150
sja-let-7	NM_030710.2	NA	-24.1	0.779216	-22.37	149
sja-let-7	NM_031378.3	Gsdmc	-26.3	0.223177	-22.71	145
sja-let-7	NM_031389.2	Nlrp4c	-27.5	0.089157	-21.16	156
sja-let-7	NM_031494.2	Zfp275	-29	0.508098	-21.73	151
sja-let-7	NM_031997.4	Cemip2	-25.7	0.696489	-22.35	163
sja-let-7	NM_033149.3	B3galt5	-26.6	0.787138	-26.72	155
sja-let-7	NM_033218.1	Srebf2	-23.6	0.782865	-20.86	140
sja-let-7	NM_033270.2	E2f6	-26.9	0.358082	-23.96	150
sja-let-7	NM_033570.2	Cnnm4	-26.9	0.531978	-23.24	154
sja-let-7	NM_080434.3	NA	-26.9	0.31004	-25.34	153
sja-let-7	NM_080575.2	Acss1	-24.5	0.777021	-20.64	158
sja-let-7	NM_133226.2	Pdzd3	-24.2	0.492402	-20.88	148
sja-let-7	NM_133355.1	NA	-25.8	0.101874	-20.02	147
sja-let-7	NM_133665.4	Mef2d	-27	0.697093	-25.24	151
sja-let-7	NM_133712.2	Klk10	-23	0.456251	-44.28	308
sja-let-7	NM_133851.3	Nusap1	-24.5	0.678918	-22.19	145
sja-let-7	NM_133983.4	Cd276	-25.3	0.765266	-24.89	158
sja-let-7	NM_133998.3	Fam207a	-26	0.578134	-22.42	161
sja-let-7	NM_134050.4	NA	-27	0.535782	-21.3	140
sja-let-7	NM_134062.2	Dapk1	-31.1	0.058218	-24.88	156
sja-let-7	NM_134093.2	NA	-25.2	0.635281	-24.36	146
sja-let-7	NM_144524.2	Angel1	-28	0.307797	-21.97	157
sja-let-7	NM_144791.2	Tor1aip1	-26.5	0.624245	-26.95	155
sja-let-7	NM_144831.2	Dhx8	-23.3	0.516664	-21.81	147
sja-let-7	NM_145222.2	B3gnt7	-24.4	0.661369	-21.37	148
sja-let-7	NM_145377.2	Trim41	-25.7	0.348035	-20.85	145
sja-let-7	NM_145377.2-2	Trim41	-25.7	0.348035	-20.85	145
sja-let-7	NM_145922.2	NA	-24.4	0.67678	-22.13	142
sja-let-7	NM_145949.2	Ido2	-25.9	0.598647	-21.2	157
sja-let-7	NM_146059.2	Ccdc166	-25.6	0.384992	-22.85	151
sja-let-7	NM_146079.1	Guca1b	-24.3	0.631776	-21.89	149
sja-let-7	NM_146079.1-2	Guca1b	-24.3	0.631776	-21.89	149
sja-let-7	NM_146114.3	Dclre1c	-26.8	0.415788	-24.53	160
sja-let-7	NM_146123.3	Cacnb4	-27.8	0.782526	-21.65	166
sja-let-7	NM_146175.3	Zfp282	-27.3	0.60968	-25.48	162
sja-let-7	NM_146252.2	NA	-26.5	0.610576	-22.77	157
sja-let-7	NM_147776.4	Vwa1	-29.7	0.162019	-28.37	162
sja-let-7	NM_152801.2	Arhgef6	-25.2	0.77808	-43.81	295
sja-let-7	NM_153091.3	St7l	-26.7	0.743514	-22.18	153
sja-let-7	NM_153168.2	NA	-28.9	0.106285	-21.26	144
sja-let-7	NM_153394.2	Gpr156	-24.9	0.762914	-21.3	153
sja-let-7	NM_153794.4	Fam210a	-30	0.579537	-21.03	155
sja-let-7	NM_172118.1	Myl9	-21.8	0.790049	-20.52	154
sja-let-7	NM_172264.2	Chdh	-28.6	0.466208	-20.48	156
sja-let-7	NM_172272.2	Pars2	-27.4	0.140538	-20.58	151
sja-let-7	NM_172293.4	Pced1b	-24.2	0.207273	-20.39	150
sja-let-7	NM_172443.3	Tbc1d16	-30.8	0.275472	-21.73	148
sja-let-7	NM_172467.3	Zc3hav1l	-29.1	0.559849	-20.28	142
sja-let-7	NM_172493.2	Diaph2	-27.4	0.762455	-44.03	309
sja-let-7	NM_172502.3	NA	-28.8	0.026899	-21.6	152
sja-let-7	NM_172760.3	Elmo3	-27.4	0.146119	-23.38	167
sja-let-7	NM_172790.2	Ankrd52	-29.7	0.300256	-25.36	159
sja-let-7	NM_172791.2	Pla2g3	-26.3	0.323236	-48.17	307
sja-let-7	NM_172795.3	Sarm1	-26.1	0.727535	-22.56	152
sja-let-7	NM_172821.3	Map3k13	-28	0.581429	-21.75	142
sja-let-7	NM_172871.2	Klhl9	-27.6	0.371281	-23.94	149
sja-let-7	NM_172872.3	Kank4	-24.8	0.746656	-20.76	155
sja-let-7	NM_172974.2	NA	-27	0.323863	-26.67	157
sja-let-7	NM_173369.3	Cyld	-28.3	0.631177	-24.98	151
sja-let-7	NM_174847.2	C2cd2	-26.9	0.777216	-24.81	162
sja-let-7	NM_174851.3	Ifnlr1	-25.5	0.780983	-22.33	164
sja-let-7	NM_175033.3	NA	-26.6	0.743379	-26.23	154
sja-let-7	NM_175118.3	Dusp28	-26	0.344387	-21.57	149
sja-let-7	NM_175194.2	Slc25a16	-26.2	0.617173	-22.2	154
sja-let-7	NM_175313.4	NA	-24	0.744043	-24.19	145
sja-let-7	NM_175343.5	Chdh	-28.6	0.466208	-20.48	156
sja-let-7	NM_175372.4	Rdh13	-28.9	0.232123	-27.88	152
sja-let-7	NM_175433.5	Zfp710	-26.6	0.594125	-41.73	309
sja-let-7	NM_175473.3	Fras1	-31	0.164921	-29.43	174
sja-let-7	NM_175486.3	6430571L13Rik	-25.4	0.669474	-20.59	149
sja-let-7	NM_175565.3	Cdv3	-28.6	0.393752	-21.09	159
sja-let-7	NM_175649.5	Tnfrsf26	-25.7	0.757134	-22.33	140
sja-let-7	NM_175833.2	Cdv3	-28.6	0.284609	-21.09	159
sja-let-7	NM_176999.3	Atp10b	-25.9	0.730208	-21.5	146
sja-let-7	NM_177091.5	Fndc7	-27.9	0.462406	-24.21	162
sja-let-7	NM_177093.3	Lrrc58	-28.7	0.717349	-20.36	162
sja-let-7	NM_177152.5	Lrig3	-22.4	0.625998	-23.39	148
sja-let-7	NM_177197.4	Idi2	-27	0.3777	-24.1	158
sja-let-7	NM_177296.4	NA	-26.9	0.584014	-22.69	158
sja-let-7	NM_177578.4	Skint3	-26.6	0.596621	-23.24	159
sja-let-7	NM_177613.2	Cdc34	-29.6	0.014386	-25.08	167
sja-let-7	NM_177638.4	NA	-22.3	0.796338	-22.6	150
sja-let-7	NM_177752.4	NA	-25.3	0.187161	-23.62	150
sja-let-7	NM_177759.3	Ccdc60	-25.9	0.171332	-23.55	147
sja-let-7	NM_177779.3	Ccdc42	-22.5	0.306405	-21.72	144
sja-let-7	NM_177912.4	Gsdmc2	-26.3	0.156161	-22.71	145
sja-let-7	NM_178119.3	Agap1	-28.6	0.680606	-20.82	155
sja-let-7	NM_178418.4	Ccdc144b	-26.5	0.768515	-21.98	157
sja-let-7	NM_178667.4	Tfdp2	-30.9	0.327438	-25.02	165
sja-let-7	NM_178686.3	NA	-27.5	0.315342	-28.7	146
sja-let-7	NM_178727.2	D630039A03Rik	-26	0.583205	-24.21	161
sja-let-7	NM_178752.3	Gdpgp1	-25.3	0.76491	-24.23	162
sja-let-7	NM_178771.3	Klhl26	-24.7	0.658148	-22.72	141
sja-let-7	NM_178897.4	Tyw1	-26.8	0.712728	-21.24	142
sja-let-7	NM_181277.3	NA	-30.2	0.042372	-23.66	159
sja-let-7	NM_181593.2	NA	-23.6	0.792683	-20.48	159
sja-let-7	NM_182999.2	Rnf20	-25	0.484674	-23.41	145
sja-let-7	NM_183029.2	Igf2bp2	-26.6	0.501655	-24.98	162
sja-let-7	NM_183162.2	Helz2	-31.6	0.036957	-28.34	160
sja-let-7	NM_183194.3	Gsdmc3	-26.3	0.16161	-22.71	145
sja-let-7	NM_197943.2	Sgsm2	-30	0.115926	-20.14	144
sja-let-7	NM_198429.2	Nfatc1	-25.4	0.706288	-22.07	153
sja-let-7	NM_198608.2	Aars2	-27.5	0.055602	-25.23	146
sja-let-7	NM_198635.3	Gm5134	-29.8	0.048774	-23.37	158
sja-let-7	NM_198942.2	Dhx57	-27.1	0.092848	-24.66	153
sja-let-7	NM_199025.2	NA	-29	0.403677	-26.83	165
sja-let-7	NM_199198.2	Hdac10	-26.5	0.021076	-23.38	141
sja-let-7	NM_199252.2	Unc93a	-31	0.039241	-29.69	165
sja-let-7	NM_199304.1	Zfp341	-26.2	0.222514	-24.98	156
sja-let-7	NM_199447.2	Rrp12	-23.4	0.35416	-21.12	153
sja-let-7	NM_199469.2	Nploc4	-31.7	0.110565	-28.54	154
sja-let-7	NM_201354.2	Ctif	-28.2	0.566356	-53.46	316
sja-let-7	NM_207220.2	NA	-23.2	0.317258	-25.78	158
sja-let-7	NM_207264.4	BC052040	-29.1	0.194867	-22.19	146
sja-let-7	NM_207275.1	NA	-30.5	0.0002	-20.44	141
sja-let-7	XM_006495803.2	NA	-26.4	0.27777	-21.46	162
sja-let-7	XM_006495804.2	NA	-26.4	0.27777	-21.46	162
sja-let-7	XM_006495805.2	NA	-26.4	0.27777	-21.46	162
sja-let-7	XM_006495807.1	Sema4c	-26.4	0.27777	-21.46	162
sja-let-7	XM_006495808.2	NA	-26.4	0.27777	-21.46	162
sja-let-7	XM_006495809.3	NA	-26.4	0.27777	-21.46	162
sja-let-7	XM_006495810.3	NA	-26.4	0.27777	-21.46	162
sja-let-7	XM_006495928.3	NA	-26.9	0.017901	-22.88	149
sja-let-7	XM_006496884.3	NA	-24.1	0.775417	-22.37	149
sja-let-7	XM_006496886.3	NA	-24.1	0.775417	-22.37	149
sja-let-7	XM_006497134.3	Ptpn14	-28.2	0.751612	-23.53	153
sja-let-7	XM_006497452.3	Dclre1c	-26.8	0.416512	-24.53	160
sja-let-7	XM_006497455.1	Dclre1c	-26.8	0.416512	-24.53	160
sja-let-7	XM_006497456.1	NA	-26.8	0.416512	-24.53	160
sja-let-7	XM_006497457.1	Dclre1c	-26.8	0.416512	-24.53	160
sja-let-7	XM_006497458.1	Dclre1c	-26.8	0.416512	-24.53	160
sja-let-7	XM_006497459.1	Dclre1c	-26.8	0.416512	-24.53	160
sja-let-7	XM_006497460.1	Dclre1c	-26.8	0.416512	-24.53	160
sja-let-7	XM_006497461.1	NA	-26.8	0.416512	-24.53	160
sja-let-7	XM_006497465.2	NA	-26.8	0.416512	-24.53	160
sja-let-7	XM_006497720.3	NA	-27.8	0.3584	-23.87	157
sja-let-7	XM_006497782.1	NA	-25	0.674593	-20.02	153
sja-let-7	XM_006497784.1	Pbx3	-25	0.674593	-20.02	153
sja-let-7	XM_006498161.3	NA	-25.3	0.585821	-20.64	156
sja-let-7	XM_006498320.2	NA	-26.5	0.610397	-22.77	157
sja-let-7	XM_006498321.2	NA	-26.5	0.610397	-22.77	157
sja-let-7	XM_006498322.2	NA	-26.5	0.610397	-22.77	157
sja-let-7	XM_006498323.3	NA	-26.5	0.610397	-22.77	157
sja-let-7	XM_006498324.2	NA	-26.5	0.610397	-22.77	157
sja-let-7	XM_006498517.3	NA	-24.5	0.789745	-20.46	155
sja-let-7	XM_006498518.3	NA	-24.5	0.789745	-20.46	155
sja-let-7	XM_006498519.3	NA	-24.5	0.789745	-20.46	155
sja-let-7	XM_006499495.1	Atp8b4	-25.4	0.710358	-22.9	156
sja-let-7	XM_006499496.1	NA	-25.4	0.710358	-22.9	156
sja-let-7	XM_006499658.3	NA	-27.6	0.207155	-20.17	153
sja-let-7	XM_006499676.3	Wfdc16	-24.4	0.481363	-21.03	145
sja-let-7	XM_006499845.3	BC052040	-29.1	0.184436	-22.19	146
sja-let-7	XM_006499979.3	Mroh8	-31.9	0.209819	-27.73	163
sja-let-7	XM_006500453.3	NA	-21.8	0.773302	-20.52	154
sja-let-7	XM_006500537.2	NA	-25.3	0.177369	-22.21	153
sja-let-7	XM_006500599.3	Helz2	-31.6	0.036909	-28.34	160
sja-let-7	XM_006500647.3	NA	-25.9	0.777534	-23.09	154
sja-let-7	XM_006500766.3	NA	-28.5	0.712759	-24.38	162
sja-let-7	XM_006501001.2	Gdap2	-24.9	0.606986	-21.39	155
sja-let-7	XM_006501089.2	Mef2d	-27	0.696335	-25.24	151
sja-let-7	XM_006501090.3	Mef2d	-27	0.69514	-25.24	151
sja-let-7	XM_006501330.2	Gatb	-27.5	0.368323	-25.36	162
sja-let-7	XM_006501544.2	NA	-28.3	0.531304	-24.93	154
sja-let-7	XM_006501703.3	NA	-27.9	0.307727	-21.35	151
sja-let-7	XM_006501883.1	NA	-26.7	0.04733	-26.98	157
sja-let-7	XM_006501884.2	NA	-26.7	0.04733	-26.98	157
sja-let-7	XM_006502104.2	NA	-21.9	0.165406	-21.26	146
sja-let-7	XM_006502126.2	Cyb561d1	-31.2	0.179975	-28.04	163
sja-let-7	XM_006502127.2	Cyb561d1	-31.2	0.179975	-28.04	163
sja-let-7	XM_006502128.2	NA	-31.2	0.179975	-28.04	163
sja-let-7	XM_006502476.3	NA	-24.4	0.652166	-22.13	142
sja-let-7	XM_006502659.3	NA	-27.3	0.570006	-22.74	153
sja-let-7	XM_006502889.2	NA	-26.6	0.596621	-23.24	159
sja-let-7	XM_006502945.3	NA	-27.4	0.140538	-20.58	151
sja-let-7	XM_006503441.3	NA	-25.2	0.773303	-21.11	147
sja-let-7	XM_006503442.1	NA	-25.2	0.773303	-21.11	147
sja-let-7	XM_006504065.2	NA	-28.3	0.69136	-20.05	149
sja-let-7	XM_006504067.2	NA	-28.3	0.69136	-20.05	149
sja-let-7	XM_006504348.3	NA	-24.3	0.521698	-20.27	147
sja-let-7	XM_006504718.3	NA	-26.7	0.749205	-23.3	158
sja-let-7	XM_006504738.3	NA	-28.1	0.117321	-24.34	157
sja-let-7	XM_006504752.3	NA	-26	0.760315	-21.4	152
sja-let-7	XM_006504867.3	NA	-23.9	0.797575	-22.07	149
sja-let-7	XM_006505119.3	NA	-26.9	0.577686	-22.69	158
sja-let-7	XM_006505121.3	NA	-26.9	0.577686	-22.69	158
sja-let-7	XM_006505258.3	NA	-25.3	0.766151	-24.19	145
sja-let-7	XM_006506948.3	NA	-27.9	0.434989	-23.68	148
sja-let-7	XM_006506949.3	NA	-27.9	0.435864	-23.68	148
sja-let-7	XM_006506950.3	NA	-27.9	0.435864	-23.68	148
sja-let-7	XM_006506951.3	NA	-27.9	0.435864	-23.68	148
sja-let-7	XM_006506952.2	NA	-27.9	0.435864	-23.68	148
sja-let-7	XM_006507269.3	NA	-31.6	0.245506	-27.6	163
sja-let-7	XM_006508494.2	Lsp1	-27.5	0.671305	-22.38	148
sja-let-7	XM_006508495.2	Lsp1	-27.5	0.671305	-22.38	148
sja-let-7	XM_006508496.2	Lsp1	-27.5	0.671305	-22.38	148
sja-let-7	XM_006509046.3	NA	-25.9	0.598647	-21.2	157
sja-let-7	XM_006509047.2	NA	-25.9	0.598647	-21.2	157
sja-let-7	XM_006509048.2	Ido2	-25.9	0.598647	-21.2	157
sja-let-7	XM_006509111.3	NA	-23.7	0.356973	-21.25	158
sja-let-7	XM_006509522.2	NA	-30	0.48851	-22.78	150
sja-let-7	XM_006509654.3	NA	-24.7	0.660576	-22.72	141
sja-let-7	XM_006510516.3	NA	-22.3	0.446797	-20.16	140
sja-let-7	XM_006510517.2	NA	-22.3	0.446797	-20.16	140
sja-let-7	XM_006510518.3	NA	-22.3	0.446797	-20.16	140
sja-let-7	XM_006510538.3	NA	-22.7	0.76535	-25.34	153
sja-let-7	XM_006510614.3	NA	-27	0.204018	-20.71	145
sja-let-7	XM_006510937.3	NA	-32.1	0.188752	-21.32	154
sja-let-7	XM_006510961.3	NA	-30.9	0.327438	-25.02	165
sja-let-7	XM_006510962.3	NA	-30.9	0.327438	-25.02	165
sja-let-7	XM_006510963.3	NA	-30.9	0.327438	-25.02	165
sja-let-7	XM_006510964.2	NA	-30.9	0.327438	-25.02	165
sja-let-7	XM_006510965.3	NA	-30.9	0.327438	-25.02	165
sja-let-7	XM_006510966.2	NA	-30.9	0.327438	-25.02	165
sja-let-7	XM_006510967.2	NA	-30.9	0.327438	-25.02	165
sja-let-7	XM_006510968.2	NA	-30.9	0.327438	-25.02	165
sja-let-7	XM_006510970.3	NA	-30.9	0.327438	-25.02	165
sja-let-7	XM_006510971.3	NA	-30.9	0.327438	-25.02	165
sja-let-7	XM_006510972.3	NA	-30.9	0.327438	-25.02	165
sja-let-7	XM_006510973.3	NA	-30.9	0.327438	-25.02	165
sja-let-7	XM_006510974.2	NA	-30.9	0.327438	-25.02	165
sja-let-7	XM_006510975.3	NA	-30.9	0.327438	-25.02	165
sja-let-7	XM_006510976.3	NA	-30.9	0.327438	-25.02	165
sja-let-7	XM_006510977.3	Tfdp2	-30.9	0.327438	-25.02	165
sja-let-7	XM_006510978.3	NA	-30.9	0.327438	-25.02	165
sja-let-7	XM_006510979.3	Tfdp2	-30.9	0.327438	-25.02	165
sja-let-7	XM_006510980.3	NA	-30.9	0.327438	-25.02	165
sja-let-7	XM_006510981.3	NA	-30.9	0.327438	-25.02	165
sja-let-7	XM_006511472.3	NA	-33.4	0.043692	-29.64	168
sja-let-7	XM_006511473.3	NA	-33.4	0.043692	-29.64	168
sja-let-7	XM_006511474.3	Dzip1l	-33.4	0.043692	-29.64	168
sja-let-7	XM_006511475.3	NA	-33.4	0.043692	-29.64	168
sja-let-7	XM_006511476.3	NA	-33.4	0.043692	-29.64	168
sja-let-7	XM_006511516.2	NA	-23.2	0.767326	-21.74	154
sja-let-7	XM_006511756.1	Cdv3	-28.6	0.284609	-21.09	159
sja-let-7	XM_006511758.3	NA	-28.6	0.284609	-21.09	159
sja-let-7	XM_006511929.3	NA	-27.1	0.403037	-21.66	163
sja-let-7	XM_006511930.3	NA	-27.1	0.403037	-21.66	163
sja-let-7	XM_006511931.3	NA	-27.1	0.403037	-21.66	163
sja-let-7	XM_006512116.3	NA	-26	0.264479	-23.65	145
sja-let-7	XM_006512147.3	NA	-26.2	0.228413	-20.07	145
sja-let-7	XM_006512378.3	NA	-30.1	0.008409	-26.64	160
sja-let-7	XM_006512437.3	NA	-26.8	0.066282	-25.49	156
sja-let-7	XM_006512657.3	NA	-29.2	0.000599	-25.64	155
sja-let-7	XM_006513034.2	NA	-26	0.576673	-22.42	161
sja-let-7	XM_006513251.3	NA	-31.3	0.149925	-68.84	478
sja-let-7	XM_006513433.1	NA	-28.3	0.225288	-23.78	144
sja-let-7	XM_006513435.1	NA	-28.3	0.225288	-23.78	144
sja-let-7	XM_006513482.2	NA	-29.6	0.014386	-25.08	167
sja-let-7	XM_006513483.2	NA	-29.6	0.02816	-25.08	167
sja-let-7	XM_006513791.3	NA	-29.8	0.048774	-23.37	158
sja-let-7	XM_006514204.3	NA	-27.5	0.540075	-20.39	155
sja-let-7	XM_006514206.3	NA	-27.5	0.540075	-20.39	155
sja-let-7	XM_006514207.3	NA	-27.5	0.540075	-20.39	155
sja-let-7	XM_006514208.3	NA	-27.5	0.540075	-20.39	155
sja-let-7	XM_006514690.3	NA	-26.3	0.32392	-48.17	307
sja-let-7	XM_006514691.3	NA	-26.3	0.32392	-48.17	307
sja-let-7	XM_006514760.3	NA	-24.5	0.6301	-20.45	153
sja-let-7	XM_006515147.1	E2f6	-26.9	0.358082	-23.96	150
sja-let-7	XM_006515148.1	NA	-26.9	0.358082	-23.96	150
sja-let-7	XM_006515149.3	NA	-26.9	0.358082	-23.96	150
sja-let-7	XM_006515151.3	NA	-26.8	0.164109	-21.71	152
sja-let-7	XM_006515161.3	NA	-26.3	0.538891	-22.52	149
sja-let-7	XM_006515367.3	NA	-27	0.536303	-21.3	140
sja-let-7	XM_006515368.3	NA	-27	0.536303	-21.3	140
sja-let-7	XM_006515369.3	NA	-27	0.536303	-21.3	140
sja-let-7	XM_006516039.2	NA	-25.7	0.331692	-23.26	152
sja-let-7	XM_006516040.3	NA	-25.7	0.331692	-23.26	152
sja-let-7	XM_006516041.3	NA	-25.7	0.331692	-23.26	152
sja-let-7	XM_006516042.1	NA	-25.7	0.331692	-23.26	152
sja-let-7	XM_006516043.3	NA	-25.7	0.331692	-23.26	152
sja-let-7	XM_006516044.2	Begain	-25.7	0.331692	-23.26	152
sja-let-7	XM_006516199.3	NA	-28	0.307797	-21.97	157
sja-let-7	XM_006516200.3	NA	-28	0.307797	-21.97	157
sja-let-7	XM_006516660.3	Zscan12	-27	0.613621	-23.88	160
sja-let-7	XM_006516852.2	NA	-26.6	0.434437	-23.49	163
sja-let-7	XM_006516854.2	NA	-26.6	0.43596	-23.49	163
sja-let-7	XM_006516992.2	NA	-33.1	0.785446	-46.54	317
sja-let-7	XM_006516993.2	NA	-33.1	0.785446	-46.54	317
sja-let-7	XM_006516995.2	Gm272	-33.1	0.785446	-46.54	317
sja-let-7	XM_006517370.3	NA	-31.1	0.027652	-24.88	156
sja-let-7	XM_006517371.3	NA	-31.1	0.058218	-24.88	156
sja-let-7	XM_006517480.3	NA	-28.5	0.494947	-27.83	158
sja-let-7	XM_006517481.3	NA	-28.5	0.494947	-27.83	158
sja-let-7	XM_006517971.3	NA	-28.6	0.683002	-21.68	154
sja-let-7	XM_006517972.3	NA	-28.6	0.683002	-21.68	154
sja-let-7	XM_006518797.1	NA	-26.2	0.561042	-25.27	161
sja-let-7	XM_006519331.2	NA	-25.7	0.276067	-21.29	149
sja-let-7	XM_006519332.3	NA	-25.7	0.276067	-21.29	149
sja-let-7	XM_006520384.3	NA	-30.2	0.042372	-23.66	159
sja-let-7	XM_006520537.1	NA	-26.5	0.020106	-23.38	141
sja-let-7	XM_006520543.2	NA	-26.5	0.020589	-23.38	141
sja-let-7	XM_006520592.3	NA	-28.5	0.244423	-22.68	152
sja-let-7	XM_006520732.2	NA	-28.5	0.677253	-20.76	148
sja-let-7	XM_006520733.1	Tcf20	-28.5	0.677253	-20.76	148
sja-let-7	XM_006520927.2	Gpr20	-29.2	0.623092	-24.81	150
sja-let-7	XM_006520963.3	NA	-24.2	0.207273	-20.39	150
sja-let-7	XM_006520964.3	NA	-24.2	0.207273	-20.39	150
sja-let-7	XM_006520965.3	NA	-24.2	0.207273	-20.39	150
sja-let-7	XM_006520967.3	NA	-24.2	0.207273	-20.39	150
sja-let-7	XM_006520968.3	NA	-24.2	0.207273	-20.39	150
sja-let-7	XM_006521025.3	NA	-26.3	0.169387	-22.71	145
sja-let-7	XM_006521080.3	NA	-31.2	0.411268	-28.08	145
sja-let-7	XM_006521081.3	NA	-31.2	0.411268	-28.08	145
sja-let-7	XM_006521085.3	NA	-31.2	0.411268	-28.08	145
sja-let-7	XM_006521096.3	NA	-26.3	0.163167	-22.71	145
sja-let-7	XM_006521097.3	NA	-26.3	0.163167	-22.71	145
sja-let-7	XM_006521098.3	NA	-26.3	0.163167	-22.71	145
sja-let-7	XM_006521316.3	NA	-23.2	0.222385	-20.69	151
sja-let-7	XM_006521317.3	NA	-23.2	0.222385	-20.69	151
sja-let-7	XM_006521320.3	NA	-25.2	0.608096	-24.36	146
sja-let-7	XM_006521321.3	NA	-25.2	0.608096	-24.36	146
sja-let-7	XM_006521322.1	NA	-25.2	0.608416	-24.36	146
sja-let-7	XM_006521323.3	NA	-25.2	0.608096	-24.36	146
sja-let-7	XM_006521502.3	NA	-26.3	0.566528	-49.2	294
sja-let-7	XM_006521777.2	NA	-27.5	0.202394	-26.13	153
sja-let-7	XM_006522126.1	Gpr156	-24.9	0.762914	-21.3	153
sja-let-7	XM_006522524.3	NA	-28.8	0.641048	-20.15	141
sja-let-7	XM_006522525.2	NA	-28.8	0.641048	-20.15	141
sja-let-7	XM_006522526.3	NA	-28.8	0.641048	-20.15	141
sja-let-7	XM_006522527.3	NA	-28.8	0.641048	-20.15	141
sja-let-7	XM_006522528.2	NA	-28.8	0.641048	-20.15	141
sja-let-7	XM_006522530.2	NA	-28.8	0.641048	-20.15	141
sja-let-7	XM_006522531.2	NA	-28.8	0.641048	-20.15	141
sja-let-7	XM_006522533.3	NA	-28.8	0.641048	-20.15	141
sja-let-7	XM_006522546.2	NA	-27.6	0.785188	-20.93	153
sja-let-7	XM_006522582.3	NA	-28	0.708686	-21.75	142
sja-let-7	XM_006522583.3	NA	-28	0.708686	-21.75	142
sja-let-7	XM_006522584.3	Map3k13	-28	0.708686	-21.75	142
sja-let-7	XM_006522679.1	NA	-28.5	0.397287	-28.45	164
sja-let-7	XM_006522680.2	NA	-28.5	0.397287	-28.45	164
sja-let-7	XM_006522976.3	NA	-29.3	0.719352	-24.81	162
sja-let-7	XM_006523116.3	NA	-26.6	0.787225	-26.72	155
sja-let-7	XM_006523117.1	B3galt5	-26.6	0.787225	-26.72	155
sja-let-7	XM_006523447.1	NA	-27.1	0.092848	-24.66	153
sja-let-7	XM_006523448.1	NA	-27.1	0.092848	-24.66	153
sja-let-7	XM_006523449.3	NA	-27.1	0.092848	-24.66	153
sja-let-7	XM_006523451.1	NA	-27.1	0.092848	-24.66	153
sja-let-7	XM_006524167.3	NA	-26.5	0.699621	-22.6	150
sja-let-7	XM_006524677.3	NA	-28.5	0.020311	-23.84	163
sja-let-7	XM_006524791.3	NA	-25.8	0.378559	-23.79	145
sja-let-7	XM_006524796.2	NA	-25.2	0.123774	-21.39	158
sja-let-7	XM_006524929.3	NA	-24.9	0.704855	-21.17	147
sja-let-7	XM_006525142.2	NA	-28.6	0.145031	-22.98	163
sja-let-7	XM_006525524.3	NA	-30	0.579914	-21.03	155
sja-let-7	XM_006525967.3	NA	-28.2	0.56607	-53.46	316
sja-let-7	XM_006525968.3	NA	-28.2	0.56607	-53.46	316
sja-let-7	XM_006525973.3	NA	-28.2	0.56607	-53.46	316
sja-let-7	XM_006526015.2	Oacyl	-24.8	0.010637	-20.21	146
sja-let-7	XM_006526557.3	NA	-23.2	0.327271	-25.78	158
sja-let-7	XM_006526560.3	NA	-23.2	0.327271	-25.78	158
sja-let-7	XM_006526697.3	NA	-30.5	0.270855	-23.26	150
sja-let-7	XM_006527347.3	NA	-25.3	0.648511	-20.31	153
sja-let-7	XM_006527348.3	NA	-25.3	0.648511	-20.31	153
sja-let-7	XM_006527349.3	NA	-25.3	0.648511	-20.31	153
sja-let-7	XM_006527394.2	NA	-30.2	0.219197	-21.37	149
sja-let-7	XM_006527395.3	NA	-30.2	0.219197	-21.37	149
sja-let-7	XM_006527486.3	NA	-25.7	0.690174	-22.35	163
sja-let-7	XM_006527487.3	NA	-25.7	0.690174	-22.35	163
sja-let-7	XM_006527718.3	NA	-29.5	0.573278	-20.47	151
sja-let-7	XM_006527720.3	NA	-29.5	0.573278	-20.47	151
sja-let-7	XM_006527721.3	NA	-29.5	0.573278	-20.47	151
sja-let-7	XM_006527723.3	NA	-29.5	0.573278	-20.47	151
sja-let-7	XM_006528055.3	NA	-29	0.508098	-21.73	151
sja-let-7	XM_006528084.3	NA	-28	0.484599	-23.92	159
sja-let-7	XM_006528313.3	Arhgef6	-25.2	0.77808	-43.81	295
sja-let-7	XM_006528314.3	Arhgef6	-25.2	0.77808	-43.81	295
sja-let-7	XM_006528315.3	Arhgef6	-25.2	0.77808	-43.81	295
sja-let-7	XM_006528316.3	NA	-25.2	0.77808	-43.81	295
sja-let-7	XM_006528581.3	NA	-27.4	0.762455	-44.03	309
sja-let-7	XM_006528582.3	NA	-27.4	0.762455	-44.03	309
sja-let-7	XM_006528741.3	NA	-28.6	0.468843	-22.33	150
sja-let-7	XM_006528852.3	NA	-28.2	0.652649	-22.51	146
sja-let-7	XM_006528853.3	NA	-28.2	0.652649	-22.51	146
sja-let-7	XM_006528858.3	Klf8	-28.2	0.652649	-22.51	146
sja-let-7	XM_006528859.3	Klf8	-28.2	0.652649	-22.51	146
sja-let-7	XM_006528860.3	NA	-28.2	0.652649	-22.51	146
sja-let-7	XM_006529145.2	NA	-27.3	0.400331	-22.84	158
sja-let-7	XM_006529146.2	NA	-27.3	0.400331	-22.84	158
sja-let-7	XM_006529147.2	NA	-27.3	0.400331	-22.84	158
sja-let-7	XM_006529155.3	NA	-27.9	0.503296	-20.7	149
sja-let-7	XM_006529156.3	NA	-25.8	0.768777	-20.7	149
sja-let-7	XM_006529157.3	NA	-25.8	0.768777	-20.7	149
sja-let-7	XM_006529158.3	NA	-25.8	0.768777	-20.7	149
sja-let-7	XM_006529159.3	NA	-25.8	0.768777	-20.7	149
sja-let-7	XM_006529160.3	NA	-25.8	0.768777	-20.7	149
sja-let-7	XM_006529161.3	NA	-27.9	0.502916	-20.7	149
sja-let-7	XM_006529276.3	NA	-24.5	0.736903	-21.29	152
sja-let-7	XM_006529277.3	NA	-24.5	0.58911	-21.29	152
sja-let-7	XM_006529623.3	NA	-27	0.261437	-26.67	157
sja-let-7	XM_006529624.3	NA	-27	0.261437	-26.67	157
sja-let-7	XM_006529625.3	NA	-27	0.261437	-26.67	157
sja-let-7	XM_006529782.1	NA	-25	0.666997	-21.32	157
sja-let-7	XM_006529909.2	Nuak2	-24.1	0.642746	-20.57	141
sja-let-7	XM_006529960.3	Armc9	-27.3	0.231701	-21.41	141
sja-let-7	XM_006530340.3	NA	-25.9	0.090209	-23.55	147
sja-let-7	XM_006530343.3	NA	-25.9	0.090209	-23.55	147
sja-let-7	XM_006530808.1	NA	-28.8	0.026662	-21.6	152
sja-let-7	XM_006531000.2	Ccdc113	-27.5	0.026909	-22.69	149
sja-let-7	XM_006531132.2	NA	-27.9	0.008096	-23.63	154
sja-let-7	XM_006531160.2	NA	-27.5	0.666627	-22.04	159
sja-let-7	XM_006531414.1	NA	-28.3	0.631101	-24.98	151
sja-let-7	XM_006531415.1	Cyld	-28.3	0.631101	-24.98	151
sja-let-7	XM_006531416.3	NA	-28.3	0.631101	-24.98	151
sja-let-7	XM_006531417.2	NA	-28.3	0.631101	-24.98	151
sja-let-7	XM_006531418.2	NA	-28.3	0.631101	-24.98	151
sja-let-7	XM_006531419.1	Cyld	-28.3	0.631101	-24.98	151
sja-let-7	XM_006531420.1	NA	-28.3	0.631101	-24.98	151
sja-let-7	XM_006532049.2	NA	-25.2	0.606811	-21.75	149
sja-let-7	XM_006532050.2	NA	-25.2	0.606811	-21.75	149
sja-let-7	XM_006532051.2	NA	-25.2	0.606811	-21.75	149
sja-let-7	XM_006532052.1	NA	-25.2	0.606811	-21.75	149
sja-let-7	XM_006532053.1	NA	-25.2	0.606811	-21.75	149
sja-let-7	XM_006532054.1	NA	-25.2	0.606811	-21.75	149
sja-let-7	XM_006532055.2	NA	-25.2	0.606811	-21.75	149
sja-let-7	XM_006532275.1	NA	-25.4	0.378646	-21.4	145
sja-let-7	XM_006532397.3	NA	-28.4	0.134182	-24.25	151
sja-let-7	XM_006532398.3	NA	-28.4	0.134182	-24.25	151
sja-let-7	XM_006532399.2	Mgat1	-28.4	0.134182	-24.25	151
sja-let-7	XM_006532400.3	NA	-28.4	0.134182	-24.25	151
sja-let-7	XM_006532451.2	P2rx1	-24.5	0.665798	-20.69	149
sja-let-7	XM_006532693.1	NA	-30.8	0.275356	-21.73	148
sja-let-7	XM_006532694.1	NA	-30.8	0.275356	-21.73	148
sja-let-7	XM_006532695.1	NA	-30.8	0.275356	-21.73	148
sja-let-7	XM_006532696.1	NA	-30.8	0.275356	-21.73	148
sja-let-7	XM_006532736.3	NA	-25.4	0.626305	-21.99	140
sja-let-7	XM_006532758.2	NA	-25.7	0.417677	-20.85	145
sja-let-7	XM_006532759.3	NA	-25.7	0.34846	-20.85	145
sja-let-7	XM_006532816.3	NA	-29	0.518863	-20.43	154
sja-let-7	XM_006532843.1	Acsl6	-28.4	0.493381	-21.83	158
sja-let-7	XM_006532844.1	Acsl6	-28.4	0.493381	-21.83	158
sja-let-7	XM_006532845.2	Acsl6	-28.4	0.422666	-21.83	158
sja-let-7	XM_006533134.2	Nploc4	-31.7	0.082166	-28.54	154
sja-let-7	XM_006533408.2	NA	-25.3	0.189462	-23.62	150
sja-let-7	XM_006533483.3	NA	-22.5	0.311502	-21.72	144
sja-let-7	XM_006533534.3	Atp10b	-25.9	0.730208	-21.5	146
sja-let-7	XM_006533539.3	NA	-36.6	0.036487	-20.67	163
sja-let-7	XM_006534402.2	NA	-30.6	0.082617	-22.97	154
sja-let-7	XM_006534403.3	NA	-30.6	0.082617	-22.97	154
sja-let-7	XM_006534567.2	Mrpl27	-26.5	0.586384	-21.71	153
sja-let-7	XM_006534581.3	NA	-30	0.116114	-20.14	144
sja-let-7	XM_006534583.3	NA	-24.1	0.75729	-20.14	144
sja-let-7	XM_006534584.3	NA	-24.1	0.75729	-20.14	144
sja-let-7	XM_006534585.3	NA	-24.1	0.75729	-20.14	144
sja-let-7	XM_006534587.2	Sgsm2	-24.1	0.75729	-20.14	144
sja-let-7	XM_006534589.3	Sgsm2	-24.1	0.75729	-20.14	144
sja-let-7	XM_006534873.3	NA	-31	0.165231	-29.43	174
sja-let-7	XM_006535278.2	NA	-23.2	0.720842	-20.67	149
sja-let-7	XM_006536151.2	NA	-24.9	0.301996	-24.73	154
sja-let-7	XM_006536217.3	NA	-25.1	0.511994	-20.26	153
sja-let-7	XM_006536235.3	NA	-25.6	0.180181	-23.16	156
sja-let-7	XM_006536236.3	NA	-25.6	0.180181	-23.16	156
sja-let-7	XM_006536237.2	NA	-25.6	0.180181	-23.16	156
sja-let-7	XM_006537553.3	NA	-25	0.485135	-23.41	145
sja-let-7	XM_006537712.2	Slc31a2	-29.8	0.098525	-22.88	154
sja-let-7	XM_006537830.3	NA	-26.4	0.151596	-23.9	156
sja-let-7	XM_006537855.3	NA	-27.4	0.741679	-22.8	149
sja-let-7	XM_006537857.3	NA	-27.4	0.741679	-22.8	149
sja-let-7	XM_006537858.3	E130308A19Rik	-27.4	0.741679	-22.8	149
sja-let-7	XM_006537865.3	NA	-27.4	0.741679	-22.8	149
sja-let-7	XM_006537890.3	Rngtt	-27	0.523451	-25.56	167
sja-let-7	XM_006537910.2	NA	-26	0.701778	-21	151
sja-let-7	XM_006538000.2	NA	-27.1	0.392742	-24.35	147
sja-let-7	XM_006538083.1	NA	-26.7	0.514915	-23.05	153
sja-let-7	XM_006538189.3	Hacd4	-27.9	0.627476	-20.04	147
sja-let-7	XM_006538190.3	Hacd4	-27.9	0.789369	-20.04	147
sja-let-7	XM_006538191.3	Hacd4	-27.9	0.627476	-20.04	147
sja-let-7	XM_006538531.3	NA	-29.2	0.663083	-21.54	145
sja-let-7	XM_006538533.3	NA	-29.2	0.663083	-21.54	145
sja-let-7	XM_006538534.2	NA	-29.2	0.663083	-21.54	145
sja-let-7	XM_006538550.3	NA	-26.3	0.30245	-24.52	150
sja-let-7	XM_006538560.3	NA	-26.3	0.30245	-24.52	150
sja-let-7	XM_006539041.3	NA	-28.6	0.002027	-21.43	151
sja-let-7	XM_006539272.3	NA	-29.7	0.773822	-20.81	142
sja-let-7	XM_006539280.3	NA	-27.8	0.101873	-24.94	162
sja-let-7	XM_006539464.3	NA	-28.9	0.23186	-27.88	152
sja-let-7	XM_006539600.3	NA	-29.5	0.08369	-28.24	161
sja-let-7	XM_006539603.3	NA	-29.5	0.08369	-28.24	161
sja-let-7	XM_006539605.3	NA	-29.5	0.08369	-28.24	161
sja-let-7	XM_006539639.3	NA	-26.2	0.14949	-23.36	141
sja-let-7	XM_006539640.3	NA	-26.2	0.14949	-23.36	141
sja-let-7	XM_006539642.2	NA	-27.9	0.028581	-23.92	142
sja-let-7	XM_006539643.2	NA	-27.9	0.096731	-23.92	142
sja-let-7	XM_006539645.2	NA	-27.9	0.096731	-23.92	142
sja-let-7	XM_006539646.2	NA	-27.9	0.096731	-23.92	142
sja-let-7	XM_006539757.3	NA	-25	0.741197	-21.71	157
sja-let-7	XM_006540654.2	NA	-26.3	0.720722	-20.92	149
sja-let-7	XM_006540655.2	NA	-26.3	0.720722	-20.92	149
sja-let-7	XM_006540656.2	NA	-30.9	0.335861	-20.92	149
sja-let-7	XM_006540659.3	NA	-30.9	0.227703	-20.92	149
sja-let-7	XM_006540661.3	NA	-30.9	0.227703	-20.92	149
sja-let-7	XM_006540742.3	NA	-26.6	0.594125	-41.73	309
sja-let-7	XM_006540743.3	NA	-26.6	0.594125	-41.73	309
sja-let-7	XM_006540744.3	NA	-26.6	0.594125	-41.73	309
sja-let-7	XM_006541010.3	NA	-25	0.414456	-23.77	162
sja-let-7	XM_006541078.2	NA	-23.3	0.738382	-23.02	154
sja-let-7	XM_006541526.2	NA	-29.9	0.306105	-26.4	162
sja-let-7	XM_006541527.1	Elf4	-29.9	0.306105	-26.4	162
sja-let-7	XM_011238824.1	Slamf6	-24.1	0.775417	-22.37	149
sja-let-7	XM_011238825.2	Slamf6	-24.1	0.775417	-22.37	149
sja-let-7	XM_011238926.2	NA	-25.7	0.498158	-23.01	162
sja-let-7	XM_011238999.2	NA	-25.7	0.602325	-23.01	162
sja-let-7	XM_011239026.1	NA	-27.8	0.3584	-23.87	157
sja-let-7	XM_011239027.2	Ggta1	-27.8	0.3584	-23.87	157
sja-let-7	XM_011239028.2	NA	-27.8	0.3584	-23.87	157
sja-let-7	XM_011239029.1	Ggta1	-27.8	0.3584	-23.87	157
sja-let-7	XM_011239235.1	Zfp831	-27.3	0.777853	-20.46	155
sja-let-7	XM_011239246.2	NA	-24.5	0.680697	-22.19	145
sja-let-7	XM_011239252.2	NA	-26	0.009399	-20.14	150
sja-let-7	XM_011239488.2	NA	-26.2	0.22409	-24.98	156
sja-let-7	XM_011239580.2	NA	-27.6	0.207155	-20.17	153
sja-let-7	XM_011239588.1	Wfdc16	-24.4	0.481363	-21.03	145
sja-let-7	XM_011240032.2	NA	-27	0.69514	-25.24	151
sja-let-7	XM_011240033.2	Mef2d	-27	0.69514	-25.24	151
sja-let-7	XM_011240034.2	NA	-27	0.695684	-25.24	151
sja-let-7	XM_011240420.1	NA	-25	0.710686	-21.25	151
sja-let-7	XM_011240522.2	NA	-24.8	0.746413	-20.76	155
sja-let-7	XM_011240523.2	NA	-24.8	0.746413	-20.76	155
sja-let-7	XM_011240905.2	NA	-25.8	0.570685	-20.21	144
sja-let-7	XM_011241054.2	NA	-22.8	0.233092	-21.06	148
sja-let-7	XM_011241108.2	NA	-25.3	0.766151	-24.19	145
sja-let-7	XM_011241332.1	Mgll	-26	0.74451	-21.39	148
sja-let-7	XM_011242298.1	NA	-24.7	0.660576	-22.72	141
sja-let-7	XM_011242760.2	NA	-24.1	0.766077	-21.69	145
sja-let-7	XM_011243180.2	NA	-28.4	0.577055	-66.27	449
sja-let-7	XM_011243182.2	NA	-28.4	0.577055	-66.27	449
sja-let-7	XM_011243183.2	NA	-28.4	0.577055	-66.27	449
sja-let-7	XM_011243185.2	NA	-28.4	0.577055	-66.27	449
sja-let-7	XM_011243186.2	NA	-28.4	0.577055	-66.27	449
sja-let-7	XM_011243187.2	NA	-28.4	0.577055	-66.27	449
sja-let-7	XM_011243188.1	Lin28b	-28.4	0.576885	-66.27	449
sja-let-7	XM_011243347.2	NA	-22.6	0.421314	-28.77	175
sja-let-7	XM_011243351.1	NA	-24.2	0.188539	-22.04	144
sja-let-7	XM_011243353.1	NA	-24.2	0.188539	-22.04	144
sja-let-7	XM_011243354.2	NA	-24.2	0.188539	-22.04	144
sja-let-7	XM_011243355.1	NA	-24.2	0.188539	-22.04	144
sja-let-7	XM_011243356.2	NA	-24.2	0.188539	-22.04	144
sja-let-7	XM_011243357.1	NA	-24.2	0.188539	-22.04	144
sja-let-7	XM_011243358.2	NA	-24.2	0.188539	-22.04	144
sja-let-7	XM_011243359.1	NA	-24.2	0.188539	-22.04	144
sja-let-7	XM_011243360.1	NA	-24.2	0.188539	-22.04	144
sja-let-7	XM_011243393.1	Nemp1	-28.7	0.549021	-24.14	157
sja-let-7	XM_011243814.2	NA	-29	0.780562	-20.83	144
sja-let-7	XM_011243883.2	NA	-26.8	0.179724	-21.71	152
sja-let-7	XM_011244128.2	Begain	-25.7	0.331692	-23.26	152
sja-let-7	XM_011244130.2	NA	-25.7	0.331692	-23.26	152
sja-let-7	XM_011244169.1	NA	-28	0.307797	-21.97	157
sja-let-7	XM_011244430.1	NA	-33.1	0.785446	-46.54	317
sja-let-7	XM_011244588.2	NA	-28.5	0.494947	-27.83	158
sja-let-7	XM_011244590.2	NA	-28.5	0.494947	-27.83	158
sja-let-7	XM_011244738.2	NA	-28.6	0.683002	-21.68	154
sja-let-7	XM_011244740.2	NA	-28.6	0.683002	-21.68	154
sja-let-7	XM_011244741.2	NA	-28.6	0.683002	-21.68	154
sja-let-7	XM_011244743.2	NA	-28.6	0.683002	-21.68	154
sja-let-7	XM_011245039.1	NA	-26.6	0.053588	-21.48	151
sja-let-7	XM_011245124.2	Bin3	-25.7	0.276067	-21.29	149
sja-let-7	XM_011245551.2	NA	-28.5	0.677253	-20.76	148
sja-let-7	XM_011245552.2	NA	-28.5	0.677253	-20.76	148
sja-let-7	XM_011245624.2	Pced1b	-24.2	0.207273	-20.39	150
sja-let-7	XM_011245625.2	Pced1b	-24.2	0.207273	-20.39	150
sja-let-7	XM_011245626.2	NA	-24.2	0.207273	-20.39	150
sja-let-7	XM_011245648.2	NA	-26.3	0.169387	-22.71	145
sja-let-7	XM_011245667.2	NA	-26.3	0.163167	-22.71	145
sja-let-7	XM_011245668.2	NA	-26.3	0.163167	-22.71	145
sja-let-7	XM_011245669.2	NA	-26.3	0.163167	-22.71	145
sja-let-7	XM_011245670.2	NA	-26.3	0.163167	-22.71	145
sja-let-7	XM_011245671.2	NA	-26.3	0.163167	-22.71	145
sja-let-7	XM_011245672.2	NA	-26.3	0.163167	-22.71	145
sja-let-7	XM_011245673.2	NA	-26.3	0.163167	-22.71	145
sja-let-7	XM_011245674.2	NA	-26.3	0.163167	-22.71	145
sja-let-7	XM_011245675.2	NA	-26.3	0.163167	-22.71	145
sja-let-7	XM_011245676.2	NA	-26.3	0.163167	-22.71	145
sja-let-7	XM_011245677.2	NA	-26.3	0.163167	-22.71	145
sja-let-7	XM_011245707.2	NA	-26.7	0.411416	-21.86	150
sja-let-7	XM_011245754.2	NA	-26.3	0.566528	-49.2	294
sja-let-7	XM_011245755.2	NA	-26.3	0.566528	-49.2	294
sja-let-7	XM_011245756.2	NA	-26.3	0.566528	-49.2	294
sja-let-7	XM_011245757.2	NA	-26.3	0.566528	-49.2	294
sja-let-7	XM_011245991.1	NA	-28.1	0.526695	-25.13	156
sja-let-7	XM_011246009.1	NA	-27.6	0.785188	-20.93	153
sja-let-7	XM_011246015.2	Map3k13	-28	0.708686	-21.75	142
sja-let-7	XM_011246016.2	Map3k13	-28	0.708686	-21.75	142
sja-let-7	XM_011246031.2	NA	-23	0.683081	-20.16	153
sja-let-7	XM_011246038.2	NA	-28.5	0.397287	-28.45	164
sja-let-7	XM_011246109.2	NA	-26.9	0.776814	-24.81	162
sja-let-7	XM_011246111.1	NA	-26.9	0.776814	-24.81	162
sja-let-7	XM_011246162.2	NA	-25.7	0.336025	-23.01	162
sja-let-7	XM_011246245.2	NA	-27.1	0.092848	-24.66	153
sja-let-7	XM_011246575.2	NA	-26.8	0.467134	-24.12	159
sja-let-7	XM_011246576.2	NA	-26.8	0.467134	-24.12	159
sja-let-7	XM_011246905.2	NA	-27.9	0.615568	-23.75	155
sja-let-7	XM_011246906.1	NA	-27.5	0.342151	-28.7	146
sja-let-7	XM_011247109.2	NA	-23.2	0.327271	-25.78	158
sja-let-7	XM_011247149.2	NA	-30.5	0.270855	-23.26	150
sja-let-7	XM_011247378.1	NA	-30.2	0.219197	-21.37	149
sja-let-7	XM_011247379.1	NA	-30.2	0.219197	-21.37	149
sja-let-7	XM_011247380.1	NA	-30.2	0.219197	-21.37	149
sja-let-7	XM_011247484.2	NA	-32.9	0.008658	-28.86	161
sja-let-7	XM_011247485.2	NA	-32.9	0.008658	-28.86	161
sja-let-7	XM_011247486.2	Klhl13	-32.9	0.008658	-28.86	161
sja-let-7	XM_011247487.2	Klhl13	-32.9	0.008658	-28.86	161
sja-let-7	XM_011247488.2	NA	-32.9	0.008658	-28.86	161
sja-let-7	XM_011247489.2	Klhl13	-32.9	0.008658	-28.86	161
sja-let-7	XM_011247492.2	NA	-32.9	0.008658	-28.86	161
sja-let-7	XM_011247493.2	NA	-32.9	0.008658	-28.86	161
sja-let-7	XM_011247494.2	NA	-32.9	0.008658	-28.86	161
sja-let-7	XM_011247499.1	NA	-29.5	0.675528	-20.47	151
sja-let-7	XM_011247614.2	NA	-28	0.484599	-23.92	159
sja-let-7	XM_011247821.2	NA	-28.2	0.652649	-22.51	146
sja-let-7	XM_011247945.2	NA	-24.5	0.58911	-21.29	152
sja-let-7	XM_011248010.2	NA	-27	0.261437	-26.67	157
sja-let-7	XM_011248027.1	NA	-24.3	0.666432	-22.44	145
sja-let-7	XM_011248052.2	NA	-23.2	0.692006	-20.89	150
sja-let-7	XM_011248336.1	Dcaf15	-28.8	0.026662	-21.6	152
sja-let-7	XM_011248523.2	NA	-28.3	0.631101	-24.98	151
sja-let-7	XM_011248524.1	NA	-28.3	0.631101	-24.98	151
sja-let-7	XM_011248525.2	NA	-28.3	0.631101	-24.98	151
sja-let-7	XM_011248846.2	NA	-25.9	0.775877	-27.25	155
sja-let-7	XM_011248893.2	NA	-29	0.518863	-20.43	154
sja-let-7	XM_011248895.1	Myocd	-29	0.518863	-20.43	154
sja-let-7	XM_011248990.1	Usp32	-28	0.340534	-21.56	158
sja-let-7	XM_011249045.1	Eme1	-25.3	0.189462	-23.62	150
sja-let-7	XM_011249853.2	NA	-25.6	0.180181	-23.16	156
sja-let-7	XM_011249906.2	NA	-25	0.485135	-23.41	145
sja-let-7	XM_011249997.1	NA	-26.4	0.151596	-23.9	156
sja-let-7	XM_011249998.1	NA	-26.4	0.151596	-23.9	156
sja-let-7	XM_011250008.2	NA	-27.4	0.741679	-22.8	149
sja-let-7	XM_011250027.2	NA	-26	0.701778	-21	151
sja-let-7	XM_011250028.2	NA	-26	0.741099	-21	151
sja-let-7	XM_011250030.2	NA	-26	0.701778	-21	151
sja-let-7	XM_011250189.2	NA	-26.3	0.30245	-24.52	150
sja-let-7	XM_011250190.2	NA	-26.3	0.30245	-24.52	150
sja-let-7	XM_011250191.2	NA	-26.3	0.30245	-24.52	150
sja-let-7	XM_011250192.2	NA	-26.3	0.30245	-24.52	150
sja-let-7	XM_011250193.2	NA	-26.3	0.30245	-24.52	150
sja-let-7	XM_011250194.2	NA	-26.3	0.30245	-24.52	150
sja-let-7	XM_011250256.1	Vwa1	-29.7	0.077895	-28.37	162
sja-let-7	XM_011250354.1	NA	-27.8	0.102304	-24.94	162
sja-let-7	XM_011250412.2	NA	-28.9	0.23186	-27.88	152
sja-let-7	XM_011250456.1	NA	-27.9	0.096731	-23.92	142
sja-let-7	XM_011250495.2	Zim1	-26.6	0.633386	-21.98	149
sja-let-7	XM_011250497.2	NA	-26.6	0.633386	-21.98	149
sja-let-7	XM_011250498.1	NA	-26.6	0.633386	-21.98	149
sja-let-7	XM_011250499.2	Zim1	-26.6	0.633386	-21.98	149
sja-let-7	XM_011250811.2	NA	-27.4	0.249582	-24.71	159
sja-let-7	XM_011250812.2	NA	-27.4	0.249582	-24.71	159
sja-let-7	XM_011250832.2	NA	-30.5	0.405593	-24.41	153
sja-let-7	XM_017312232.1	NA	-23.3	0.738382	-23.02	154
sja-let-7	XM_017312419.1	Gm45978	-25.7	0.408388	-23.01	162
sja-let-7	XM_017312445.1	NA	-25.7	0.543406	-23.01	162
sja-let-7	XM_017312543.1	NA	-31.6	0.057229	-25.49	164
sja-let-7	XM_017312989.1	NA	-28.3	0.631101	-24.98	151
sja-let-7	XM_017313013.1	NA	-30	0.48851	-22.78	150
sja-let-7	XM_017313062.1	NA	-28.9	0.10657	-21.26	144
sja-let-7	XM_017313266.1	NA	-30.9	0.327438	-25.02	165
sja-let-7	XM_017313267.1	NA	-30.9	0.327438	-25.02	165
sja-let-7	XM_017313362.1	NA	-24	0.414487	-21.63	148
sja-let-7	XM_017313765.1	NA	-25.7	0.527145	-23.01	162
sja-let-7	XM_017313786.1	NA	-24.2	0.188539	-22.04	144
sja-let-7	XM_017313787.1	NA	-24.2	0.188539	-22.04	144
sja-let-7	XM_017313788.1	NA	-24.2	0.188539	-22.04	144
sja-let-7	XM_017313789.1	NA	-24.2	0.188539	-22.04	144
sja-let-7	XM_017313803.1	NA	-23.6	0.317427	-20.94	141
sja-let-7	XM_017313887.1	Cdc34	-29.6	0.014386	-25.08	167
sja-let-7	XM_017313888.1	NA	-29.6	0.014386	-25.08	167
sja-let-7	XM_017314010.1	NA	-29.8	0.048774	-23.37	158
sja-let-7	XM_017314011.1	NA	-29.8	0.048774	-23.37	158
sja-let-7	XM_017314012.1	NA	-29.8	0.048774	-23.37	158
sja-let-7	XM_017314013.1	NA	-29.8	0.048774	-23.37	158
sja-let-7	XM_017314070.1	NA	-25.7	0.539776	-23.01	162
sja-let-7	XM_017314118.1	NA	-26.2	0.618174	-22.2	154
sja-let-7	XM_017314177.1	NA	-25.7	0.508667	-23.01	162
sja-let-7	XM_017314178.1	NA	-25.7	0.367358	-23.01	162
sja-let-7	XM_017314294.1	NA	-25.4	0.378646	-21.4	145
sja-let-7	XM_017314314.1	Mgat1	-28.4	0.134182	-24.25	151
sja-let-7	XM_017314444.1	Acsl6	-28.4	0.422666	-21.83	158
sja-let-7	XM_017314605.1	NA	-25.9	0.730208	-21.5	146
sja-let-7	XM_017314606.1	NA	-25.9	0.730208	-21.5	146
sja-let-7	XM_017314863.1	Sgsm2	-24.1	0.75729	-20.14	144
sja-let-7	XM_017314864.1	NA	-24.1	0.75729	-20.14	144
sja-let-7	XM_017314882.1	NA	-25.7	0.52212	-23.01	162
sja-let-7	XM_017314883.1	NA	-25.7	0.579777	-23.01	162
sja-let-7	XM_017314893.1	NA	-25.7	0.543406	-23.01	162
sja-let-7	XM_017314951.1	NA	-29	0.780562	-20.83	144
sja-let-7	XM_017314956.1	NA	-28.7	0.792984	-20.83	144
sja-let-7	XM_017315296.1	NA	-25.7	0.600234	-22.14	143
sja-let-7	XM_017315325.1	NA	-25.7	0.513515	-23.01	162
sja-let-7	XM_017315397.1	NA	-26.6	0.434437	-23.49	163
sja-let-7	XM_017315524.1	Dok3	-31.6	0.001521	-29.72	159
sja-let-7	XM_017315598.1	NA	-31.1	0.027652	-24.88	156
sja-let-7	XM_017315667.1	NA	-25.7	0.213952	-23.01	162
sja-let-7	XM_017315668.1	NA	-25.7	0.330387	-23.01	162
sja-let-7	XM_017315697.1	NA	-25.7	0.526833	-23.01	162
sja-let-7	XM_017315946.1	NA	-28.6	0.683002	-21.68	154
sja-let-7	XM_017315947.1	NA	-28.6	0.683002	-21.68	154
sja-let-7	XM_017315948.1	NA	-28.6	0.683002	-21.68	154
sja-let-7	XM_017316102.1	NA	-25.7	0.278835	-21.07	156
sja-let-7	XM_017316133.1	NA	-25.3	0.560697	-25.9	163
sja-let-7	XM_017316432.1	Gpaa1	-24.7	0.013199	-22.67	144
sja-let-7	XM_017316502.1	NA	-28.5	0.244423	-22.68	152
sja-let-7	XM_017316638.1	NA	-26.3	0.169387	-22.71	145
sja-let-7	XM_017316639.1	NA	-26.3	0.169387	-22.71	145
sja-let-7	XM_017316640.1	NA	-26.3	0.169387	-22.71	145
sja-let-7	XM_017316641.1	NA	-26.3	0.169387	-22.71	145
sja-let-7	XM_017316642.1	NA	-26.3	0.169387	-22.71	145
sja-let-7	XM_017316643.1	NA	-26.3	0.169387	-22.71	145
sja-let-7	XM_017316644.1	NA	-26.3	0.169387	-22.71	145
sja-let-7	XM_017316645.1	NA	-26.3	0.169387	-22.71	145
sja-let-7	XM_017316646.1	NA	-26.3	0.169387	-22.71	145
sja-let-7	XM_017316647.1	NA	-26.3	0.169387	-22.71	145
sja-let-7	XM_017316648.1	NA	-26.3	0.169387	-22.71	145
sja-let-7	XM_017316649.1	NA	-26.3	0.169387	-22.71	145
sja-let-7	XM_017316650.1	NA	-26.3	0.169387	-22.71	145
sja-let-7	XM_017316651.1	NA	-26.3	0.169387	-22.71	145
sja-let-7	XM_017316652.1	NA	-26.3	0.169387	-22.71	145
sja-let-7	XM_017316653.1	NA	-26.3	0.169387	-22.71	145
sja-let-7	XM_017316674.1	NA	-34.1	0.043473	-21.76	152
sja-let-7	XM_017316675.1	NA	-34.1	0.043473	-21.76	152
sja-let-7	XM_017316676.1	NA	-34.1	0.043473	-21.76	152
sja-let-7	XM_017316677.1	NA	-34.1	0.043473	-21.76	152
sja-let-7	XM_017316678.1	NA	-34.1	0.043473	-21.76	152
sja-let-7	XM_017316679.1	NA	-34.1	0.043473	-21.76	152
sja-let-7	XM_017316680.1	NA	-34.1	0.043473	-21.76	152
sja-let-7	XM_017316681.1	NA	-34.1	0.043473	-21.76	152
sja-let-7	XM_017316682.1	NA	-34.1	0.043473	-21.76	152
sja-let-7	XM_017316684.1	NA	-34.1	0.043473	-21.76	152
sja-let-7	XM_017316738.1	NA	-25.2	0.608096	-24.36	146
sja-let-7	XM_017316739.1	NA	-25.2	0.608096	-24.36	146
sja-let-7	XM_017317155.1	NA	-28.5	0.523282	-28.45	164
sja-let-7	XM_017317171.1	NA	-26.6	0.787225	-26.72	155
sja-let-7	XM_017317203.1	NA	-27.1	0.092848	-24.66	153
sja-let-7	XM_017317574.1	Prkn	-27.3	0.724239	-49.39	316
sja-let-7	XM_017317608.1	NA	-25.8	0.378559	-23.79	145
sja-let-7	XM_017317610.1	NA	-25.2	0.123774	-21.39	158
sja-let-7	XM_017318020.1	NA	-25.7	0.572246	-23.01	162
sja-let-7	XM_017318021.1	NA	-25.7	0.598131	-23.01	162
sja-let-7	XM_017318028.1	NA	-25.8	0.33336	-23.64	154
sja-let-7	XM_017318038.1	NA	-23.2	0.327271	-25.78	158
sja-let-7	XM_017318055.1	NA	-25.3	0.413809	-22.25	149
sja-let-7	XM_017318056.1	NA	-25.3	0.413809	-22.25	149
sja-let-7	XM_017318057.1	NA	-25.3	0.413809	-22.25	149
sja-let-7	XM_017318066.1	NA	-30.5	0.270855	-23.26	150
sja-let-7	XM_017318289.1	NA	-25.8	0.768777	-20.7	149
sja-let-7	XM_017318459.1	NA	-26.2	0.068156	-24.04	154
sja-let-7	XM_017318503.1	Klf8	-28.2	0.652649	-22.51	146
sja-let-7	XM_017318504.1	Klf8	-28.2	0.652649	-22.51	146
sja-let-7	XM_017318505.1	NA	-28.2	0.652649	-22.51	146
sja-let-7	XM_017318506.1	Klf8	-28.2	0.652649	-22.51	146
sja-let-7	XM_017318519.1	NA	-29	0.508098	-21.73	151
sja-let-7	XM_017318610.1	NA	-32.9	0.008658	-28.86	161
sja-let-7	XM_017318959.1	NA	-25.7	0.543406	-23.01	162
sja-let-7	XM_017319079.1	NA	-29.1	0.184436	-22.19	146
sja-let-7	XM_017319080.1	BC052040	-29.1	0.184436	-22.19	146
sja-let-7	XM_017319158.1	Mroh8	-31.9	0.122553	-27.73	163
sja-let-7	XM_017319159.1	Mroh8	-31.9	0.122553	-27.73	163
sja-let-7	XM_017319160.1	Mroh8	-31.9	0.122553	-27.73	163
sja-let-7	XM_017319161.1	Mroh8	-31.9	0.122553	-27.73	163
sja-let-7	XM_017319162.1	Mroh8	-31.9	0.122553	-27.73	163
sja-let-7	XM_017319163.1	Mroh8	-31.9	0.122553	-27.73	163
sja-let-7	XM_017319254.1	NA	-26.5	0.610397	-22.77	157
sja-let-7	XM_017319362.1	Gm46725	-27	0.54233	-20.92	161
sja-let-7	XM_017319410.1	NA	-26.4	0.27777	-21.46	162
sja-let-7	XM_017319472.1	NA	-27	0.69514	-25.24	151
sja-let-7	XM_017319473.1	Mef2d	-27	0.69514	-25.24	151
sja-let-7	XM_017319602.1	NA	-28.3	0.531304	-24.93	154
sja-let-7	XM_017319675.1	NA	-25.3	0.366309	-26.9	153
sja-let-7	XM_017319916.1	NA	-25	0.485135	-23.41	145
sja-let-7	XM_017319954.1	NA	-26.3	0.256781	-22.77	153
sja-let-7	XM_017319955.1	NA	-26.3	0.256781	-22.77	153
sja-let-7	XM_017319975.1	NA	-25.6	0.525462	-20.75	149
sja-let-7	XM_017319976.1	NA	-25.6	0.525462	-20.75	149
sja-let-7	XM_017319983.1	NA	-26.3	0.30245	-24.52	150
sja-let-7	XM_017320324.1	NA	-29.1	0.488882	-20.32	158
sja-let-7	XM_017320414.1	NA	-25.2	0.773303	-21.11	147
sja-let-7	XM_017320440.1	NA	-29.7	0.773822	-20.81	142
sja-let-7	XM_017320667.1	Gnrhr	-25.3	0.011187	-23.62	143
sja-let-7	XM_017320846.1	Fras1	-31	0.165231	-29.43	174
sja-let-7	XM_017320847.1	NA	-31	0.165231	-29.43	174
sja-let-7	XM_017320898.1	NA	-25.9	0.090209	-23.55	147
sja-let-7	XM_017320899.1	NA	-25.9	0.090209	-23.55	147
sja-let-7	XM_017321077.1	Tbc1d19	-28.3	0.69136	-20.05	149
sja-let-7	XM_017321217.1	NA	-25.7	0.500146	-23.01	162
sja-let-7	XM_017321218.1	NA	-25.7	0.579777	-23.01	162
sja-let-7	XM_017321650.1	NA	-26.9	0.561143	-22.69	158
sja-let-7	XM_017321923.1	NA	-31.8	0.430172	-29.15	167
sja-let-7	XM_017321932.1	NA	-24.9	0.301996	-24.73	154
sja-let-7	XM_017321933.1	NA	-24.9	0.301996	-24.73	154
sja-let-7	XM_017321957.1	NA	-23.8	0.674727	-23.12	155
sja-let-7	XM_017321966.1	NA	-26.8	0.166983	-25.64	142
sja-let-7	XM_017321967.1	NA	-26.8	0.166983	-25.64	142
sja-let-7	XM_017321968.1	NA	-26.8	0.166983	-25.64	142
sja-let-7	XM_017321969.1	NA	-26.8	0.166983	-25.64	142
sja-let-7	XM_017321970.1	NA	-26.8	0.166983	-25.64	142
sja-let-7	XM_017321971.1	NA	-26.8	0.166983	-25.64	142
sja-let-7	XM_017321992.1	NA	-30.9	0.230026	-20.92	149
sja-let-7	XM_017321993.1	NA	-30.9	0.230026	-20.92	149
sja-let-7	XM_017321994.1	NA	-30.9	0.230026	-20.92	149
sja-let-7	XM_017321995.1	NA	-30.9	0.230026	-20.92	149
sja-let-7	XM_017321996.1	NA	-30.9	0.335861	-20.92	149
sja-let-7	XM_017321997.1	NA	-30.9	0.230026	-20.92	149
sja-let-7	XM_017322014.1	NA	-29.5	0.08369	-28.24	161
sja-let-7	XM_017322015.1	NA	-29.5	0.08369	-28.24	161
sja-let-7	XM_017322016.1	NA	-29.5	0.08369	-28.24	161
sja-let-7	XM_017322017.1	NA	-29.5	0.08369	-28.24	161
sja-let-7	XM_017322018.1	NA	-29.5	0.08369	-28.24	161
sja-let-7	XM_017322019.1	NA	-29.5	0.08369	-28.24	161
sja-let-7	XM_017322042.1	NA	-27.9	0.096731	-23.92	142
sja-let-7	XM_017322047.1	NA	-28.4	0.639442	-20.53	157
sja-let-7	XM_017322048.1	NA	-28.4	0.641689	-20.53	157
sja-let-7	XM_017322328.1	NA	-25.1	0.490148	-20.4	155
sja-let-7	XM_017322380.1	NA	-25	0.414456	-23.77	162
