# Supplementary material for: Sja-let-7 suppresses the development of liver fibrosis via Schistosoma japonicum extracellular vesicles
Source: PLoS Pathog. 2024 Apr 10;20(4):e1012153. doi: 10.1371/journal.ppat.1012153 (PMC11034668; doi:10.1371/journal.ppat.1012153)
Supplement: S5 Table — (XLSX) [file ppat.1012153.s015.xlsx]

## Sheet: target_mouse.GO2Gene
S5 Table. GO enrichment analysis of 1167 target genes of sja-let-7 identified by RNAhybird and miRanda
Ontoloty	GO term	Number of Genes	Gene members
biological_process	behavior	51	NM_001010973.2;NM_001037099.2;NM_001126047.3;NM_001284409.1;NM_001285427.1;NM_001290753.2;NM_001301713.1;NM_001304329.1;NM_001311118.1;NM_007719.2;NM_009810.3;NM_011057.3;NM_016768.2;NM_021316.4;NM_029705.3;NM_146123.3;NM_147776.4;XM_006495803.2;XM_006495804.2;XM_006495805.2;XM_006495808.2;XM_006495809.3;XM_006495810.3;XM_006497782.1;XM_006497784.1;XM_006516852.2;XM_006516854.2;XM_006517971.3;XM_…
biological_process	biological adhesion	63	NM_001008700.3;NM_001033543.3;NM_001077184.1;NM_001081211.2;NM_001122889.1;NM_001128170.2;NM_001128171.2;NM_001164639.1;NM_001253872.1;NM_001253873.1;NM_001253874.1;NM_001276279.1;NM_001284409.1;NM_001301713.1;NM_001303244.1;NM_007403.3;NM_007719.2;NM_008400.3;NM_009289.3;NM_009768.2;NM_009810.3;NM_010196.4;NM_010589.6;NM_011439.2;NM_016859.3;NM_019680.2;NM_021429.3;NM_022031.2;NM_026376.3;NM_029…
biological_process	biological regulation	493	NM_001005475.2;NM_001008700.3;NM_001010973.2;NM_001013377.2;NM_001025067.2;NM_001033276.3;NM_001033543.3;NM_001033759.2;NM_001037099.2;NM_001042652.1;NM_001081106.1;NM_001081211.2;NM_001081268.1;NM_001098203.1;NM_001102565.1;NM_001114140.1;NM_001122780.1;NM_001122889.1;NM_001123362.1;NM_001126047.3;NM_001128170.2;NM_001128171.2;NM_001142937.2;NM_001142939.1;NM_001145827.1;NM_001146001.1;NM_001146…
biological_process	cell killing	6	NM_001303244.1;NM_008355.3;NM_030710.2;XM_006496884.3;XM_006496886.3;XM_011238824.1
biological_process	cellular component organization or biogenesis	251	NM_001008700.3;NM_001010973.2;NM_001025067.2;NM_001037099.2;NM_001042652.1;NM_001077184.1;NM_001102565.1;NM_001122889.1;NM_001123362.1;NM_001126047.3;NM_001128170.2;NM_001128171.2;NM_001142937.2;NM_001142939.1;NM_001146001.1;NM_001160018.1;NM_001160019.1;NM_001162947.1;NM_001163263.1;NM_001164639.1;NM_001166249.1;NM_001166251.1;NM_001168521.1;NM_001190385.1;NM_001190386.1;NM_001195023.1;NM_001195…
biological_process	cellular process	693	NM_001005475.2;NM_001005506.3;NM_001008700.3;NM_001010973.2;NM_001013377.2;NM_001025067.2;NM_001033276.3;NM_001033543.3;NM_001037099.2;NM_001042652.1;NM_001042715.3;NM_001044720.1;NM_001045540.2;NM_001077184.1;NM_001081106.1;NM_001081131.2;NM_001081211.2;NM_001083887.2;NM_001098203.1;NM_001102565.1;NM_001110148.1;NM_001110149.1;NM_001110150.1;NM_001110315.2;NM_001114140.1;NM_001122780.1;NM_001122…
biological_process	developmental process	285	NM_001008700.3;NM_001010973.2;NM_001025067.2;NM_001033759.2;NM_001037099.2;NM_001042715.3;NM_001077184.1;NM_001081106.1;NM_001081131.2;NM_001098203.1;NM_001102565.1;NM_001110148.1;NM_001110149.1;NM_001110150.1;NM_001122889.1;NM_001123362.1;NM_001126047.3;NM_001128170.2;NM_001128171.2;NM_001145827.1;NM_001162947.1;NM_001163684.1;NM_001166249.1;NM_001166251.1;NM_001168274.1;NM_001168521.1;NM_001271…
biological_process	growth	52	NM_001102565.1;NM_001122889.1;NM_001126047.3;NM_001145827.1;NM_001166249.1;NM_001166251.1;NM_001303244.1;NM_001304329.1;NM_001311061.1;NM_009061.4;NM_010851.2;NM_011113.4;NM_011844.4;NM_021328.3;NM_023626.4;NM_027192.2;NM_028053.2;NM_028800.3;NM_080434.3;NM_147776.4;NM_153091.3;NM_172821.3;XM_006495803.2;XM_006495804.2;XM_006495805.2;XM_006495808.2;XM_006495809.3;XM_006495810.3;XM_006503441.3;XM_…
biological_process	hormone secretion	7	NM_001290123.1;NM_007559.5;NM_008448.3;NM_010196.4;NM_027909.2;XM_006510614.3;XM_006532736.3
biological_process	immune system process	107	NM_001005506.3;NM_001008700.3;NM_001033543.3;NM_001037099.2;NM_001044720.1;NM_001081131.2;NM_001081211.2;NM_001128170.2;NM_001128171.2;NM_001168521.1;NM_001195023.1;NM_001199695.1;NM_001271411.1;NM_001271412.1;NM_001271413.1;NM_001271414.1;NM_001276279.1;NM_001284409.1;NM_001285427.1;NM_001285917.1;NM_001290128.1;NM_001301713.1;NM_001303244.1;NM_001303423.1;NM_001310143.1;NM_007403.3;NM_007719.2;…
biological_process	localization	266	NM_001005506.3;NM_001008700.3;NM_001010973.2;NM_001013377.2;NM_001025067.2;NM_001037099.2;NM_001037136.1;NM_001042652.1;NM_001044720.1;NM_001077184.1;NM_001081056.1;NM_001081211.2;NM_001102565.1;NM_001126047.3;NM_001142937.2;NM_001142939.1;NM_001146001.1;NM_001160018.1;NM_001160019.1;NM_001163263.1;NM_001164639.1;NM_001190385.1;NM_001190386.1;NM_001195023.1;NM_001199695.1;NM_001243049.1;NM_001243…
biological_process	locomotion	69	NM_001013377.2;NM_001025067.2;NM_001077184.1;NM_001081211.2;NM_001102565.1;NM_001122889.1;NM_001126047.3;NM_001163263.1;NM_001164639.1;NM_001271508.1;NM_001271523.1;NM_001290753.2;NM_001301713.1;NM_001303244.1;NM_001304329.1;NM_001310698.1;NM_001311118.1;NM_001317241.1;NM_001317242.1;NM_001317243.1;NM_001317244.1;NM_007403.3;NM_007719.2;NM_009289.3;NM_009768.2;NM_010142.4;NM_010196.4;NM_010851.2;…
biological_process	metabolic process	459	NM_001025067.2;NM_001033276.3;NM_001033759.2;NM_001037099.2;NM_001042652.1;NM_001081106.1;NM_001081131.2;NM_001081211.2;NM_001081320.2;NM_001083887.2;NM_001098203.1;NM_001102565.1;NM_001110148.1;NM_001110149.1;NM_001110150.1;NM_001114140.1;NM_001122780.1;NM_001122889.1;NM_001122993.1;NM_001123362.1;NM_001126047.3;NM_001128170.2;NM_001128171.2;NM_001136240.1;NM_001145821.2;NM_001145827.1;NM_001146…
biological_process	multi-organism process	73	NM_001008700.3;NM_001042715.3;NM_001044720.1;NM_001077184.1;NM_001081211.2;NM_001122993.1;NM_001195023.1;NM_001284409.1;NM_001301713.1;NM_001303244.1;NM_001310143.1;NM_007559.5;NM_007719.2;NM_008771.3;NM_009061.4;NM_009768.2;NM_009810.3;NM_010196.4;NM_010851.2;NM_011113.4;NM_011511.2;NM_019403.3;NM_019777.3;NM_019963.1;NM_021041.2;NM_021042.2;NM_026350.3;NM_029478.3;NM_033149.3;NM_172493.2;NM_172…
biological_process	multicellular organismal process	286	NM_001008700.3;NM_001010973.2;NM_001025067.2;NM_001033543.3;NM_001033759.2;NM_001037099.2;NM_001042715.3;NM_001077184.1;NM_001081106.1;NM_001081131.2;NM_001081211.2;NM_001081268.1;NM_001098203.1;NM_001102565.1;NM_001110148.1;NM_001110149.1;NM_001110150.1;NM_001122889.1;NM_001123362.1;NM_001126047.3;NM_001128170.2;NM_001128171.2;NM_001145827.1;NM_001146295.1;NM_001162947.1;NM_001163684.1;NM_001166…
biological_process	negative regulation of biological process	192	NM_001008700.3;NM_001010973.2;NM_001025067.2;NM_001033543.3;NM_001037099.2;NM_001098203.1;NM_001102565.1;NM_001122889.1;NM_001126047.3;NM_001128170.2;NM_001128171.2;NM_001145827.1;NM_001163263.1;NM_001163684.1;NM_001166249.1;NM_001166251.1;NM_001168521.1;NM_001195023.1;NM_001195025.1;NM_001276279.1;NM_001277988.2;NM_001277989.2;NM_001284409.1;NM_001285427.1;NM_001285428.1;NM_001285917.1;NM_001290…
biological_process	positive regulation of biological process	258	NM_001008700.3;NM_001010973.2;NM_001013377.2;NM_001025067.2;NM_001033276.3;NM_001033543.3;NM_001037099.2;NM_001042652.1;NM_001081106.1;NM_001081211.2;NM_001098203.1;NM_001114140.1;NM_001122889.1;NM_001123362.1;NM_001126047.3;NM_001128170.2;NM_001128171.2;NM_001142937.2;NM_001142939.1;NM_001146001.1;NM_001160018.1;NM_001160019.1;NM_001163263.1;NM_001164110.1;NM_001164112.1;NM_001164639.1;NM_001168…
biological_process	regulation of biological process	480	NM_001005475.2;NM_001008700.3;NM_001010973.2;NM_001013377.2;NM_001025067.2;NM_001033276.3;NM_001033543.3;NM_001033759.2;NM_001037099.2;NM_001042652.1;NM_001081106.1;NM_001081211.2;NM_001098203.1;NM_001102565.1;NM_001114140.1;NM_001122780.1;NM_001122889.1;NM_001123362.1;NM_001126047.3;NM_001128170.2;NM_001128171.2;NM_001142937.2;NM_001142939.1;NM_001145827.1;NM_001146001.1;NM_001146295.1;NM_001160…
biological_process	reproduction	35	NM_001042715.3;NM_001077184.1;NM_001284409.1;NM_007559.5;NM_008771.3;NM_009061.4;NM_009768.2;NM_009810.3;NM_011113.4;NM_172493.2;NM_172791.2;NM_177752.4;NM_177779.3;XM_006514690.3;XM_006514691.3;XM_006517971.3;XM_006517972.3;XM_006528581.3;XM_006528582.3;XM_006531132.2;XM_006532451.2;XM_006533408.2;XM_006533483.3;XM_006539639.3;XM_006539640.3;XM_011240420.1;XM_011244738.2;XM_011244740.2;XM_011244…
biological_process	reproductive process	38	NM_001042715.3;NM_001077184.1;NM_001081211.2;NM_001102565.1;NM_001284409.1;NM_007559.5;NM_008771.3;NM_009061.4;NM_009768.2;NM_009810.3;NM_011113.4;NM_011427.3;NM_029478.3;NM_172493.2;NM_172791.2;NM_177779.3;XM_006514690.3;XM_006514691.3;XM_006517971.3;XM_006517972.3;XM_006528581.3;XM_006528582.3;XM_006531132.2;XM_006532451.2;XM_006533483.3;XM_006534402.2;XM_006534403.3;XM_006539639.3;XM_006539640…
biological_process	response to stimulus	362	NM_001004194.2;NM_001005475.2;NM_001008700.3;NM_001010973.2;NM_001013377.2;NM_001025067.2;NM_001033276.3;NM_001033543.3;NM_001037099.2;NM_001044720.1;NM_001045540.2;NM_001077184.1;NM_001081211.2;NM_001081268.1;NM_001098203.1;NM_001102565.1;NM_001122889.1;NM_001122993.1;NM_001123362.1;NM_001126047.3;NM_001128170.2;NM_001128171.2;NM_001142937.2;NM_001142939.1;NM_001145827.1;NM_001164110.1;NM_001164…
biological_process	rhythmic process	6	NM_001284409.1;NM_001290123.1;NM_001310651.1;NM_009810.3;XM_006521777.2;XM_017312543.1
biological_process	signaling	265	NM_001005475.2;NM_001010973.2;NM_001013377.2;NM_001025067.2;NM_001033276.3;NM_001033543.3;NM_001037099.2;NM_001081211.2;NM_001098203.1;NM_001122889.1;NM_001126047.3;NM_001128170.2;NM_001128171.2;NM_001142937.2;NM_001142939.1;NM_001145827.1;NM_001164110.1;NM_001164112.1;NM_001164639.1;NM_001166249.1;NM_001166251.1;NM_001168521.1;NM_001190385.1;NM_001190386.1;NM_001195023.1;NM_001195025.1;NM_001204…
biological_process	single-organism process	691	NM_001005475.2;NM_001005506.3;NM_001008700.3;NM_001010973.2;NM_001013377.2;NM_001025067.2;NM_001033276.3;NM_001033543.3;NM_001033759.2;NM_001037099.2;NM_001042652.1;NM_001042715.3;NM_001044720.1;NM_001077184.1;NM_001081056.1;NM_001081106.1;NM_001081131.2;NM_001081211.2;NM_001081268.1;NM_001081320.2;NM_001083887.2;NM_001098203.1;NM_001102565.1;NM_001110148.1;NM_001110149.1;NM_001110150.1;NM_001110…
cellular_component	cell	767	NM_001005506.3;NM_001008700.3;NM_001010973.2;NM_001013377.2;NM_001025067.2;NM_001033276.3;NM_001033543.3;NM_001033759.2;NM_001037099.2;NM_001037136.1;NM_001042652.1;NM_001042715.3;NM_001044720.1;NM_001044750.1;NM_001045540.2;NM_001077184.1;NM_001081056.1;NM_001081131.2;NM_001081211.2;NM_001081268.1;NM_001083887.2;NM_001098203.1;NM_001102565.1;NM_001110148.1;NM_001110149.1;NM_001110150.1;NM_001113…
cellular_component	cell junction	33	NM_001126047.3;NM_001168521.1;NM_001286551.1;NM_001304329.1;NM_008123.3;NM_010069.1;NM_133226.2;NM_133355.1;NM_152801.2;NM_153394.2;NM_172795.3;NM_177638.4;XM_006495803.2;XM_006495804.2;XM_006495805.2;XM_006495808.2;XM_006495809.3;XM_006495810.3;XM_006522126.1;XM_006528313.3;XM_006528316.3;XM_006529145.2;XM_006529146.2;XM_006529147.2;XM_017319410.1;XM_017319975.1;XM_017319976.1;XM_017321966.1;XM_…
cellular_component	cell part	767	NM_001005506.3;NM_001008700.3;NM_001010973.2;NM_001013377.2;NM_001025067.2;NM_001033276.3;NM_001033543.3;NM_001033759.2;NM_001037099.2;NM_001037136.1;NM_001042652.1;NM_001042715.3;NM_001044720.1;NM_001044750.1;NM_001045540.2;NM_001077184.1;NM_001081056.1;NM_001081131.2;NM_001081211.2;NM_001081268.1;NM_001083887.2;NM_001098203.1;NM_001102565.1;NM_001110148.1;NM_001110149.1;NM_001110150.1;NM_001113…
cellular_component	collagen trimer	2	NM_007743.3;XM_011243347.2
cellular_component	extracellular matrix	14	NM_001025067.2;NM_001310698.1;NM_007743.3;NM_022031.2;NM_147776.4;NM_175473.3;XM_006501544.2;XM_006534873.3;XM_011243347.2;XM_011248027.1;XM_011250256.1;XM_017319602.1;XM_017320846.1;XM_017320847.1
cellular_component	extracellular matrix part	8	NM_007743.3;NM_147776.4;NM_175473.3;XM_006534873.3;XM_011243347.2;XM_011250256.1;XM_017320846.1;XM_017320847.1
cellular_component	extracellular region	50	NM_001008700.3;NM_001012723.2;NM_001025067.2;NM_001081268.1;NM_001126047.3;NM_001165965.1;NM_001303244.1;NM_001303423.1;NM_001304329.1;NM_001310698.1;NM_007559.5;NM_007743.3;NM_008355.3;NM_009518.2;NM_009657.4;NM_010196.4;NM_010343.2;NM_011113.4;NM_013526.1;NM_080434.3;NM_147776.4;NM_172791.2;NM_175473.3;NM_177091.5;XM_006495803.2;XM_006495804.2;XM_006495805.2;XM_006495808.2;XM_006495809.3;XM_006…
cellular_component	extracellular region part	34	NM_001008700.3;NM_001025067.2;NM_001126047.3;NM_001303244.1;NM_001303423.1;NM_001304329.1;NM_001310698.1;NM_007559.5;NM_007743.3;NM_008355.3;NM_009518.2;NM_009657.4;NM_010196.4;NM_010343.2;NM_013526.1;NM_080434.3;NM_147776.4;NM_175473.3;XM_006495803.2;XM_006495804.2;XM_006495805.2;XM_006495808.2;XM_006495809.3;XM_006495810.3;XM_006501544.2;XM_006510538.3;XM_006534873.3;XM_011240420.1;XM_011243347…
cellular_component	macromolecular complex	239	NM_001008700.3;NM_001033276.3;NM_001037099.2;NM_001042652.1;NM_001044720.1;NM_001081131.2;NM_001098203.1;NM_001102565.1;NM_001122780.1;NM_001122889.1;NM_001128170.2;NM_001128171.2;NM_001163263.1;NM_001164110.1;NM_001164112.1;NM_001168521.1;NM_001184706.1;NM_001184708.1;NM_001184709.1;NM_001184710.1;NM_001184711.1;NM_001190978.1;NM_001195023.1;NM_001243049.1;NM_001243050.1;NM_001243051.1;NM_001253…
cellular_component	membrane	491	NM_001008700.3;NM_001010973.2;NM_001013377.2;NM_001025067.2;NM_001033171.2;NM_001033543.3;NM_001033759.2;NM_001037099.2;NM_001044720.1;NM_001045540.2;NM_001077184.1;NM_001081211.2;NM_001081320.2;NM_001085508.2;NM_001110148.1;NM_001110149.1;NM_001110150.1;NM_001113211.1;NM_001122889.1;NM_001122993.1;NM_001126047.3;NM_001128170.2;NM_001128171.2;NM_001134426.1;NM_001134427.1;NM_001136240.1;NM_001142…
cellular_component	membrane part	350	NM_001008700.3;NM_001010973.2;NM_001025067.2;NM_001033171.2;NM_001033543.3;NM_001033759.2;NM_001037099.2;NM_001044720.1;NM_001045540.2;NM_001077184.1;NM_001081211.2;NM_001081320.2;NM_001085508.2;NM_001110148.1;NM_001110149.1;NM_001110150.1;NM_001113211.1;NM_001122889.1;NM_001122993.1;NM_001126047.3;NM_001128170.2;NM_001128171.2;NM_001145821.2;NM_001146001.1;NM_001160018.1;NM_001160019.1;NM_001166…
cellular_component	membrane-enclosed lumen	177	NM_001033276.3;NM_001037099.2;NM_001042652.1;NM_001098203.1;NM_001102565.1;NM_001114140.1;NM_001145827.1;NM_001163263.1;NM_001164110.1;NM_001164112.1;NM_001166249.1;NM_001166251.1;NM_001195025.1;NM_001204906.1;NM_001243049.1;NM_001243051.1;NM_001285427.1;NM_001285428.1;NM_001285784.1;NM_001286560.1;NM_001289924.1;NM_001289926.1;NM_001290123.1;NM_001290128.1;NM_001291152.1;NM_001291154.1;NM_001303…
cellular_component	organelle	557	NM_001033276.3;NM_001037099.2;NM_001037136.1;NM_001042652.1;NM_001042715.3;NM_001044720.1;NM_001044750.1;NM_001045540.2;NM_001077184.1;NM_001081056.1;NM_001081131.2;NM_001098203.1;NM_001102565.1;NM_001110148.1;NM_001110149.1;NM_001110150.1;NM_001113211.1;NM_001114140.1;NM_001122993.1;NM_001123362.1;NM_001126047.3;NM_001128170.2;NM_001128171.2;NM_001136240.1;NM_001142937.2;NM_001142939.1;NM_001145…
cellular_component	organelle part	403	NM_001033276.3;NM_001037099.2;NM_001042652.1;NM_001044720.1;NM_001045540.2;NM_001077184.1;NM_001098203.1;NM_001102565.1;NM_001110148.1;NM_001110149.1;NM_001110150.1;NM_001113211.1;NM_001114140.1;NM_001122993.1;NM_001126047.3;NM_001128170.2;NM_001128171.2;NM_001136240.1;NM_001142937.2;NM_001142939.1;NM_001145821.2;NM_001145827.1;NM_001160018.1;NM_001160019.1;NM_001163263.1;NM_001164110.1;NM_001164…
cellular_component	synapse	47	NM_001122889.1;NM_001126047.3;NM_001166249.1;NM_001166251.1;NM_001168521.1;NM_001243049.1;NM_001243051.1;NM_001285427.1;NM_001286551.1;NM_001290753.2;NM_001294149.1;NM_001304329.1;NM_008771.3;NM_010196.4;NM_010851.2;NM_011844.4;NM_016920.3;NM_029751.4;NM_133355.1;NM_134050.4;NM_145922.2;NM_146123.3;NM_153394.2;NM_172795.3;XM_006495803.2;XM_006495804.2;XM_006495805.2;XM_006495808.2;XM_006495809.3;…
cellular_component	synapse part	29	NM_001122889.1;NM_001126047.3;NM_001243049.1;NM_001243051.1;NM_001286551.1;NM_001294149.1;NM_001304329.1;NM_008771.3;NM_010851.2;NM_016920.3;NM_029751.4;NM_133355.1;NM_134050.4;NM_153394.2;XM_006495803.2;XM_006495804.2;XM_006495805.2;XM_006495808.2;XM_006495809.3;XM_006495810.3;XM_006522126.1;XM_006529160.3;XM_006532053.1;XM_006532054.1;XM_006532055.2;XM_006532451.2;XM_017319410.1;XM_017319954.1;…
cellular_component	virion	18	XM_011238926.2;XM_011238999.2;XM_011246162.2;XM_017312445.1;XM_017313765.1;XM_017314070.1;XM_017314177.1;XM_017314882.1;XM_017314883.1;XM_017314893.1;XM_017315325.1;XM_017315668.1;XM_017315697.1;XM_017318020.1;XM_017318021.1;XM_017318959.1;XM_017321217.1;XM_017321218.1
cellular_component	virion part	18	XM_011238926.2;XM_011238999.2;XM_011246162.2;XM_017312445.1;XM_017313765.1;XM_017314070.1;XM_017314177.1;XM_017314882.1;XM_017314883.1;XM_017314893.1;XM_017315325.1;XM_017315668.1;XM_017315697.1;XM_017318020.1;XM_017318021.1;XM_017318959.1;XM_017321217.1;XM_017321218.1
molecular_function	antioxidant activity	1	NM_010343.2
molecular_function	binding	647	NM_001004194.2;NM_001005506.3;NM_001010973.2;NM_001025067.2;NM_001033171.2;NM_001033276.3;NM_001033543.3;NM_001033759.2;NM_001037099.2;NM_001037136.1;NM_001042652.1;NM_001044720.1;NM_001044750.1;NM_001045540.2;NM_001077184.1;NM_001081056.1;NM_001081131.2;NM_001081211.2;NM_001081268.1;NM_001081320.2;NM_001083887.2;NM_001098203.1;NM_001099328.1;NM_001102565.1;NM_001110148.1;NM_001110149.1;NM_001110…
molecular_function	catalytic activity	334	NM_001033276.3;NM_001033759.2;NM_001037136.1;NM_001044720.1;NM_001045540.2;NM_001081131.2;NM_001081268.1;NM_001083887.2;NM_001102565.1;NM_001110148.1;NM_001110149.1;NM_001110150.1;NM_001110315.2;NM_001122889.1;NM_001122993.1;NM_001123362.1;NM_001128170.2;NM_001128171.2;NM_001136240.1;NM_001145821.2;NM_001145827.1;NM_001146295.1;NM_001162947.1;NM_001163263.1;NM_001163684.1;NM_001164639.1;NM_001166…
molecular_function	channel regulator activity	16	NM_001044720.1;NM_001291152.1;NM_001291154.1;NM_001310143.1;NM_011511.2;NM_013731.3;NM_021041.2;NM_021042.2;NM_025359.3;XM_006499658.3;XM_006506948.3;XM_006506949.3;XM_006506950.3;XM_006506951.3;XM_006506952.2;XM_011239580.2
molecular_function	chemoattractant activity	4	NM_001102565.1;NM_011057.3;XM_006520592.3;XM_017316502.1
molecular_function	chemorepellent activity	12	NM_001122889.1;NM_001126047.3;NM_001304329.1;XM_006495803.2;XM_006495804.2;XM_006495805.2;XM_006495808.2;XM_006495809.3;XM_006495810.3;XM_017319410.1;XM_017319954.1;XM_017319955.1
molecular_function	enzyme regulator activity	36	NM_001012723.2;NM_001037136.1;NM_001160018.1;NM_001160019.1;NM_001284409.1;NM_009061.4;NM_009810.3;NM_011057.3;NM_019690.3;NM_080434.3;NM_133226.2;NM_144791.2;NM_146079.1;NM_146252.2;NM_172443.3;NM_178119.3;NM_197943.2;XM_006498323.3;XM_006498324.2;XM_006499676.3;XM_006510538.3;XM_006520592.3;XM_006529145.2;XM_006529146.2;XM_006529147.2;XM_006532696.1;XM_006534581.3;XM_006534583.3;XM_006534585.3;…
molecular_function	guanyl-nucleotide exchange factor activity	17	NM_001005475.2;NM_001013377.2;NM_001204167.1;NM_019588.2;NM_152801.2;NM_178752.3;XM_006524167.3;XM_006527394.2;XM_006527395.3;XM_006528313.3;XM_006528316.3;XM_006537830.3;XM_011247378.1;XM_011247379.1;XM_011247380.1;XM_011249997.1;XM_011249998.1
molecular_function	molecular transducer activity	71	NM_001008700.3;NM_001010973.2;NM_001033543.3;NM_001044720.1;NM_001081211.2;NM_001122889.1;NM_001271411.1;NM_001271412.1;NM_001271413.1;NM_001271414.1;NM_001286551.1;NM_001290753.2;NM_001301713.1;NM_001303244.1;NM_001310143.1;NM_001310651.1;NM_007719.2;NM_008702.3;NM_008771.3;NM_010142.4;NM_011113.4;NM_011511.2;NM_019777.3;NM_021041.2;NM_021042.2;NM_026376.3;NM_028728.3;NM_153394.2;NM_172821.3;NM_…
molecular_function	nucleic acid binding transcription factor activity	81	NM_001098203.1;NM_001114140.1;NM_001164110.1;NM_001164111.1;NM_001164112.1;NM_001184706.1;NM_001184708.1;NM_001184709.1;NM_001184710.1;NM_001184711.1;NM_001277988.2;NM_001277989.2;NM_001302472.1;NM_001310587.1;NM_008627.4;NM_010430.2;NM_011427.3;NM_016768.2;NM_019680.2;NM_019963.1;NM_033218.1;NM_033270.2;NM_133665.4;NM_178667.4;NM_198429.2;NM_199304.1;XM_006497782.1;XM_006497784.1;XM_006501089.2;…
molecular_function	protein binding transcription factor activity	41	NM_001163263.1;NM_001184706.1;NM_001184708.1;NM_001184709.1;NM_001184710.1;NM_001184711.1;NM_001290128.1;NM_008976.2;NM_178667.4;NM_182999.2;XM_006497134.3;XM_006510961.3;XM_006510962.3;XM_006510963.3;XM_006510965.3;XM_006510966.2;XM_006510970.3;XM_006510971.3;XM_006510972.3;XM_006510973.3;XM_006510974.2;XM_006510975.3;XM_006510976.3;XM_006510977.3;XM_006510978.3;XM_006510979.3;XM_006510980.3;XM_…
molecular_function	receptor activity	68	NM_001008700.3;NM_001010973.2;NM_001033543.3;NM_001044720.1;NM_001081211.2;NM_001122889.1;NM_001190385.1;NM_001190386.1;NM_001271411.1;NM_001271412.1;NM_001271413.1;NM_001271414.1;NM_001286551.1;NM_001290753.2;NM_001301713.1;NM_001303244.1;NM_001310143.1;NM_001310651.1;NM_007719.2;NM_008771.3;NM_010142.4;NM_011113.4;NM_011511.2;NM_021041.2;NM_021042.2;NM_026376.3;NM_026769.5;NM_028728.3;NM_153394…
molecular_function	receptor regulator activity	1	NM_009518.2
molecular_function	structural molecule activity	16	NM_007743.3;NM_008508.2;NM_010196.4;NM_023055.2;NM_023449.3;NM_029751.4;NM_147776.4;NM_175473.3;XM_006524791.3;XM_006534567.2;XM_006534873.3;XM_011243347.2;XM_011250256.1;XM_017317608.1;XM_017320846.1;XM_017320847.1
molecular_function	translation regulator activity	4	NM_201354.2;XM_006525967.3;XM_006525968.3;XM_006525973.3
molecular_function	transporter activity	79	NM_001037099.2;NM_001044720.1;NM_001243049.1;NM_001243050.1;NM_001243051.1;NM_001285426.1;NM_001285427.1;NM_001285428.1;NM_001290518.1;NM_001290682.1;NM_001310143.1;NM_001313693.1;NM_007854.3;NM_008123.3;NM_008422.2;NM_008771.3;NM_009593.2;NM_011511.2;NM_011591.5;NM_011887.3;NM_016920.3;NM_021041.2;NM_021042.2;NM_023045.2;NM_023908.2;NM_025286.3;NM_025877.4;NM_027909.2;NM_028053.2;NM_029415.2;NM_…
