# Supplementary material for: Sja-let-7 suppresses the development of liver fibrosis via Schistosoma japonicum extracellular vesicles
Source: PLoS Pathog. 2024 Apr 10;20(4):e1012153. doi: 10.1371/journal.ppat.1012153 (PMC11034668; doi:10.1371/journal.ppat.1012153)
Supplement: S6 Table — (XLSX) [file ppat.1012153.s016.xlsx]

## Sheet: Sheet1
S6 Table.Target genes of M. musculus let-7 family identified by RNAhybrid and miRanda
miRNA id	Target id	RNAhybrid MEF	RNAhybrid Pvalue	miRanda MEF	miRanda score	Gene name
mmu-let-7a-5p	NM_001001335.2	-30.3	0.295475	-27.73	171	Plekha8
mmu-let-7a-5p	NM_001004155.2	-24.1	0.502774	-21.08	158	9930012K11Rik
mmu-let-7a-5p	NM_001017966.2	-27.3	0.773844	-23.4	167	Ddi2
mmu-let-7a-5p	NM_001024504.2	-28.2	0.262666	-25.69	156	Dcun1d2
mmu-let-7a-5p	NM_001025296.2	-29.9	0.083203	-23.6	154	Dffa
mmu-let-7a-5p	NM_001025296.2-2	-29.9	0.083284	-23.6	154	Dffa-2
mmu-let-7a-5p	NM_001033207.3	-25	0.539156	-22.79	168	Nlrc5
mmu-let-7a-5p	NM_001033321.1	-26	0.564709	-20.2	143	Tmem231
mmu-let-7a-5p	NM_001033378.3	-26.4	0.326258	-21.47	159	A430078G23Rik
mmu-let-7a-5p	NM_001033525.3	-27.3	0.546024	-24.17	165	Kcnk6
mmu-let-7a-5p	NM_001033535.3	-28.9	0.143457	-23.04	161	Tnfaip8l3
mmu-let-7a-5p	NM_001033759.2	-27.3	0.382838	-22.05	168	Tmem2
mmu-let-7a-5p	NM_001034030.2	-25.5	0.74444	-20.54	160	Limk2
mmu-let-7a-5p	NM_001034905.2	-26.4	0.38702	-22.05	168	Spag11b
mmu-let-7a-5p	NM_001037762.1	-24.6	0.135467	-20.14	150	Zdhhc12
mmu-let-7a-5p	NM_001039081.2	-27.8	0.456336	-24.5	167	Mier1
mmu-let-7a-5p	NM_001039365.2	-23.7	0.621522	-20.07	148	Mobp
mmu-let-7a-5p	NM_001040130.3	-23.8	0.335515	-20.89	155	Tmem141
mmu-let-7a-5p	NM_001042649.1	-26.9	0.59734	-25.69	156	Dcun1d2
mmu-let-7a-5p	NM_001042650.1	-28.2	0.262666	-25.69	156	Dcun1d2
mmu-let-7a-5p	NM_001042651.1	-28.2	0.271001	-25.69	156	Dcun1d2
mmu-let-7a-5p	NM_001042652.1	-24.3	0.65336	-20.46	157	Nusap1
mmu-let-7a-5p	NM_001081048.2	-20.9	0.740162	-20.06	147	Slc25a18
mmu-let-7a-5p	NM_001081048.2-2	-20.9	0.740162	-20.06	147	Slc25a18-2
mmu-let-7a-5p	NM_001081211.2	-25.4	0.746969	-20.61	155	Ptafr
mmu-let-7a-5p	NM_001104616.1	-25.2	0.762739	-21.69	164	Rdx
mmu-let-7a-5p	NM_001109747.1	-26.4	0.32375	-23.77	158	Cenpw
mmu-let-7a-5p	NM_001109993.1	-23.8	0.335515	-20.89	155	Tmem141
mmu-let-7a-5p	NM_001110140.3	-31.2	0.021674	-28.13	159	Atp2a2
mmu-let-7a-5p	NM_001110273.1	-24.3	0.486254	-20.4	155	Slc14a2
mmu-let-7a-5p	NM_001112735.1	-24.1	0.502774	-21.08	158	9930012K11Rik
mmu-let-7a-5p	NM_001122780.1	-28	0.739921	-22.56	159	Klhl25
mmu-let-7a-5p	NM_001126047.3	-24.6	0.487174	-20.3	155	Sema4c
mmu-let-7a-5p	NM_001126330.1	-26.9	0.561044	-20.44	153	Trp73
mmu-let-7a-5p	NM_001126331.1	-26.9	0.561044	-20.44	153	Trp73
mmu-let-7a-5p	NM_001128180.1	-26.2	0.731478	-22.6	172	Dlgap1
mmu-let-7a-5p	NM_001130194.1	-21.3	0.688077	-20.13	144	Best2
mmu-let-7a-5p	NM_001146295.1	-25.2	0.573909	-20.34	156	Celf4
mmu-let-7a-5p	NM_001146689.1	-24.3	0.13298	-20.34	162	Ezh2
mmu-let-7a-5p	NM_001146707.1	-28.1	0.293391	-21.75	160	Nap1l1
mmu-let-7a-5p	NM_001159548.1	-27.7	0.621217	-43.27	309	Nr6a1
mmu-let-7a-5p	NM_001159549.1	-27.7	0.621217	-43.27	309	Nr6a1
mmu-let-7a-5p	NM_001159986.1	-26.6	0.26847	-22.72	154	Sec16b
mmu-let-7a-5p	NM_001160018.1	-26.9	0.496357	-24.34	170	Tor1aip1
mmu-let-7a-5p	NM_001160019.1	-26.9	0.496357	-24.34	170	Tor1aip1
mmu-let-7a-5p	NM_001161712.1	-25	0.250387	-20.54	149	Gcat
mmu-let-7a-5p	NM_001163175.1	-24.3	0.489476	-20.13	155	Begain
mmu-let-7a-5p	NM_001163464.1	-28	0.382673	-22.84	161	Abi3
mmu-let-7a-5p	NM_001163569.1	-23.9	0.436099	-20.6	156	Kif9
mmu-let-7a-5p	NM_001163660.1	-25.9	0.723103	-21.57	163	Nkd1
mmu-let-7a-5p	NM_001163754.1	-25.6	0.771649	-20.66	150	Rab3gap2
mmu-let-7a-5p	NM_001164201.1	-26.2	0.517812	-21.2	162	Cers3
mmu-let-7a-5p	NM_001164361.1	-30.3	0.295475	-27.73	171	Plekha8
mmu-let-7a-5p	NM_001166625.1	-26.4	0.689531	-23.52	159	Ccr9
mmu-let-7a-5p	NM_001167949.2	-29.5	0.604223	-21.02	160	Atp2b4
mmu-let-7a-5p	NM_001174155.1	-28	0.358673	-22.74	155	Rasgrp4
mmu-let-7a-5p	NM_001177324.1	-29.4	0.155373	-23.85	170	Sept6
mmu-let-7a-5p	NM_001177360.1	-20.8	0.703043	-21.04	157	Gpr137
mmu-let-7a-5p	NM_001177361.1	-20.8	0.703043	-21.04	157	Gpr137
mmu-let-7a-5p	NM_001177362.1	-20.8	0.703043	-21.04	157	Gpr137
mmu-let-7a-5p	NM_001190406.1	-34.5	0.103441	-20.05	152	Gas2l1
mmu-let-7a-5p	NM_001200002.1	-28.4	0.572414	-23.93	155	Tmppe
mmu-let-7a-5p	NM_001204167.1	-26.9	0.608055	-24.18	159	Rapgef4
mmu-let-7a-5p	NM_001205243.1	-25.1	0.778269	-21.67	163	Fasl
mmu-let-7a-5p	NM_001214911.2	-25.3	0.749341	-22.63	156	Fignl2
mmu-let-7a-5p	NM_001253706.1	-29.4	0.528369	-23.85	170	Sept6
mmu-let-7a-5p	NM_001253860.1	-26.4	0.549149	-22.55	151	Scn5a
mmu-let-7a-5p	NM_001281954.1	-25.5	0.270599	-20.23	158	Crtam
mmu-let-7a-5p	NM_001282087.1	-28	0.249878	-23.53	168	Trpc6
mmu-let-7a-5p	NM_001286221.1	-27.8	0.456336	-24.5	167	Mier1
mmu-let-7a-5p	NM_001286222.1	-27.8	0.456336	-24.5	167	Mier1
mmu-let-7a-5p	NM_001286223.1	-27.8	0.456336	-24.5	167	Mier1
mmu-let-7a-5p	NM_001286507.1	-26.3	0.181105	-22.93	161	Azi2
mmu-let-7a-5p	NM_001290315.1	-26.5	0.576373	-23.94	169	Igdcc4
mmu-let-7a-5p	NM_001290830.1	-31.5	0.136823	-27.55	178	Trp53bp1
mmu-let-7a-5p	NM_001304329.1	-24.6	0.487174	-20.3	155	Sema4c
mmu-let-7a-5p	NM_001304330.1	-24.6	0.487174	-20.3	155	Sema4c
mmu-let-7a-5p	NM_001304810.1	-26.1	0.763285	-23.05	163	Kcnj3
mmu-let-7a-5p	NM_001311156.1	-24.6	0.629967	-20.77	160	Tcta
mmu-let-7a-5p	NM_001317355.1	-28.3	0.017884	-24.31	167	Pld3
mmu-let-7a-5p	NM_007419.2	-27.6	0.17688	-24.87	158	Adrb1
mmu-let-7a-5p	NM_007704.2	-24.7	0.728917	-20.46	157	Inadl
mmu-let-7a-5p	NM_007718.3	-23.7	0.295712	-20.03	156	Ccr1l1
mmu-let-7a-5p	NM_007854.3	-23.5	0.664484	-23.96	156	Slc29a2
mmu-let-7a-5p	NM_007949.4	-25.1	0.539599	-25.85	167	Ercc2
mmu-let-7a-5p	NM_007971.2	-24.3	0.13298	-20.34	162	Ezh2
mmu-let-7a-5p	NM_008123.3	-27.4	0.74165	-20.12	160	Gja8
mmu-let-7a-5p	NM_008313.4	-25.9	0.787478	-23.7	165	Htr4
mmu-let-7a-5p	NM_008355.3	-29.5	0.042641	-25.74	170	Il13
mmu-let-7a-5p	NM_008426.2	-26.1	0.69277	-23.05	163	Kcnj3
mmu-let-7a-5p	NM_008555.2	-24.3	0.368365	-20.24	151	Masp1
mmu-let-7a-5p	NM_008988.2	-24.2	0.343593	-20.25	144	Igdcc3
mmu-let-7a-5p	NM_009041.3	-25.2	0.762739	-21.69	164	Rdx
mmu-let-7a-5p	NM_009191.3	-25.9	0.675237	-22.46	161	Clpb
mmu-let-7a-5p	NM_009662.2	-23.6	0.519928	-21.78	159	Alox5
mmu-let-7a-5p	NM_009913.6	-26.4	0.689531	-23.52	159	Ccr9
mmu-let-7a-5p	NM_009951.4	-28.3	0.659461	-24.67	159	Igf2bp1
mmu-let-7a-5p	NM_010177.4	-25.1	0.399393	-21.67	163	Fasl
mmu-let-7a-5p	NM_010196.4	-25.9	0.516714	-20.06	162	Fga
mmu-let-7a-5p	NM_010264.4	-27.7	0.621217	-43.27	309	Nr6a1
mmu-let-7a-5p	NM_010269.3	-27.5	0.201056	-25.5	164	Gdap2
mmu-let-7a-5p	NM_010718.4	-25.5	0.74444	-20.54	160	Limk2
mmu-let-7a-5p	NM_011116.2	-28.3	0.017884	-24.31	167	Pld3
mmu-let-7a-5p	NM_011642.3	-26.9	0.561044	-20.44	153	Trp73
mmu-let-7a-5p	NM_011854.2	-22.9	0.779501	-20.9	154	Oasl2
mmu-let-7a-5p	NM_013462.3	-24.5	0.540163	-43.13	317	Adrb3
mmu-let-7a-5p	NM_013463.2	-24.7	0.736062	-22.17	163	Gla
mmu-let-7a-5p	NM_013735.4	-31.5	0.136823	-27.55	178	Trp53bp1
mmu-let-7a-5p	NM_013753.2	-27.2	0.285435	-23.54	160	Pald1
mmu-let-7a-5p	NM_016695.3	-28.4	0.29005	-26.59	176	Mpp2
mmu-let-7a-5p	NM_016742.4	-24.2	0.703953	-20.2	162	Cdc37
mmu-let-7a-5p	NM_016768.2	-24.6	0.682661	-20.55	161	Pbx3
mmu-let-7a-5p	NM_016859.3	-25.1	0.772244	-21.54	161	Bysl
mmu-let-7a-5p	NM_019465.4	-25.5	0.270599	-20.23	158	Crtam
mmu-let-7a-5p	NM_019731.1	-20.4	0.756791	-23.06	172	Nme4
mmu-let-7a-5p	NM_019742.4	-25.3	0.487992	-21.79	152	Tusc2
mmu-let-7a-5p	NM_020043.3	-26.5	0.576373	-23.94	169	Igdcc4
mmu-let-7a-5p	NM_021296.2	-28.3	0.422981	-24.33	170	Grpel2
mmu-let-7a-5p	NM_021463.4	-28.4	0.092906	-25.25	167	Prps1
mmu-let-7a-5p	NM_021544.4	-26.4	0.549149	-22.55	151	Scn5a
mmu-let-7a-5p	NM_023737.3	-22.8	0.759272	-20.08	164	Ehhadh
mmu-let-7a-5p	NM_023815.4	-26.5	0.733505	-20.69	167	Trp53rkb
mmu-let-7a-5p	NM_025379.2	-23.6	0.505229	-21.44	158	Cox7b
mmu-let-7a-5p	NM_025404.3	-26	0.165657	-23.02	159	Arl4d
mmu-let-7a-5p	NM_025428.2	-24.6	0.135467	-20.14	150	Zdhhc12
mmu-let-7a-5p	NM_025557.1	-25.8	0.383787	-22.5	166	Pcp4l1
mmu-let-7a-5p	NM_025590.4	-26.5	0.746649	-20.44	162	Acot11
mmu-let-7a-5p	NM_025659.4	-28	0.382673	-22.84	161	Abi3
mmu-let-7a-5p	NM_025994.3	-26	0.493122	-24.76	153	Efhd2
mmu-let-7a-5p	NM_026010.2	-25.9	0.15455	-23.17	158	Lipt2
mmu-let-7a-5p	NM_026184.2	-28.7	0.296966	-26.64	176	Ero1lb
mmu-let-7a-5p	NM_026445.2	-25.2	0.515729	-22.66	160	Sumf2
mmu-let-7a-5p	NM_026485.2	-25.4	0.452853	-21.63	153	Trabd
mmu-let-7a-5p	NM_026827.1	-25.5	0.780759	-21.43	159	Tmem219
mmu-let-7a-5p	NM_026855.4	-26.1	0.601545	-22.15	156	Arv1
mmu-let-7a-5p	NM_026856.2	-25.6	0.53014	-21.47	157	Zfp644
mmu-let-7a-5p	NM_026936.3	-24.5	0.63459	-22.43	152	Oxa1l
mmu-let-7a-5p	NM_026984.1	-24	0.710163	-20.86	153	Kmt2e
mmu-let-7a-5p	NM_027081.3	-27.4	0.486735	-20.14	151	Dennd6b
mmu-let-7a-5p	NM_027280.3	-25.9	0.723103	-21.57	163	Nkd1
mmu-let-7a-5p	NM_027298.1	-23.8	0.661789	-21.71	163	Ccdc89
mmu-let-7a-5p	NM_027519.3	-28	0.262469	-23.74	164	Medag
mmu-let-7a-5p	NM_027696.3	-27.8	0.456336	-24.5	167	Mier1
mmu-let-7a-5p	NM_027886.3	-26.1	0.335984	-22.51	157	Stk11ip
mmu-let-7a-5p	NM_027926.2	-25.3	0.324253	-21.02	149	Cpa4
mmu-let-7a-5p	NM_028033.1	-25.1	0.370764	-21.22	165	Prr23a3
mmu-let-7a-5p	NM_028053.2	-28	0.28168	-23.01	163	Tmem38b
mmu-let-7a-5p	NM_028389.1	-25.5	0.780759	-21.43	159	Tmem219
mmu-let-7a-5p	NM_028416.2	-28.1	0.056568	-25.71	164	Kremen2
mmu-let-7a-5p	NM_028762.1	-23.1	0.793027	-23.6	155	Rbm19
mmu-let-7a-5p	NM_028876.2	-27	0.566187	-24.35	163	Tmed5
mmu-let-7a-5p	NM_028973.2	-26.5	0.717696	-23.56	165	Lrrc15
mmu-let-7a-5p	NM_029250.2	-27.5	0.702075	-22.7	155	Etnk1
mmu-let-7a-5p	NM_029269.3	-27.4	0.760668	-20.99	168	Spp2
mmu-let-7a-5p	NM_029652.1	-28	0.739921	-22.56	159	Klhl25
mmu-let-7a-5p	NM_029965.2	-28.4	0.349304	-25.44	168	Rnf170
mmu-let-7a-5p	NM_030713.2	-25.7	0.574884	-20.8	151	Zfp202
mmu-let-7a-5p	NM_031406.3	-23.7	0.299318	-21.05	154	Slc12a9
mmu-let-7a-5p	NM_031842.2	-26.5	0.407404	-20.31	156	Smarcd1
mmu-let-7a-5p	NM_031997.4	-27.3	0.382838	-22.05	168	Tmem2
mmu-let-7a-5p	NM_031999.2	-24.4	0.782751	-22.15	158	Gpr137b
mmu-let-7a-5p	NM_033354.3	-26.6	0.26847	-22.72	154	Sec16b
mmu-let-7a-5p	NM_053198.3	-25.4	0.61673	-22.06	150	Sfxn4
mmu-let-7a-5p	NM_133712.2	-24.4	0.212369	-21.2	168	Klk10
mmu-let-7a-5p	NM_133794.2	-22.4	0.072509	-20.13	151	Qars
mmu-let-7a-5p	NM_133851.3	-24.3	0.65336	-20.46	157	Nusap1
mmu-let-7a-5p	NM_133986.2	-24.6	0.629967	-20.77	160	Tcta
mmu-let-7a-5p	NM_134250.2	-28	0.265088	-23.72	162	Havcr2
mmu-let-7a-5p	NM_138677.2	-27.7	0.560627	-23.92	158	Edem1
mmu-let-7a-5p	NM_144784.3	-24.7	0.799788	-41.85	312	Acat1
mmu-let-7a-5p	NM_144791.2	-26.9	0.496357	-24.34	170	Tor1aip1
mmu-let-7a-5p	NM_145149.4	-28	0.358673	-22.74	155	Rasgrp4
mmu-let-7a-5p	NM_145222.2	-25.4	0.429857	-23.45	155	B3gnt7
mmu-let-7a-5p	NM_145551.4	-26.4	0.547477	-25.66	154	Slc5a9
mmu-let-7a-5p	NM_145585.2	-24.5	0.74092	-20.18	163	Thumpd1
mmu-let-7a-5p	NM_145857.2	-28.1	0.249192	-24.56	171	Nod2
mmu-let-7a-5p	NM_146085.1	-21	0.628159	-21.62	155	Apbb3
mmu-let-7a-5p	NM_172696.2	-24.7	0.728917	-20.46	157	Inadl
mmu-let-7a-5p	NM_172760.3	-29.9	0.035237	-24.43	172	Elmo3
mmu-let-7a-5p	NM_173053.1	-25.5	0.74444	-20.54	160	Limk2
mmu-let-7a-5p	NM_173753.4	-27.6	0.441834	-25.06	176	Fnip1
mmu-let-7a-5p	NM_175118.3	-27.1	0.183076	-21.14	157	Dusp28
mmu-let-7a-5p	NM_175473.3	-26.5	0.656106	-22.62	159	Fras1
mmu-let-7a-5p	NM_175515.5	-28.8	0.368504	-24.74	162	Intu
mmu-let-7a-5p	NM_175515.5-2	-28.8	0.368504	-24.74	162	Intu-2
mmu-let-7a-5p	NM_176963.4	-24.8	0.485282	-21.42	152	Galm
mmu-let-7a-5p	NM_177034.3	-28	0.51578	-24.64	172	Apba1
mmu-let-7a-5p	NM_177475.3	-25.8	0.780532	-21.78	158	Zfp280b
mmu-let-7a-5p	NM_177613.2	-25.4	0.106364	-23.97	159	Cdc34
mmu-let-7a-5p	NM_177638.4	-22.4	0.726056	-28.37	175	Crb3
mmu-let-7a-5p	NM_177639.6	-26.2	0.731478	-22.6	172	Dlgap1
mmu-let-7a-5p	NM_178066.2	-24.4	0.592093	-24.22	163	Tmem198b
mmu-let-7a-5p	NM_178389.3	-24.9	0.126153	-21.34	147	Gale
mmu-let-7a-5p	NM_178609.4	-26.5	0.596872	-22.19	151	E2f7
mmu-let-7a-5p	NM_178664.5	-26.4	0.729233	-23.45	174	B3gntl1
mmu-let-7a-5p	NM_178691.4	-29.5	0.219292	-25.97	166	Yod1
mmu-let-7a-5p	NM_178719.5	-26	0.768363	-21.1	159	Mief1
mmu-let-7a-5p	NM_178732.3	-27.3	0.412743	-25.55	161	Zfp324
mmu-let-7a-5p	NM_178752.3	-29.1	0.193055	-24.35	159	Gdpgp1
mmu-let-7a-5p	NM_178772.3	-26.7	0.640962	-20.89	153	Nceh1
mmu-let-7a-5p	NM_178775.4	-26.8	0.149919	-22.68	159	Rps6kc1
mmu-let-7a-5p	NM_183024.1	-26.6	0.463091	-24.27	160	Raver2
mmu-let-7a-5p	NM_183173.2	-25	0.682214	-21.9	160	Sowaha
mmu-let-7a-5p	NM_194345.1	-26.2	0.495514	-22.24	151	Fam160b2
mmu-let-7a-5p	NM_199152.3	-23.6	0.419736	-22.73	154	Obscn
mmu-let-7a-5p	NM_199322.1	-24.7	0.438289	-21.86	156	Dot1l
mmu-let-7a-5p	NM_207220.2	-20.8	0.703043	-21.04	157	Gpr137
mmu-let-7a-5p	NM_207651.3	-24.3	0.486254	-20.4	155	Slc14a2
mmu-let-7a-5p	XM_006495803.2	-24.6	0.480544	-20.3	155	Sema4c
mmu-let-7a-5p	XM_006495804.2	-24.6	0.480544	-20.3	155	Sema4c
mmu-let-7a-5p	XM_006495805.2	-24.6	0.480544	-20.3	155	Sema4c
mmu-let-7a-5p	XM_006495807.1	-24.6	0.480544	-20.3	155	Sema4c
mmu-let-7a-5p	XM_006495808.2	-24.6	0.480544	-20.3	155	Sema4c
mmu-let-7a-5p	XM_006495809.3	-24.6	0.480544	-20.3	155	Sema4c
mmu-let-7a-5p	XM_006495810.3	-24.6	0.480544	-20.3	155	Sema4c
mmu-let-7a-5p	XM_006497049.1	-26.6	0.26847	-22.72	154	Sec16b
mmu-let-7a-5p	XM_006497172.3	-26.8	0.149919	-22.68	159	Rps6kc1
mmu-let-7a-5p	XM_006497173.3	-26.8	0.149919	-22.68	159	Rps6kc1
mmu-let-7a-5p	XM_006497175.3	-26.8	0.149919	-22.68	159	Rps6kc1
mmu-let-7a-5p	XM_006497216.3	-25.6	0.727172	-20.66	150	Rab3gap2
mmu-let-7a-5p	XM_006497430.3	-27.2	0.475402	-23.32	160	Etl4
mmu-let-7a-5p	XM_006497730.3	-26.1	0.692631	-23.05	163	Kcnj3
mmu-let-7a-5p	XM_006497782.1	-24.6	0.682661	-20.55	161	Pbx3
mmu-let-7a-5p	XM_006497784.1	-24.6	0.682661	-20.55	161	Pbx3
mmu-let-7a-5p	XM_006498180.3	-23.8	0.334682	-20.89	155	Tmem141
mmu-let-7a-5p	XM_006498497.1	-24.9	0.478276	-20.15	153	Gm13420
mmu-let-7a-5p	XM_006499661.3	-31.5	0.136823	-27.55	178	Trp53bp1
mmu-let-7a-5p	XM_006499662.3	-31.5	0.136823	-27.55	178	Trp53bp1
mmu-let-7a-5p	XM_006499666.3	-31.5	0.136823	-27.55	178	Trp53bp1
mmu-let-7a-5p	XM_006499667.3	-31.5	0.136823	-27.55	178	Trp53bp1
mmu-let-7a-5p	XM_006499668.3	-31.5	0.136823	-27.55	178	Trp53bp1
mmu-let-7a-5p	XM_006500371.3	-24.2	0.687986	-20.69	167	Trp53rkb
mmu-let-7a-5p	XM_006500537.2	-24.3	0.238953	-21.73	167	Sptbn5
mmu-let-7a-5p	XM_006501001.2	-27.5	0.199847	-25.5	164	Gdap2
mmu-let-7a-5p	XM_006501330.2	-28.5	0.211722	-23.96	161	Gatb
mmu-let-7a-5p	XM_006501964.2	-28.2	0.530994	-24.53	165	Wls
mmu-let-7a-5p	XM_006502475.3	-27.6	0.680929	-21.73	163	Kcnc4
mmu-let-7a-5p	XM_006502699.2	-24.7	0.728917	-20.46	157	Inadl
mmu-let-7a-5p	XM_006502700.2	-24.7	0.728917	-20.46	157	Inadl
mmu-let-7a-5p	XM_006502701.1	-24.7	0.728917	-20.46	157	Inadl
mmu-let-7a-5p	XM_006502702.2	-24.7	0.728917	-20.46	157	Inadl
mmu-let-7a-5p	XM_006502703.2	-24.7	0.728917	-20.46	157	Inadl
mmu-let-7a-5p	XM_006502704.2	-24.7	0.728917	-20.46	157	Inadl
mmu-let-7a-5p	XM_006502705.2	-24.7	0.728917	-20.46	157	Inadl
mmu-let-7a-5p	XM_006502707.3	-24.7	0.728917	-20.46	157	Inadl
mmu-let-7a-5p	XM_006502917.3	-28.5	0.078945	-23.95	146	Ago3
mmu-let-7a-5p	XM_006503000.2	-26.4	0.548035	-25.66	154	Slc5a9
mmu-let-7a-5p	XM_006503001.2	-26.4	0.548035	-25.66	154	Slc5a9
mmu-let-7a-5p	XM_006503181.3	-26.5	0.747212	-20.44	162	Acot11
mmu-let-7a-5p	XM_006503398.2	-27.8	0.456336	-24.5	167	Mier1
mmu-let-7a-5p	XM_006503399.2	-27.8	0.456336	-24.5	167	Mier1
mmu-let-7a-5p	XM_006503401.3	-27.8	0.456336	-24.5	167	Mier1
mmu-let-7a-5p	XM_006503402.1	-27.8	0.456336	-24.5	167	Mier1
mmu-let-7a-5p	XM_006504491.1	-25.2	0.171647	-22.66	160	Sumf2
mmu-let-7a-5p	XM_006504633.3	-23.7	0.299318	-21.05	154	Slc12a9
mmu-let-7a-5p	XM_006504719.2	-25.6	0.747945	-21.41	158	Cyp2w1
mmu-let-7a-5p	XM_006504720.2	-25.6	0.747945	-21.41	158	Cyp2w1
mmu-let-7a-5p	XM_006504721.3	-25.6	0.747945	-21.41	158	Cyp2w1
mmu-let-7a-5p	XM_006504752.3	-28.8	0.29232	-25.54	156	Wipi2
mmu-let-7a-5p	XM_006504940.3	-28	0.200225	-23.74	164	Medag
mmu-let-7a-5p	XM_006504941.2	-28	0.200225	-23.74	164	Medag
mmu-let-7a-5p	XM_006504942.3	-28	0.200225	-23.74	164	Medag
mmu-let-7a-5p	XM_006505520.3	-24.3	0.13298	-20.34	162	Ezh2
mmu-let-7a-5p	XM_006505521.2	-24.3	0.13298	-20.34	162	Ezh2
mmu-let-7a-5p	XM_006505523.1	-24.3	0.13298	-20.34	162	Ezh2
mmu-let-7a-5p	XM_006505524.1	-24.3	0.13298	-20.34	162	Ezh2
mmu-let-7a-5p	XM_006505525.1	-24.3	0.13298	-20.34	162	Ezh2
mmu-let-7a-5p	XM_006505526.3	-24.3	0.13298	-20.34	162	Ezh2
mmu-let-7a-5p	XM_006505527.1	-24.3	0.13298	-20.34	162	Ezh2
mmu-let-7a-5p	XM_006505528.1	-24.3	0.13298	-20.34	162	Ezh2
mmu-let-7a-5p	XM_006505529.1	-24.3	0.13298	-20.34	162	Ezh2
mmu-let-7a-5p	XM_006505746.3	-27.7	0.560627	-23.92	158	Edem1
mmu-let-7a-5p	XM_006507269.3	-28.3	0.599947	-24.78	176	Bcl7c
mmu-let-7a-5p	XM_006507488.3	-25.9	0.753084	-22.46	161	Clpb
mmu-let-7a-5p	XM_006507489.3	-25.9	0.753084	-22.46	161	Clpb
mmu-let-7a-5p	XM_006508155.3	-25.5	0.780759	-21.43	159	Tmem219
mmu-let-7a-5p	XM_006508156.3	-25.5	0.780759	-21.43	159	Tmem219
mmu-let-7a-5p	XM_006508157.3	-25.5	0.780759	-21.43	159	Tmem219
mmu-let-7a-5p	XM_006508158.3	-25.5	0.780759	-21.43	159	Tmem219
mmu-let-7a-5p	XM_006508684.2	-28.2	0.262666	-25.69	156	Dcun1d2
mmu-let-7a-5p	XM_006508723.3	-24.5	0.198935	-20.32	150	Mcf2l
mmu-let-7a-5p	XM_006508987.3	-25.2	0.33187	-22.12	159	Adrb3
mmu-let-7a-5p	XM_006508988.3	-25.2	0.33187	-22.12	159	Adrb3
mmu-let-7a-5p	XM_006509215.3	-28.4	0.34965	-25.44	168	Rnf170
mmu-let-7a-5p	XM_006509216.3	-28.4	0.34965	-25.44	168	Rnf170
mmu-let-7a-5p	XM_006509217.3	-28.4	0.34965	-25.44	168	Rnf170
mmu-let-7a-5p	XM_006509218.3	-28.4	0.34965	-25.44	168	Rnf170
mmu-let-7a-5p	XM_006509904.3	-25.3	0.641642	-21.4	160	Snx19
mmu-let-7a-5p	XM_006510713.3	-25.7	0.462943	-20.8	151	Zfp202
mmu-let-7a-5p	XM_006511306.2	-26.5	0.575709	-23.94	169	Igdcc4
mmu-let-7a-5p	XM_006511307.2	-26.5	0.575709	-23.94	169	Igdcc4
mmu-let-7a-5p	XM_006511308.1	-26.5	0.575709	-23.94	169	Igdcc4
mmu-let-7a-5p	XM_006511309.1	-26.5	0.575709	-23.94	169	Igdcc4
mmu-let-7a-5p	XM_006511310.2	-26.5	0.575709	-23.94	169	Igdcc4
mmu-let-7a-5p	XM_006511311.2	-26.5	0.575709	-23.94	169	Igdcc4
mmu-let-7a-5p	XM_006511317.1	-26.5	0.575709	-23.94	169	Igdcc4
mmu-let-7a-5p	XM_006511941.3	-23.9	0.775359	-20.6	156	Kif9
mmu-let-7a-5p	XM_006511943.3	-23.9	0.775359	-20.6	156	Kif9
mmu-let-7a-5p	XM_006511944.3	-23.9	0.775359	-20.6	156	Kif9
mmu-let-7a-5p	XM_006511945.3	-23.9	0.775359	-20.6	156	Kif9
mmu-let-7a-5p	XM_006511993.1	-26.4	0.54989	-22.55	151	Scn5a
mmu-let-7a-5p	XM_006511995.1	-26.4	0.54989	-22.55	151	Scn5a
mmu-let-7a-5p	XM_006511996.1	-26.4	0.54989	-22.55	151	Scn5a
mmu-let-7a-5p	XM_006511997.1	-26.4	0.54989	-22.55	151	Scn5a
mmu-let-7a-5p	XM_006512147.3	-26.3	0.182429	-22.93	161	Azi2
mmu-let-7a-5p	XM_006512657.3	-26	0.003689	-23.08	157	Ginm1
mmu-let-7a-5p	XM_006513429.3	-26.1	0.68925	-24.71	160	Dot1l
mmu-let-7a-5p	XM_006513430.1	-26.1	0.68925	-24.71	160	Dot1l
mmu-let-7a-5p	XM_006513431.1	-26.1	0.68925	-24.71	160	Dot1l
mmu-let-7a-5p	XM_006513432.3	-26.1	0.686688	-24.71	160	Dot1l
mmu-let-7a-5p	XM_006513482.2	-25.4	0.106364	-23.97	159	Cdc34
mmu-let-7a-5p	XM_006513483.2	-25.4	0.184287	-23.97	159	Cdc34
mmu-let-7a-5p	XM_006513705.2	-27.2	0.285644	-23.54	160	Pald1
mmu-let-7a-5p	XM_006513706.3	-27.2	0.285644	-23.54	160	Pald1
mmu-let-7a-5p	XM_006513882.3	-26.5	0.59514	-22.19	151	E2f7
mmu-let-7a-5p	XM_006513883.3	-26.5	0.59514	-22.19	151	E2f7
mmu-let-7a-5p	XM_006513890.3	-28.1	0.293391	-21.75	160	Nap1l1
mmu-let-7a-5p	XM_006513893.3	-28.1	0.293391	-21.75	160	Nap1l1
mmu-let-7a-5p	XM_006513942.2	-25.8	0.780643	-21.78	158	Zfp280b
mmu-let-7a-5p	XM_006513943.2	-25.8	0.780643	-21.78	158	Zfp280b
mmu-let-7a-5p	XM_006514220.3	-24.4	0.594549	-24.22	163	Tmem198b
mmu-let-7a-5p	XM_006514221.3	-24.4	0.594549	-24.22	163	Tmem198b
mmu-let-7a-5p	XM_006514222.3	-24.4	0.592093	-24.22	163	Tmem198b
mmu-let-7a-5p	XM_006514223.3	-24.4	0.594549	-24.22	163	Tmem198b
mmu-let-7a-5p	XM_006514224.3	-24.4	0.594549	-24.22	163	Tmem198b
mmu-let-7a-5p	XM_006514225.3	-24.4	0.592093	-24.22	163	Tmem198b
mmu-let-7a-5p	XM_006514547.1	-24.5	0.716543	-20.54	160	Limk2
mmu-let-7a-5p	XM_006514548.2	-24.5	0.716543	-20.54	160	Limk2
mmu-let-7a-5p	XM_006514550.3	-24.5	0.716543	-20.54	160	Limk2
mmu-let-7a-5p	XM_006514552.3	-24.5	0.716543	-20.54	160	Limk2
mmu-let-7a-5p	XM_006514760.3	-26.7	0.248406	-20.73	153	Hbq1b
mmu-let-7a-5p	XM_006516039.2	-24.3	0.490011	-20.13	155	Begain
mmu-let-7a-5p	XM_006516040.3	-24.3	0.490011	-20.13	155	Begain
mmu-let-7a-5p	XM_006516041.3	-24.3	0.490011	-20.13	155	Begain
mmu-let-7a-5p	XM_006516042.1	-24.3	0.490011	-20.13	155	Begain
mmu-let-7a-5p	XM_006516043.3	-24.3	0.490011	-20.13	155	Begain
mmu-let-7a-5p	XM_006516044.2	-24.3	0.490011	-20.13	155	Begain
mmu-let-7a-5p	XM_006516638.3	-24.4	0.492066	-22.61	172	Scgn
mmu-let-7a-5p	XM_006518998.2	-26.2	0.495971	-22.24	151	Fam160b2
mmu-let-7a-5p	XM_006520946.3	-26	0.768471	-21.1	159	Mief1
mmu-let-7a-5p	XM_006520947.3	-26	0.768471	-21.1	159	Mief1
mmu-let-7a-5p	XM_006520948.3	-26	0.768471	-21.1	159	Mief1
mmu-let-7a-5p	XM_006521282.1	-25.3	0.749016	-22.63	156	Fignl2
mmu-let-7a-5p	XM_006521283.1	-25.3	0.749016	-22.63	156	Fignl2
mmu-let-7a-5p	XM_006521284.1	-25.3	0.749016	-22.63	156	Fignl2
mmu-let-7a-5p	XM_006521307.3	-25.4	0.264079	-21.63	153	Trabd
mmu-let-7a-5p	XM_006521308.3	-25.4	0.264079	-21.63	153	Trabd
mmu-let-7a-5p	XM_006521309.3	-25.4	0.264079	-21.63	153	Trabd
mmu-let-7a-5p	XM_006522310.3	-28.8	0.426607	-22.92	159	Zdhhc23
mmu-let-7a-5p	XM_006522311.3	-28.8	0.426607	-22.92	159	Zdhhc23
mmu-let-7a-5p	XM_006522658.3	-22.8	0.758262	-20.08	164	Ehhadh
mmu-let-7a-5p	XM_006524167.3	-33.6	0.041889	-28.37	175	Crb3
mmu-let-7a-5p	XM_006524168.2	-26.2	0.730901	-22.6	172	Dlgap1
mmu-let-7a-5p	XM_006524169.2	-26.2	0.730901	-22.6	172	Dlgap1
mmu-let-7a-5p	XM_006524171.2	-26.2	0.730901	-22.6	172	Dlgap1
mmu-let-7a-5p	XM_006524172.2	-26.2	0.730901	-22.6	172	Dlgap1
mmu-let-7a-5p	XM_006524173.2	-26.2	0.730439	-22.6	172	Dlgap1
mmu-let-7a-5p	XM_006524174.2	-26.2	0.730901	-22.6	172	Dlgap1
mmu-let-7a-5p	XM_006524176.2	-26.2	0.730901	-22.6	172	Dlgap1
mmu-let-7a-5p	XM_006524177.3	-26.2	0.730901	-22.6	172	Dlgap1
mmu-let-7a-5p	XM_006524178.3	-26.2	0.730901	-22.6	172	Dlgap1
mmu-let-7a-5p	XM_006524179.3	-26.2	0.730901	-22.6	172	Dlgap1
mmu-let-7a-5p	XM_006524180.2	-26.2	0.730901	-22.6	172	Dlgap1
mmu-let-7a-5p	XM_006524181.1	-26.2	0.730901	-22.6	172	Dlgap1
mmu-let-7a-5p	XM_006524182.1	-26.2	0.730901	-22.6	172	Dlgap1
mmu-let-7a-5p	XM_006524183.3	-26.2	0.730901	-22.6	172	Dlgap1
mmu-let-7a-5p	XM_006524184.2	-26.2	0.730901	-22.6	172	Dlgap1
mmu-let-7a-5p	XM_006524185.1	-26.2	0.730901	-22.6	172	Dlgap1
mmu-let-7a-5p	XM_006524677.3	-20.4	0.773706	-23.06	172	Nme4
mmu-let-7a-5p	XM_006524983.3	-28.1	0.056568	-25.71	164	Kremen2
mmu-let-7a-5p	XM_006524984.3	-28.1	0.056568	-25.71	164	Kremen2
mmu-let-7a-5p	XM_006525676.3	-27.9	0.745938	-23.7	165	Htr4
mmu-let-7a-5p	XM_006525678.3	-27.9	0.745938	-23.7	165	Htr4
mmu-let-7a-5p	XM_006525861.2	-21	0.636979	-21.62	155	Apbb3
mmu-let-7a-5p	XM_006526015.2	-26.6	0.002469	-23.41	159	Oacyl
mmu-let-7a-5p	XM_006526274.3	-23.9	0.792747	-21.79	155	Cul2
mmu-let-7a-5p	XM_006526557.3	-20.8	0.715514	-21.04	157	Gpr137
mmu-let-7a-5p	XM_006526560.3	-20.8	0.715514	-21.04	157	Gpr137
mmu-let-7a-5p	XM_006527139.3	-28	0.515878	-24.64	172	Apba1
mmu-let-7a-5p	XM_006527140.3	-28	0.515878	-24.64	172	Apba1
mmu-let-7a-5p	XM_006527486.3	-27.3	0.377235	-22.05	168	Tmem2
mmu-let-7a-5p	XM_006527487.3	-27.3	0.377235	-22.05	168	Tmem2
mmu-let-7a-5p	XM_006527498.3	-25.4	0.618439	-22.06	150	Sfxn4
mmu-let-7a-5p	XM_006527499.3	-25.4	0.618439	-22.06	150	Sfxn4
mmu-let-7a-5p	XM_006529396.3	-24.5	0.787457	-20.46	152	Map3k19
mmu-let-7a-5p	XM_006529728.3	-29.5	0.603903	-21.02	160	Atp2b4
mmu-let-7a-5p	XM_006530314.3	-22.9	0.773712	-20.9	154	Oasl2
mmu-let-7a-5p	XM_006530315.3	-22.9	0.773712	-20.9	154	Oasl2
mmu-let-7a-5p	XM_006530316.3	-22.9	0.773712	-20.9	154	Oasl2
mmu-let-7a-5p	XM_006530820.1	-21.3	0.688077	-20.13	144	Best2
mmu-let-7a-5p	XM_006530926.3	-26	0.566201	-20.2	143	Tmem231
mmu-let-7a-5p	XM_006531028.2	-28.1	0.248138	-24.56	171	Nod2
mmu-let-7a-5p	XM_006531162.2	-25	0.537736	-22.79	168	Nlrc5
mmu-let-7a-5p	XM_006531163.2	-25	0.537736	-22.79	168	Nlrc5
mmu-let-7a-5p	XM_006531165.2	-25	0.537736	-22.79	168	Nlrc5
mmu-let-7a-5p	XM_006531166.1	-25	0.537736	-22.79	168	Nlrc5
mmu-let-7a-5p	XM_006531708.1	-25	0.025498	-23.02	161	Catsper1
mmu-let-7a-5p	XM_006532752.3	-26.4	0.720057	-23.45	174	B3gntl1
mmu-let-7a-5p	XM_006532753.3	-26.4	0.720057	-23.45	174	B3gntl1
mmu-let-7a-5p	XM_006532754.3	-26.4	0.720057	-23.45	174	B3gntl1
mmu-let-7a-5p	XM_006532755.3	-26.4	0.730396	-23.45	174	B3gntl1
mmu-let-7a-5p	XM_006532756.2	-26.4	0.730396	-23.45	174	B3gntl1
mmu-let-7a-5p	XM_006532847.3	-27.6	0.219099	-25.06	176	Fnip1
mmu-let-7a-5p	XM_006532848.2	-27.6	0.219099	-25.06	176	Fnip1
mmu-let-7a-5p	XM_006532849.3	-27.6	0.219099	-25.06	176	Fnip1
mmu-let-7a-5p	XM_006533683.3	-28.4	0.290176	-26.59	176	Mpp2
mmu-let-7a-5p	XM_006533684.3	-28.4	0.290176	-26.59	176	Mpp2
mmu-let-7a-5p	XM_006533685.3	-28.4	0.290176	-26.59	176	Mpp2
mmu-let-7a-5p	XM_006533687.1	-28.4	0.290176	-26.59	176	Mpp2
mmu-let-7a-5p	XM_006533956.3	-23	0.582533	-22.84	161	Abi3
mmu-let-7a-5p	XM_006534873.3	-26.5	0.656765	-22.62	159	Fras1
mmu-let-7a-5p	XM_006535078.1	-25.6	0.530693	-21.47	157	Zfp644
mmu-let-7a-5p	XM_006535079.2	-25.6	0.53014	-21.47	157	Zfp644
mmu-let-7a-5p	XM_006535083.2	-25.6	0.53014	-21.47	157	Zfp644
mmu-let-7a-5p	XM_006535084.2	-25.6	0.53014	-21.47	157	Zfp644
mmu-let-7a-5p	XM_006535085.2	-25.6	0.53014	-21.47	157	Zfp644
mmu-let-7a-5p	XM_006535086.2	-25.6	0.53014	-21.47	157	Zfp644
mmu-let-7a-5p	XM_006535087.1	-25.6	0.530693	-21.47	157	Zfp644
mmu-let-7a-5p	XM_006535088.1	-25.6	0.530693	-21.47	157	Zfp644
mmu-let-7a-5p	XM_006535089.2	-25.6	0.430562	-21.47	157	Zfp644
mmu-let-7a-5p	XM_006535090.2	-25.6	0.53014	-21.47	157	Zfp644
mmu-let-7a-5p	XM_006535093.1	-25.6	0.530693	-21.47	157	Zfp644
mmu-let-7a-5p	XM_006535095.1	-25.6	0.530693	-21.47	157	Zfp644
mmu-let-7a-5p	XM_006535097.3	-25.6	0.530693	-21.47	157	Zfp644
mmu-let-7a-5p	XM_006535238.2	-27	0.568899	-24.35	163	Tmed5
mmu-let-7a-5p	XM_006535240.2	-27	0.593367	-24.35	163	Tmed5
mmu-let-7a-5p	XM_006538083.1	-28	0.28183	-23.01	163	Tmem38b
mmu-let-7a-5p	XM_006538720.2	-26.9	0.560466	-20.44	153	Trp73
mmu-let-7a-5p	XM_006538721.2	-26.9	0.560466	-20.44	153	Trp73
mmu-let-7a-5p	XM_006538722.3	-26.9	0.560466	-20.44	153	Trp73
mmu-let-7a-5p	XM_006538723.2	-26.9	0.560466	-20.44	153	Trp73
mmu-let-7a-5p	XM_006539217.1	-24.9	0.126153	-21.34	147	Gale
mmu-let-7a-5p	XM_006539218.3	-24.9	0.126153	-21.34	147	Gale
mmu-let-7a-5p	XM_006539219.3	-24.9	0.126153	-21.34	147	Gale
mmu-let-7a-5p	XM_006539220.2	-24.9	0.126153	-21.34	147	Gale
mmu-let-7a-5p	XM_006539642.2	-28.3	0.017884	-24.31	167	Pld3
mmu-let-7a-5p	XM_006539643.2	-28.3	0.063995	-24.31	167	Pld3
mmu-let-7a-5p	XM_006539645.2	-28.3	0.063995	-24.31	167	Pld3
mmu-let-7a-5p	XM_006539646.2	-28.3	0.063995	-24.31	167	Pld3
mmu-let-7a-5p	XM_006539915.3	-27.3	0.478387	-25.55	161	Zfp324
mmu-let-7a-5p	XM_006541001.3	-26.2	0.517812	-21.2	162	Cers3
mmu-let-7a-5p	XM_006541002.3	-26.2	0.517812	-21.2	162	Cers3
mmu-let-7a-5p	XM_006541388.2	-29.4	0.266269	-23.85	170	Sept6
mmu-let-7a-5p	XM_006541389.3	-29.4	0.58578	-23.85	170	Sept6
mmu-let-7a-5p	XM_006541390.2	-29.4	0.528369	-23.85	170	Sept6
mmu-let-7a-5p	XM_011238921.1	-26.8	0.149919	-22.68	159	Rps6kc1
mmu-let-7a-5p	XM_011239025.2	-27.7	0.621644	-43.27	309	Nr6a1
mmu-let-7a-5p	XM_011239030.2	-26.1	0.692631	-23.05	163	Kcnj3
mmu-let-7a-5p	XM_011239246.2	-24.3	0.655175	-20.46	157	Nusap1
mmu-let-7a-5p	XM_011239252.2	-25.6	0.009333	-22.47	158	Adam33
mmu-let-7a-5p	XM_011239581.2	-31.5	0.136823	-27.55	178	Trp53bp1
mmu-let-7a-5p	XM_011239582.2	-31.5	0.136823	-27.55	178	Trp53bp1
mmu-let-7a-5p	XM_011239584.2	-31.5	0.136823	-27.55	178	Trp53bp1
mmu-let-7a-5p	XM_011240556.2	-26.5	0.747212	-20.44	162	Acot11
mmu-let-7a-5p	XM_011240676.1	-24.9	0.337557	-21.34	161	Gm21759
mmu-let-7a-5p	XM_011241702.2	-25.9	0.753084	-22.46	161	Clpb
mmu-let-7a-5p	XM_011241703.2	-25.9	0.753084	-22.46	161	Clpb
mmu-let-7a-5p	XM_011242029.1	-24.1	0.229086	-22.97	167	Gm10013
mmu-let-7a-5p	XM_011242445.2	-24.6	0.169677	-21.38	162	Tmprss13
mmu-let-7a-5p	XM_011242480.1	-28.1	0.695349	-21.65	161	Igsf9b
mmu-let-7a-5p	XM_011242629.2	-25.7	0.462943	-20.8	151	Zfp202
mmu-let-7a-5p	XM_011243390.2	-26.1	0.68925	-24.71	160	Dot1l
mmu-let-7a-5p	XM_011243391.2	-26.1	0.79848	-24.71	160	Dot1l
mmu-let-7a-5p	XM_011243666.2	-24.5	0.716543	-20.54	160	Limk2
mmu-let-7a-5p	XM_011244128.2	-24.3	0.490011	-20.13	155	Begain
mmu-let-7a-5p	XM_011244130.2	-24.3	0.490011	-20.13	155	Begain
mmu-let-7a-5p	XM_011244236.1	-24.9	0.625295	-20.49	168	Gm40556
mmu-let-7a-5p	XM_011245936.2	-28.8	0.426607	-22.92	159	Zdhhc23
mmu-let-7a-5p	XM_011245937.2	-28.8	0.426607	-22.92	159	Zdhhc23
mmu-let-7a-5p	XM_011245938.2	-28.8	0.426607	-22.92	159	Zdhhc23
mmu-let-7a-5p	XM_011245939.1	-28.8	0.426607	-22.92	159	Zdhhc23
mmu-let-7a-5p	XM_011246406.2	-26.2	0.730901	-22.6	172	Dlgap1
mmu-let-7a-5p	XM_011246407.2	-26.2	0.730439	-22.6	172	Dlgap1
mmu-let-7a-5p	XM_011247109.2	-20.8	0.715514	-21.04	157	Gpr137
mmu-let-7a-5p	XM_011247409.2	-25.4	0.618439	-22.06	150	Sfxn4
mmu-let-7a-5p	XM_011247410.2	-25.4	0.618439	-22.06	150	Sfxn4
mmu-let-7a-5p	XM_011248341.2	-21.3	0.676004	-20.13	144	Best2
mmu-let-7a-5p	XM_011248362.2	-26	0.566201	-20.2	143	Tmem231
mmu-let-7a-5p	XM_011248363.2	-26	0.566201	-20.2	143	Tmem231
mmu-let-7a-5p	XM_011248390.1	-28.1	0.248138	-24.56	171	Nod2
mmu-let-7a-5p	XM_011248428.1	-25	0.537736	-22.79	168	Nlrc5
mmu-let-7a-5p	XM_011248859.2	-26.4	0.730396	-23.45	174	B3gntl1
mmu-let-7a-5p	XM_011248860.1	-26.4	0.730396	-23.45	174	B3gntl1
mmu-let-7a-5p	XM_011249399.2	-28.4	0.345139	-23.33	168	Brdt
mmu-let-7a-5p	XM_011249511.1	-25.6	0.53014	-21.47	157	Zfp644
mmu-let-7a-5p	XM_011249512.1	-25.6	0.53014	-21.47	157	Zfp644
mmu-let-7a-5p	XM_011249515.2	-25.6	0.530693	-21.47	157	Zfp644
mmu-let-7a-5p	XM_011249516.1	-25.6	0.53014	-21.47	157	Zfp644
mmu-let-7a-5p	XM_011249517.1	-25.6	0.53014	-21.47	157	Zfp644
mmu-let-7a-5p	XM_011249523.2	-25.6	0.530693	-21.47	157	Zfp644
mmu-let-7a-5p	XM_011249524.1	-25.6	0.53014	-21.47	157	Zfp644
mmu-let-7a-5p	XM_011249526.1	-25.6	0.53014	-21.47	157	Zfp644
mmu-let-7a-5p	XM_011249527.1	-25.6	0.53014	-21.47	157	Zfp644
mmu-let-7a-5p	XM_011249528.2	-25.6	0.530693	-21.47	157	Zfp644
mmu-let-7a-5p	XM_011249529.1	-25.6	0.530693	-21.47	157	Zfp644
mmu-let-7a-5p	XM_011249684.1	-26.7	0.682845	-20.89	153	Nceh1
mmu-let-7a-5p	XM_011250456.1	-28.3	0.063995	-24.31	167	Pld3
mmu-let-7a-5p	XM_011250558.2	-27.3	0.478387	-25.55	161	Zfp324
mmu-let-7a-5p	XM_011250832.2	-28	0.701859	-22.56	159	Klhl25
mmu-let-7a-5p	XM_011250877.2	-26.2	0.517812	-21.2	162	Cers3
mmu-let-7a-5p	XM_017312525.1	-25.2	0.33187	-22.12	159	Adrb3
mmu-let-7a-5p	XM_017312983.1	-26.6	0.26847	-22.72	154	Sec16b
mmu-let-7a-5p	XM_017312984.1	-26.6	0.26847	-22.72	154	Sec16b
mmu-let-7a-5p	XM_017313701.1	-25.7	0.687734	-20.8	151	Zfp202
mmu-let-7a-5p	XM_017313887.1	-25.4	0.106364	-23.97	159	Cdc34
mmu-let-7a-5p	XM_017313888.1	-25.4	0.106364	-23.97	159	Cdc34
mmu-let-7a-5p	XM_017314125.1	-24.4	0.594549	-24.22	163	Tmem198b
mmu-let-7a-5p	XM_017314415.1	-26.4	0.720057	-23.45	174	B3gntl1
mmu-let-7a-5p	XM_017314416.1	-26.4	0.730396	-23.45	174	B3gntl1
mmu-let-7a-5p	XM_017314707.1	-23	0.582533	-22.84	161	Abi3
mmu-let-7a-5p	XM_017314708.1	-23	0.582533	-22.84	161	Abi3
mmu-let-7a-5p	XM_017314709.1	-23	0.582533	-22.84	161	Abi3
mmu-let-7a-5p	XM_017314710.1	-23	0.582533	-22.84	161	Abi3
mmu-let-7a-5p	XM_017315734.1	-26.1	0.692631	-23.05	163	Kcnj3
mmu-let-7a-5p	XM_017316016.1	-26.2	0.495971	-22.24	151	Fam160b2
mmu-let-7a-5p	XM_017316017.1	-26.2	0.495971	-22.24	151	Fam160b2
mmu-let-7a-5p	XM_017316102.1	-23.1	0.638143	-20.33	153	Rgr
mmu-let-7a-5p	XM_017317055.1	-28.8	0.426607	-22.92	159	Zdhhc23
mmu-let-7a-5p	XM_017317056.1	-28.8	0.426607	-22.92	159	Zdhhc23
mmu-let-7a-5p	XM_017317057.1	-28.8	0.426607	-22.92	159	Zdhhc23
mmu-let-7a-5p	XM_017317058.1	-28.8	0.426607	-22.92	159	Zdhhc23
mmu-let-7a-5p	XM_017317447.1	-26.2	0.730901	-22.6	172	Dlgap1
mmu-let-7a-5p	XM_017317448.1	-26.2	0.730901	-22.6	172	Dlgap1
mmu-let-7a-5p	XM_017317449.1	-26.2	0.730901	-22.6	172	Dlgap1
mmu-let-7a-5p	XM_017317450.1	-26.2	0.730901	-22.6	172	Dlgap1
mmu-let-7a-5p	XM_017317505.1	-28.7	0.746419	-24.84	174	L3mbtl4
mmu-let-7a-5p	XM_017317506.1	-28.7	0.746419	-24.84	174	L3mbtl4
mmu-let-7a-5p	XM_017317839.1	-27.9	0.745938	-23.7	165	Htr4
mmu-let-7a-5p	XM_017317997.1	-26	0.564282	-20.74	155	Lvrn
mmu-let-7a-5p	XM_017317998.1	-26	0.564282	-20.74	155	Lvrn
mmu-let-7a-5p	XM_017317999.1	-26	0.564282	-20.74	155	Lvrn
mmu-let-7a-5p	XM_017318000.1	-26	0.564282	-20.74	155	Lvrn
mmu-let-7a-5p	XM_017318038.1	-20.8	0.715514	-21.04	157	Gpr137
mmu-let-7a-5p	XM_017318055.1	-23.5	0.664484	-23.96	156	Slc29a2
mmu-let-7a-5p	XM_017318056.1	-23.5	0.664484	-23.96	156	Slc29a2
mmu-let-7a-5p	XM_017318057.1	-23.5	0.664484	-23.96	156	Slc29a2
mmu-let-7a-5p	XM_017318141.1	-25	0.025498	-23.02	161	Catsper1
mmu-let-7a-5p	XM_017318581.1	-29.4	0.58578	-23.85	170	Sept6
mmu-let-7a-5p	XM_017318936.1	-31.5	0.136823	-27.55	178	Trp53bp1
mmu-let-7a-5p	XM_017318937.1	-31.5	0.136823	-27.55	178	Trp53bp1
mmu-let-7a-5p	XM_017319146.1	-25.7	0.755765	-23.14	149	Rbms1
mmu-let-7a-5p	XM_017319410.1	-24.6	0.480544	-20.3	155	Sema4c
mmu-let-7a-5p	XM_017319627.1	-28.8	0.368692	-24.74	162	Intu
mmu-let-7a-5p	XM_017319628.1	-28.8	0.368692	-24.74	162	Intu
mmu-let-7a-5p	XM_017319936.1	-24.7	0.728917	-20.46	157	Inadl
mmu-let-7a-5p	XM_017320386.1	-27.8	0.456336	-24.5	167	Mier1
mmu-let-7a-5p	XM_017320415.1	-24.9	0.126153	-21.34	147	Gale
mmu-let-7a-5p	XM_017320846.1	-26.5	0.656765	-22.62	159	Fras1
mmu-let-7a-5p	XM_017320847.1	-26.5	0.656765	-22.62	159	Fras1
mmu-let-7a-5p	XM_017320974.1	-25.6	0.53014	-21.47	157	Zfp644
mmu-let-7a-5p	XM_017320975.1	-25.6	0.530693	-21.47	157	Zfp644
mmu-let-7a-5p	XM_017320976.1	-25.6	0.53014	-21.47	157	Zfp644
mmu-let-7a-5p	XM_017320977.1	-25.6	0.53014	-21.47	157	Zfp644
mmu-let-7a-5p	XM_017321196.1	-26.8	0.149919	-22.68	159	Rps6kc1
mmu-let-7a-5p	XM_017321197.1	-26.8	0.149919	-22.68	159	Rps6kc1
mmu-let-7a-5p	XM_017321750.1	-25.3	0.568721	-21.02	149	Cpa4
mmu-let-7a-5p	XM_017321957.1	-27.3	0.152822	-22.69	166	Blm
mmu-let-7a-5p	XM_017322042.1	-28.3	0.063995	-24.31	167	Pld3
mmu-let-7a-5p	XM_017322199.1	-24.5	0.74092	-20.18	163	Thumpd1
mmu-let-7a-5p	XM_017322232.1	-27.3	0.478387	-25.55	161	Zfp324
mmu-let-7b-5p	NM_001001335.2	-30	0.402729	-27.04	167	Plekha8
mmu-let-7b-5p	NM_001001986.2	-27.1	0.768645	-29.34	150	Nol4l
mmu-let-7b-5p	NM_001004155.2	-24.1	0.589058	-23.06	162	9930012K11Rik
mmu-let-7b-5p	NM_001004194.2	-24.7	0.210063	-20.66	155	Nlrp4e
mmu-let-7b-5p	NM_001005475.2	-25.8	0.753789	-21.01	161	Iqsec2
mmu-let-7b-5p	NM_001008550.1	-25.1	0.731908	-24.45	157	Zfyve26
mmu-let-7b-5p	NM_001009981.2	-25.9	0.749754	-25.59	153	Slc10a7
mmu-let-7b-5p	NM_001010973.2	-27.8	0.20953	-26.41	163	Hrh2
mmu-let-7b-5p	NM_001012723.2	-24.5	0.484437	-21.51	153	Wfdc16
mmu-let-7b-5p	NM_001013377.2	-24.8	0.329169	-20.95	154	Arhgef39
mmu-let-7b-5p	NM_001017362.2	-22	0.68187	-21.64	148	Arid3c
mmu-let-7b-5p	NM_001017966.2	-29.5	0.530783	-25.78	168	Ddi2
mmu-let-7b-5p	NM_001024139.1	-27.9	0.507361	-22.08	160	Adamts15
mmu-let-7b-5p	NM_001025067.2	-27.8	0.629773	-44.41	316	Lrig2
mmu-let-7b-5p	NM_001025313.1	-24.4	0.707942	-21.79	151	Tapbp
mmu-let-7b-5p	NM_001025313.1-2	-24.4	0.707942	-21.79	151	Tapbp-2
mmu-let-7b-5p	NM_001025313.1-3	-24.4	0.707584	-21.79	151	Tapbp-3
mmu-let-7b-5p	NM_001025313.1-4	-24.4	0.707584	-21.79	151	Tapbp-4
mmu-let-7b-5p	NM_001029912.2	-27.1	0.445034	-23.8	158	Zswim5
mmu-let-7b-5p	NM_001033043.1	-28	0.094585	-24.05	162	Rnf17
mmu-let-7b-5p	NM_001033171.2	-27.4	0.209888	-26.06	165	Klrg2
mmu-let-7b-5p	NM_001033207.3	-25.4	0.557318	-22.83	164	Nlrc5
mmu-let-7b-5p	NM_001033276.3	-26.8	0.675662	-24.07	156	Kmt2d
mmu-let-7b-5p	NM_001033321.1	-30.1	0.154558	-24.94	147	Tmem231
mmu-let-7b-5p	NM_001033378.3	-26.6	0.372435	-21.98	164	A430078G23Rik
mmu-let-7b-5p	NM_001033535.3	-27.9	0.278899	-20.13	157	Tnfaip8l3
mmu-let-7b-5p	NM_001033543.3	-27.9	0.266316	-22.59	164	Il20rb
mmu-let-7b-5p	NM_001033759.2	-29.1	0.243115	-24.65	172	Tmem2
mmu-let-7b-5p	NM_001034030.2	-26.5	0.666354	-25.98	162	Limk2
mmu-let-7b-5p	NM_001034905.2	-26.7	0.42225	-20.51	164	Spag11b
mmu-let-7b-5p	NM_001037136.1	-30.5	0.430268	-24.08	150	Agap1
mmu-let-7b-5p	NM_001037762.1	-28.8	0.019782	-27.13	154	Zdhhc12
mmu-let-7b-5p	NM_001037937.3	-30.8	0.428427	-25.49	162	Deptor
mmu-let-7b-5p	NM_001039039.3	-29.2	0.246518	-27.36	169	Kctd21
mmu-let-7b-5p	NM_001039075.2	-26.7	0.139525	-21.08	159	Ldb3
mmu-let-7b-5p	NM_001039076.2	-26.7	0.139525	-21.08	159	Ldb3
mmu-let-7b-5p	NM_001039080.1	-27.4	0.727189	-22.44	163	Rbms2
mmu-let-7b-5p	NM_001039081.2	-27.8	0.541125	-24.05	163	Mier1
mmu-let-7b-5p	NM_001039365.2	-28.8	0.098075	-20.38	149	Mobp
mmu-let-7b-5p	NM_001039557.4	-27.8	0.556474	-22.55	164	Mroh8
mmu-let-7b-5p	NM_001040106.2	-31.6	0.592514	-21.79	152	Aak1
mmu-let-7b-5p	NM_001040130.3	-25.7	0.179363	-21.16	158	Tmem141
mmu-let-7b-5p	NM_001042499.1	-24.8	0.691172	-22.07	158	Rabl3
mmu-let-7b-5p	NM_001042649.1	-27.2	0.635583	-22.67	148	Dcun1d2
mmu-let-7b-5p	NM_001042652.1	-27	0.312516	-23.78	162	Nusap1
mmu-let-7b-5p	NM_001042715.3	-28.3	0.007177	-23.57	159	Drc7
mmu-let-7b-5p	NM_001044750.1	-32.9	5.3e-05	-21.97	149	Banf2
mmu-let-7b-5p	NM_001045540.2	-27.1	0.579342	-20.68	160	Gm12185
mmu-let-7b-5p	NM_001045540.2-2	-27.1	0.579026	-20.68	160	Gm12185-2
mmu-let-7b-5p	NM_001045540.2-3	-27.1	0.579342	-20.68	160	Gm12185-3
mmu-let-7b-5p	NM_001045540.2-4	-26.8	0.628007	-21.47	164	Gm12185-4
mmu-let-7b-5p	NM_001081048.2	-23.1	0.404464	-20.09	146	Slc25a18
mmu-let-7b-5p	NM_001081048.2-2	-23.1	0.404464	-20.09	146	Slc25a18-2
mmu-let-7b-5p	NM_001081068.1	-27.4	0.498595	-21.67	165	Ltn1
mmu-let-7b-5p	NM_001081098.1	-25.6	0.599976	-45.86	308	Zfp362
mmu-let-7b-5p	NM_001081098.1-2	-25.6	0.599976	-45.86	308	Zfp362-2
mmu-let-7b-5p	NM_001081131.2	-24.9	0.38603	-20.88	154	Dhtkd1
mmu-let-7b-5p	NM_001081135.2	-31.9	0.222701	-21.01	147	Prrg3
mmu-let-7b-5p	NM_001081268.1	-24.8	0.497393	-21.5	152	Prss53
mmu-let-7b-5p	NM_001081320.2	-34.6	0.048998	-33.38	180	Cyb561d1
mmu-let-7b-5p	NM_001083887.2	-25.9	0.290775	-22.01	155	Pars2
mmu-let-7b-5p	NM_001098203.1	-24	0.636119	-20.18	152	Hic1
mmu-let-7b-5p	NM_001099328.1	-27.5	0.769151	-21.74	155	Zfp831
mmu-let-7b-5p	NM_001102565.1	-24.7	0.485118	-21.8	160	Alkbh1
mmu-let-7b-5p	NM_001109747.1	-25	0.623626	-20.48	150	Cenpw
mmu-let-7b-5p	NM_001109973.2	-23.9	0.502585	-22.93	146	Mdfi
mmu-let-7b-5p	NM_001109993.1	-25.7	0.179363	-21.16	158	Tmem141
mmu-let-7b-5p	NM_001110140.3	-31.4	0.027799	-25.5	161	Atp2a2
mmu-let-7b-5p	NM_001110273.1	-27.3	0.178308	-23	159	Slc14a2
mmu-let-7b-5p	NM_001110315.2	-27.5	0.587626	-22.87	159	Kif1a
mmu-let-7b-5p	NM_001110504.1	-24.6	0.53046	-21.38	158	Capn1
mmu-let-7b-5p	NM_001111107.2	-27.4	0.632331	-23.58	153	Zfp322a
mmu-let-7b-5p	NM_001112697.1	-28.2	0.615924	-20.29	164	Chrm1
mmu-let-7b-5p	NM_001112735.1	-24.1	0.589058	-23.06	162	9930012K11Rik
mmu-let-7b-5p	NM_001113211.1	-27.7	0.721415	-24.07	154	Tmem194
mmu-let-7b-5p	NM_001113354.1	-26.5	0.664269	-20.66	158	Phf8
mmu-let-7b-5p	NM_001114140.1	-28.8	0.643232	-22.6	154	Tcf20
mmu-let-7b-5p	NM_001122780.1	-29.5	0.602625	-48	321	Klhl25
mmu-let-7b-5p	NM_001122993.1	-28.2	0.566237	-29.36	172	B3galt5
mmu-let-7b-5p	NM_001126047.3	-23.6	0.747973	-24.7	162	Sema4c
mmu-let-7b-5p	NM_001126330.1	-28.8	0.367327	-21.69	154	Trp73
mmu-let-7b-5p	NM_001126331.1	-28.8	0.367327	-21.69	154	Trp73
mmu-let-7b-5p	NM_001128170.2	-27.4	0.783783	-25.28	164	Cyld
mmu-let-7b-5p	NM_001128171.2	-27.4	0.783783	-25.28	164	Cyld
mmu-let-7b-5p	NM_001128180.1	-26.3	0.792397	-23.96	168	Dlgap1
mmu-let-7b-5p	NM_001130008.1	-29.5	0.450143	-21.96	156	Gspt1
mmu-let-7b-5p	NM_001134300.2	-27.1	0.768645	-29.34	150	Nol4l
mmu-let-7b-5p	NM_001134426.1	-27	0.654918	-22.91	160	Cdv3
mmu-let-7b-5p	NM_001134427.1	-27	0.654918	-22.91	160	Cdv3
mmu-let-7b-5p	NM_001136240.1	-26.9	0.746346	-27.13	161	Chdh
mmu-let-7b-5p	NM_001142960.1-2	-24.5	0.746651	-21.73	155	Bcl2l15-2
mmu-let-7b-5p	NM_001145821.2	-27.7	0.391389	-22.97	157	Ggta1
mmu-let-7b-5p	NM_001145898.1	-30.4	0.121472	-26.25	156	BC052040
mmu-let-7b-5p	NM_001145999.1	-27.6	0.460758	-21.85	167	Zfp710
mmu-let-7b-5p	NM_001146000.1	-27.6	0.486949	-21.85	167	Zfp710
mmu-let-7b-5p	NM_001146292.1	-29.1	0.754373	-20.17	155	Celf4
mmu-let-7b-5p	NM_001146293.1	-29.1	0.754373	-20.17	155	Celf4
mmu-let-7b-5p	NM_001146294.1	-29.1	0.754373	-20.17	155	Celf4
mmu-let-7b-5p	NM_001146689.1	-24.3	0.17374	-20.24	162	Ezh2
mmu-let-7b-5p	NM_001159424.2	-22.3	0.729629	-20.99	146	Il12a
mmu-let-7b-5p	NM_001159548.1	-27.1	0.791681	-43.47	306	Nr6a1
mmu-let-7b-5p	NM_001159549.1	-27.1	0.791681	-43.47	306	Nr6a1
mmu-let-7b-5p	NM_001159553.1	-28.7	0.500687	-21.35	149	H13
mmu-let-7b-5p	NM_001159563.1	-27.6	0.693504	-22.37	157	Orc3
mmu-let-7b-5p	NM_001159986.1	-25.6	0.480548	-21.24	155	Sec16b
mmu-let-7b-5p	NM_001160018.1	-30.4	0.170906	-27.46	174	Tor1aip1
mmu-let-7b-5p	NM_001160019.1	-30.4	0.170906	-27.46	174	Tor1aip1
mmu-let-7b-5p	NM_001160371.2	-27.6	0.749328	-24.02	159	A830018L16Rik
mmu-let-7b-5p	NM_001163175.1	-29.6	0.062596	-27.45	163	Begain
mmu-let-7b-5p	NM_001163243.1	-22.8	0.278857	-21.79	150	Fis1
mmu-let-7b-5p	NM_001163263.1	-27.5	0.192031	-24.72	158	Rnf20
mmu-let-7b-5p	NM_001163464.1	-27.5	0.537837	-22.16	157	Abi3
mmu-let-7b-5p	NM_001163566.1	-25.9	0.758308	-23.81	155	Crb2
mmu-let-7b-5p	NM_001163569.1	-26.1	0.21574	-24.69	157	Kif9
mmu-let-7b-5p	NM_001163660.1	-26.9	0.646465	-22.08	163	Nkd1
mmu-let-7b-5p	NM_001163684.1	-25	0.597449	-20.57	154	Nosip
mmu-let-7b-5p	NM_001164201.1	-27.5	0.403716	-23.72	163	Cers3
mmu-let-7b-5p	NM_001164361.1	-30	0.402729	-27.04	167	Plekha8
mmu-let-7b-5p	NM_001164639.1	-26.6	0.746243	-20.04	153	Slk
mmu-let-7b-5p	NM_001164659.1	-26	0.527879	-21.38	145	Trank1
mmu-let-7b-5p	NM_001164727.1	-24.3	0.722642	-20.63	164	Gm10406
mmu-let-7b-5p	NM_001165935.1	-23.7	0.33486	-20.94	154	Aven
mmu-let-7b-5p	NM_001165965.1	-31.7	0.119449	-29.57	178	Fndc7
mmu-let-7b-5p	NM_001166249.1	-32.7	0.075289	-20.3	153	Mgll
mmu-let-7b-5p	NM_001166251.1	-32.7	0.075289	-20.3	153	Mgll
mmu-let-7b-5p	NM_001166394.1	-25.7	0.620445	-24.79	164	4931428F04Rik
mmu-let-7b-5p	NM_001166625.1	-26.6	0.739374	-21.43	158	Ccr9
mmu-let-7b-5p	NM_001167745.1	-23.5	0.376775	-21.94	152	Wasl
mmu-let-7b-5p	NM_001168477.1	-26.6	0.686378	-21.4	155	Ttc23
mmu-let-7b-5p	NM_001168521.1	-27.4	0.543217	-23.85	166	Sarm1
mmu-let-7b-5p	NM_001168658.1	-27.9	0.729007	-21.61	162	Ccdc127
mmu-let-7b-5p	NM_001171026.1	-25.6	0.730651	-21.43	154	Os9
mmu-let-7b-5p	NM_001174074.1	-29.1	0.754373	-20.17	155	Celf4
mmu-let-7b-5p	NM_001174107.1	-29.2	0.650505	-20.87	163	Map3k9
mmu-let-7b-5p	NM_001174155.1	-26.3	0.700731	-24.17	154	Rasgrp4
mmu-let-7b-5p	NM_001177324.1	-25.1	0.78687	-21.31	162	Sept6
mmu-let-7b-5p	NM_001177360.1	-24	0.235094	-27.52	167	Gpr137
mmu-let-7b-5p	NM_001177361.1	-24	0.235094	-27.52	167	Gpr137
mmu-let-7b-5p	NM_001177362.1	-24	0.235094	-27.52	167	Gpr137
mmu-let-7b-5p	NM_001177953.1	-23.5	0.779216	-20.44	158	Rpgr
mmu-let-7b-5p	NM_001190297.2	-31.9	0.074051	-29.76	154	Gpr155
mmu-let-7b-5p	NM_001190406.1	-33.2	0.218023	-23.79	160	Gas2l1
mmu-let-7b-5p	NM_001190984.1-2	-30	0.260236	-27.55	155	Lancl1-2
mmu-let-7b-5p	NM_001190985.1-2	-30	0.260236	-27.55	155	Lancl1-2
mmu-let-7b-5p	NM_001195023.1	-27.4	0.557835	-24.1	159	Nploc4
mmu-let-7b-5p	NM_001199265.1	-31.2	0.503152	-21.45	154	Epb41l2
mmu-let-7b-5p	NM_001201332.1	-27.3	0.477357	-27.24	174	2410004P03Rik
mmu-let-7b-5p	NM_001205068.1	-27.1	0.645551	-24.67	162	Jmjd4
mmu-let-7b-5p	NM_001214911.2	-25.9	0.733771	-23.01	152	Fignl2
mmu-let-7b-5p	NM_001242430.1	-29.7	0.321023	-27.08	163	Ammecr1l
mmu-let-7b-5p	NM_001243049.1	-27.4	0.301493	-23.61	149	Atp6v0a1
mmu-let-7b-5p	NM_001243050.1	-27.4	0.301493	-23.61	149	Atp6v0a1
mmu-let-7b-5p	NM_001243051.1	-27.4	0.301493	-23.61	149	Atp6v0a1
mmu-let-7b-5p	NM_001252067.1	-24.5	0.790904	-21.8	164	Gga3
mmu-let-7b-5p	NM_001252415.1	-26.7	0.700998	-21.33	160	Rpain
mmu-let-7b-5p	NM_001252415.1-2	-26.7	0.700998	-21.33	160	Rpain-2
mmu-let-7b-5p	NM_001252481.1	-28.2	0.788045	-20.11	147	Smad2
mmu-let-7b-5p	NM_001252622.1	-22	0.68187	-21.64	148	Arid3c
mmu-let-7b-5p	NM_001253353.1	-29.5	0.1034	-24.6	154	Fam214b
mmu-let-7b-5p	NM_001253354.1	-29.5	0.1034	-24.6	154	Fam214b
mmu-let-7b-5p	NM_001253706.1	-30.5	0.459416	-21.31	162	Sept6
mmu-let-7b-5p	NM_001267620.1	-24.6	0.090536	-21.72	159	Ankzf1
mmu-let-7b-5p	NM_001267710.1	-27	0.755463	-22.67	166	Eef2k
mmu-let-7b-5p	NM_001267711.1	-27	0.755463	-22.67	166	Eef2k
mmu-let-7b-5p	NM_001271578.1	-23.9	0.626758	-25.92	162	Sec1
mmu-let-7b-5p	NM_001272064.1	-26.2	0.755411	-20.07	158	Trim24
mmu-let-7b-5p	NM_001272076.1	-26.2	0.755411	-20.07	158	Trim24
mmu-let-7b-5p	NM_001276279.1	-27.4	0.783783	-25.28	164	Cyld
mmu-let-7b-5p	NM_001276390.1	-23.9	0.502585	-22.93	146	Mdfi
mmu-let-7b-5p	NM_001276391.1	-23.9	0.502585	-22.93	146	Mdfi
mmu-let-7b-5p	NM_001276443.1	-31.9	0.089076	-29.76	154	Gpr155
mmu-let-7b-5p	NM_001276444.1	-31.9	0.074051	-29.76	154	Gpr155
mmu-let-7b-5p	NM_001277988.2	-23.9	0.744622	-20.05	158	Meis3
mmu-let-7b-5p	NM_001277989.2	-23.9	0.744622	-20.05	158	Meis3
mmu-let-7b-5p	NM_001281954.1	-28.8	0.077628	-21.78	150	Crtam
mmu-let-7b-5p	NM_001282087.1	-25.4	0.704858	-24.72	166	Trpc6
mmu-let-7b-5p	NM_001282108.1	-25.9	0.749754	-25.59	153	Slc10a7
mmu-let-7b-5p	NM_001282109.1	-25.9	0.749754	-25.59	153	Slc10a7
mmu-let-7b-5p	NM_001282443.1	-25.1	0.610659	-20.57	150	Mroh6
mmu-let-7b-5p	NM_001284409.1	-32.7	0.038227	-25.57	158	Casp3
mmu-let-7b-5p	NM_001285783.1	-25.9	0.290775	-22.01	155	Pars2
mmu-let-7b-5p	NM_001285784.1	-25.9	0.290775	-22.01	155	Pars2
mmu-let-7b-5p	NM_001286155.1	-27.4	0.632331	-23.58	153	Zfp322a
mmu-let-7b-5p	NM_001286156.1	-27.4	0.632331	-23.58	153	Zfp322a
mmu-let-7b-5p	NM_001286221.1	-27.8	0.541125	-24.05	163	Mier1
mmu-let-7b-5p	NM_001286222.1	-27.8	0.541125	-24.05	163	Mier1
mmu-let-7b-5p	NM_001286223.1	-27.8	0.541125	-24.05	163	Mier1
mmu-let-7b-5p	NM_001286507.1	-26.3	0.232357	-21.24	153	Azi2
mmu-let-7b-5p	NM_001289716.1	-25.7	0.595992	-22.8	147	Bcl2l1
mmu-let-7b-5p	NM_001289717.1	-25.7	0.595992	-22.8	147	Bcl2l1
mmu-let-7b-5p	NM_001289775.1	-26.2	0.644223	-23.65	162	Rufy3
mmu-let-7b-5p	NM_001289776.1	-26.2	0.644223	-23.65	162	Rufy3
mmu-let-7b-5p	NM_001289777.1	-26.2	0.644223	-23.65	162	Rufy3
mmu-let-7b-5p	NM_001289836.1	-24.8	0.459096	-21.33	150	Zfp473
mmu-let-7b-5p	NM_001289837.1	-24.8	0.459096	-21.33	150	Zfp473
mmu-let-7b-5p	NM_001289838.1	-24.8	0.459096	-21.33	150	Zfp473
mmu-let-7b-5p	NM_001289839.1	-24.8	0.459096	-21.33	150	Zfp473
mmu-let-7b-5p	NM_001289924.1	-28.9	0.487405	-26.76	174	2010111I01Rik
mmu-let-7b-5p	NM_001289925.1	-29	0.338909	-27.16	150	Egr3
mmu-let-7b-5p	NM_001289926.1	-28.9	0.487405	-26.76	174	2010111I01Rik
mmu-let-7b-5p	NM_001289927.1	-29	0.338909	-27.16	150	Egr3
mmu-let-7b-5p	NM_001290122.1	-27.3	0.628589	-24.9	153	Rbm4
mmu-let-7b-5p	NM_001290123.1	-27.3	0.628589	-24.9	153	Rbm4
mmu-let-7b-5p	NM_001290124.1	-27.3	0.298855	-24.9	153	Rbm4
mmu-let-7b-5p	NM_001290125.1	-27.3	0.298855	-24.9	153	Rbm4
mmu-let-7b-5p	NM_001290127.1	-27.3	0.628589	-24.9	153	Gm21992
mmu-let-7b-5p	NM_001290128.1	-27.3	0.628589	-24.9	153	Gm21992
mmu-let-7b-5p	NM_001290315.1	-27.1	0.566156	-25.32	167	Igdcc4
mmu-let-7b-5p	NM_001290420.1	-26.4	0.145529	-22.46	158	Ccnc
mmu-let-7b-5p	NM_001290576.1	-28.3	0.614431	-24.12	165	Pbx3
mmu-let-7b-5p	NM_001290830.1	-31.5	0.17848	-27.45	176	Trp53bp1
mmu-let-7b-5p	NM_001291066.2	-27.9	0.081139	-23.48	158	Adam8
mmu-let-7b-5p	NM_001291104.1	-26.1	0.677808	-20.74	157	Fgf11
mmu-let-7b-5p	NM_001294149.1	-27.5	0.587626	-22.87	159	Kif1a
mmu-let-7b-5p	NM_001294150.1	-27.5	0.587626	-22.87	159	Kif1a
mmu-let-7b-5p	NM_001301713.1	-23.5	0.694533	-21.55	159	Ccr7
mmu-let-7b-5p	NM_001302472.1	-23.9	0.744622	-20.05	158	Meis3
mmu-let-7b-5p	NM_001302546.1	-26.3	0.053192	-23.2	151	Cfap46
mmu-let-7b-5p	NM_001302684.1	-26.5	0.482948	-23.69	162	Dclre1c
mmu-let-7b-5p	NM_001302801.1	-27.9	0.753293	-26.06	153	Mdm4
mmu-let-7b-5p	NM_001302802.1	-27.9	0.753293	-26.06	153	Mdm4
mmu-let-7b-5p	NM_001302803.1	-27.9	0.753293	-26.06	153	Mdm4
mmu-let-7b-5p	NM_001302804.1	-27.9	0.753293	-26.06	153	Mdm4
mmu-let-7b-5p	NM_001303028.1	-31.9	0.222701	-21.01	147	Prrg3
mmu-let-7b-5p	NM_001304329.1	-23.6	0.747973	-24.7	162	Sema4c
mmu-let-7b-5p	NM_001304330.1	-23.6	0.747973	-24.7	162	Sema4c
mmu-let-7b-5p	NM_001308299.1	-27.7	0.391389	-22.97	157	Ggta1
mmu-let-7b-5p	NM_001308300.1	-27.7	0.391389	-22.97	157	Ggta1
mmu-let-7b-5p	NM_001309401.1	-25.1	0.556297	-23.16	168	Gm3636
mmu-let-7b-5p	NM_001310085.1	-29.9	0.744523	-26.88	164	Gnas
mmu-let-7b-5p	NM_001310698.1	-27.8	0.629773	-44.41	316	Lrig2
mmu-let-7b-5p	NM_001311070.1	-28.2	0.788045	-20.11	147	Smad2
mmu-let-7b-5p	NM_001311142.1	-31.8	0.09356	-28.65	173	Dzip1l
mmu-let-7b-5p	NM_001317241.1	-32.7	0.036741	-20.21	153	Mtch2
mmu-let-7b-5p	NM_001317241.1-2	-32.7	0.036741	-20.21	153	Mtch2-2
mmu-let-7b-5p	NM_001317242.1	-32.7	0.03788	-20.21	153	Mtch2
mmu-let-7b-5p	NM_001317242.1-2	-32.7	0.03788	-20.21	153	Mtch2-2
mmu-let-7b-5p	NM_001317243.1	-32.7	0.03788	-20.21	153	Mtch2
mmu-let-7b-5p	NM_001317243.1-2	-32.7	0.03788	-20.21	153	Mtch2-2
mmu-let-7b-5p	NM_001317244.1	-32.7	0.03788	-20.21	153	Mtch2
mmu-let-7b-5p	NM_001317244.1-2	-32.7	0.03788	-20.21	153	Mtch2-2
mmu-let-7b-5p	NM_001317355.1	-20.7	0.79606	-23.59	159	Pld3
mmu-let-7b-5p	NM_007400.2	-29.4	0.475721	-23.86	157	Adam12
mmu-let-7b-5p	NM_007403.3	-27.9	0.081139	-23.48	158	Adam8
mmu-let-7b-5p	NM_007457.2	-23	0.775657	-20.68	158	Ap1s1
mmu-let-7b-5p	NM_007600.3	-24.6	0.53046	-21.38	158	Capn1
mmu-let-7b-5p	NM_007698.3	-28.2	0.615924	-20.29	164	Chrm1
mmu-let-7b-5p	NM_007704.2	-25.5	0.67806	-21.35	159	Inadl
mmu-let-7b-5p	NM_007718.3	-27.2	0.069646	-22.75	154	Ccr1l1
mmu-let-7b-5p	NM_007719.2	-23.5	0.694533	-21.55	159	Ccr7
mmu-let-7b-5p	NM_007798.3	-27.8	0.610309	-22.55	150	Ctsb
mmu-let-7b-5p	NM_007854.3	-27.6	0.171611	-25.28	158	Slc29a2
mmu-let-7b-5p	NM_007908.4	-27	0.755463	-22.67	166	Eef2k
mmu-let-7b-5p	NM_007949.4	-24.8	0.677566	-22.83	159	Ercc2
mmu-let-7b-5p	NM_007971.2	-24.3	0.17374	-20.24	162	Ezh2
mmu-let-7b-5p	NM_008123.3	-28.1	0.718746	-22.94	161	Gja8
mmu-let-7b-5p	NM_008213.2	-25.4	0.433195	-23.9	158	Hand1
mmu-let-7b-5p	NM_008237.4	-24.5	0.598343	-22.11	159	Hes3
mmu-let-7b-5p	NM_008254.2	-30	0.017717	-27.8	151	Hmgcl
mmu-let-7b-5p	NM_008313.4	-30.8	0.211904	-26.93	163	Htr4
mmu-let-7b-5p	NM_008314.2	-28.4	0.558906	-20.98	154	Htr5a
mmu-let-7b-5p	NM_008351.3	-22.3	0.729629	-20.99	146	Il12a
mmu-let-7b-5p	NM_008355.3	-33	0.010768	-30.56	174	Il13
mmu-let-7b-5p	NM_008420.4	-31.3	0.417732	-22.05	148	Kcnb1
mmu-let-7b-5p	NM_008440.4	-27.5	0.587626	-22.87	159	Kif1a
mmu-let-7b-5p	NM_008555.2	-24	0.497885	-21.64	156	Masp1
mmu-let-7b-5p	NM_008575.4	-27.9	0.753293	-26.06	153	Mdm4
mmu-let-7b-5p	NM_008627.4	-23.9	0.744622	-20.05	158	Meis3
mmu-let-7b-5p	NM_008672.3	-29	0.574108	-21.78	156	Nap1l4
mmu-let-7b-5p	NM_008679.3	-27	0.678627	-20.02	156	Ncoa3
mmu-let-7b-5p	NM_008702.3	-25.4	0.714342	-22.45	150	Nlk
mmu-let-7b-5p	NM_008771.3	-28.2	0.17277	-27.42	151	P2rx1
mmu-let-7b-5p	NM_008771.3-2	-28.2	0.17277	-27.42	151	P2rx1-2
mmu-let-7b-5p	NM_008988.2	-24.2	0.419778	-42.77	300	Igdcc3
mmu-let-7b-5p	NM_008997.3	-27.4	0.799429	-21.21	156	Rab11b
mmu-let-7b-5p	NM_008997.3-3	-27.4	0.798888	-21.21	156	Rab11b-3
mmu-let-7b-5p	NM_008997.3-4	-27.4	0.798888	-21.21	156	Rab11b-4
mmu-let-7b-5p	NM_009032.3	-27.3	0.628589	-24.9	153	Rbm4
mmu-let-7b-5p	NM_009061.4	-27.7	0.461614	-26.93	167	Rgs2
mmu-let-7b-5p	NM_009191.3	-29.3	0.272291	-23.12	159	Clpb
mmu-let-7b-5p	NM_009218.3	-26.7	0.600395	-22.71	158	Sstr3
mmu-let-7b-5p	NM_009223.3	-28.5	0.36116	-25.3	167	Snn
mmu-let-7b-5p	NM_009289.3	-26.6	0.746243	-20.04	153	Slk
mmu-let-7b-5p	NM_009305.2	-27.6	0.714045	-21.73	158	Syp
mmu-let-7b-5p	NM_009318.2	-24.4	0.707942	-21.79	151	Tapbp
mmu-let-7b-5p	NM_009318.2-2	-24.4	0.707942	-21.79	151	Tapbp-2
mmu-let-7b-5p	NM_009318.2-3	-24.4	0.707584	-21.79	151	Tapbp-3
mmu-let-7b-5p	NM_009318.2-4	-24.4	0.707584	-21.79	151	Tapbp-4
mmu-let-7b-5p	NM_009518.2	-28.9	0.051188	-20.03	150	Wnt10a
mmu-let-7b-5p	NM_009602.4	-27.9	0.600936	-23.83	162	Chrnb2
mmu-let-7b-5p	NM_009661.4	-24.2	0.763153	-21.06	158	Alox8
mmu-let-7b-5p	NM_009662.2	-24.6	0.432488	-20.42	159	Alox5
mmu-let-7b-5p	NM_009743.5	-25.7	0.595992	-22.8	147	Bcl2l1
mmu-let-7b-5p	NM_009810.3	-32.7	0.038227	-25.57	158	Casp3
mmu-let-7b-5p	NM_009913.6	-26.6	0.739374	-21.43	158	Ccr9
mmu-let-7b-5p	NM_010069.1	-23.5	0.639094	-22.39	152	Doc2a
mmu-let-7b-5p	NM_010177.4	-25.1	0.48071	-22.29	163	Fasl
mmu-let-7b-5p	NM_010196.4	-27.7	0.334922	-21.42	158	Fga
mmu-let-7b-5p	NM_010198.2	-26.1	0.677808	-20.74	157	Fgf11
mmu-let-7b-5p	NM_010264.4	-27.1	0.791681	-43.47	306	Nr6a1
mmu-let-7b-5p	NM_010269.3	-27.1	0.300331	-24.99	156	Gdap2
mmu-let-7b-5p	NM_010283.4	-27.7	0.391389	-22.97	157	Ggta1
mmu-let-7b-5p	NM_010307.3	-31.3	0.219915	-27.13	159	Gnal
mmu-let-7b-5p	NM_010430.2	-24	0.636119	-20.18	152	Hic1
mmu-let-7b-5p	NM_010441.2	-26.4	0.755708	-66.73	488	Hmga2
mmu-let-7b-5p	NM_010459.7	-25.6	0.561562	-23.05	160	Hoxb4
mmu-let-7b-5p	NM_010554.4	-26.2	0.397107	-21.83	154	Il1a
mmu-let-7b-5p	NM_010608.2	-25.8	0.773484	-20.8	156	Kcnk3
mmu-let-7b-5p	NM_010613.3	-27.5	0.362324	-23.27	153	Khsrp
mmu-let-7b-5p	NM_010718.4	-26.5	0.666354	-25.98	162	Limk2
mmu-let-7b-5p	NM_010754.5	-28.2	0.788045	-20.11	147	Smad2
mmu-let-7b-5p	NM_010783.3	-23.9	0.502585	-22.93	146	Mdfi
mmu-let-7b-5p	NM_010811.2	-25.5	0.226941	-22.11	156	Ndst2
mmu-let-7b-5p	NM_010832.5	-25.9	0.635959	-20.11	159	Msl3
mmu-let-7b-5p	NM_010881.2	-26.7	0.640761	-21.91	160	Ncoa1
mmu-let-7b-5p	NM_011029.4	-25.2	0.45975	-21.73	168	Rpsa
mmu-let-7b-5p	NM_011057.3	-29.8	0.152933	-24.38	146	Pdgfb
mmu-let-7b-5p	NM_011101.3	-28.6	0.686636	-20.74	164	Prkca
mmu-let-7b-5p	NM_011113.4	-29.1	0.038967	-23.45	160	Plaur
mmu-let-7b-5p	NM_011116.2	-20.7	0.79606	-23.59	159	Pld3
mmu-let-7b-5p	NM_011427.3	-24	0.587953	-21.02	153	Snai1
mmu-let-7b-5p	NM_011439.2	-26	0.508347	-22.27	161	Sox13
mmu-let-7b-5p	NM_011486.5	-26	0.781562	-24.15	160	Stat3
mmu-let-7b-5p	NM_011642.3	-28.8	0.367327	-21.69	154	Trp73
mmu-let-7b-5p	NM_011682.4	-29.5	0.206869	-25.77	159	Utrn
mmu-let-7b-5p	NM_011812.4	-29.5	0.417902	-23.96	153	Fbln5
mmu-let-7b-5p	NM_011844.4	-32.7	0.075289	-20.3	153	Mgll
mmu-let-7b-5p	NM_011854.2	-24.4	0.597504	-22.12	152	Oasl2
mmu-let-7b-5p	NM_011887.3	-24.5	0.335599	-21.92	152	Scn11a
mmu-let-7b-5p	NM_011945.2	-26.9	0.605896	-24.28	157	Map3k1
mmu-let-7b-5p	NM_011976.1	-27.7	0.28624	-22.09	147	Sema4g
mmu-let-7b-5p	NM_013462.3	-26	0.381972	-43.75	314	Adrb3
mmu-let-7b-5p	NM_013511.3	-31.2	0.503152	-21.45	154	Epb41l2
mmu-let-7b-5p	NM_013526.1	-25.8	0.712491	-22.15	152	Gdf6
mmu-let-7b-5p	NM_013688.2	-29.4	0.135439	-22	150	Tcte1
mmu-let-7b-5p	NM_013735.4	-31.5	0.17848	-27.45	176	Trp53bp1
mmu-let-7b-5p	NM_013739.2	-31	0.002318	-25.4	156	Dok3
mmu-let-7b-5p	NM_013753.2	-27.2	0.35444	-23.41	156	Pald1
mmu-let-7b-5p	NM_015747.2	-23.3	0.735625	-20.63	154	Slc20a1
mmu-let-7b-5p	NM_015774.3	-27.6	0.564129	-23.15	153	Ero1l
mmu-let-7b-5p	NM_015806.5	-28.4	0.194164	-21.8	158	Mapk6
mmu-let-7b-5p	NM_015824.4	-27.6	0.693504	-22.37	157	Orc3
mmu-let-7b-5p	NM_015825.2	-28.6	0.562304	-20.34	148	Sh3bgr
mmu-let-7b-5p	NM_016684.2	-28.1	0.468321	-23.28	146	Zscan12
mmu-let-7b-5p	NM_016695.3	-27.8	0.440422	-25.05	172	Mpp2
mmu-let-7b-5p	NM_016742.4	-26.3	0.43586	-23.67	163	Cdc37
mmu-let-7b-5p	NM_016768.2	-28.3	0.230242	-24.12	165	Pbx3
mmu-let-7b-5p	NM_016907.3	-22.5	0.736261	-22.69	158	Spint1
mmu-let-7b-5p	NM_016920.3	-27.4	0.301493	-23.61	149	Atp6v0a1
mmu-let-7b-5p	NM_017395.2	-27.1	0.527399	-21.12	150	Rfx5
mmu-let-7b-5p	NM_017467.3	-29.1	0.411802	-24.17	152	Zfp316
mmu-let-7b-5p	NM_018771.3	-22.9	0.635909	-21.4	147	Gipc1
mmu-let-7b-5p	NM_018781.3	-29	0.338909	-27.16	150	Egr3
mmu-let-7b-5p	NM_019465.4	-28.8	0.077628	-21.78	150	Crtam
mmu-let-7b-5p	NM_019680.2	-31.3	0.194251	-27.15	175	Elf4
mmu-let-7b-5p	NM_019711.2	-27.4	0.727189	-22.44	163	Rbms2
mmu-let-7b-5p	NM_019731.1	-35.5	0.000466	-31.1	179	Nme4
mmu-let-7b-5p	NM_019742.4	-28.5	0.173471	-21.83	154	Tusc2
mmu-let-7b-5p	NM_019758.3	-32.7	0.03788	-20.21	153	Mtch2
mmu-let-7b-5p	NM_019758.3-2	-32.7	0.03788	-20.21	153	Mtch2-2
mmu-let-7b-5p	NM_019803.3	-28.2	0.240963	-24.05	158	Ube2g2
mmu-let-7b-5p	NM_019878.4	-25.4	0.678379	-22.09	160	Sult1b1
mmu-let-7b-5p	NM_019925.4	-24.8	0.654188	-22.06	148	Gpr132
mmu-let-7b-5p	NM_019963.1	-24.7	0.76039	-22.52	162	Stat2
mmu-let-7b-5p	NM_020043.3	-27.1	0.566156	-25.32	167	Igdcc4
mmu-let-7b-5p	NM_020576.2	-24.4	0.276327	-21.14	155	Psors1c2
mmu-let-7b-5p	NM_020576.2-2	-24.4	0.276327	-21.14	155	Psors1c2-2
mmu-let-7b-5p	NM_020576.2-3	-24.4	0.276327	-21.14	155	Psors1c2-3
mmu-let-7b-5p	NM_020576.2-4	-24.4	0.276327	-21.14	155	Psors1c2-4
mmu-let-7b-5p	NM_021295.3-2	-30	0.260236	-27.55	155	Lancl1-2
mmu-let-7b-5p	NM_021296.2	-26.6	0.766285	-22.02	168	Grpel2
mmu-let-7b-5p	NM_021362.1	-29.8	0.490224	-21.18	156	Pappa
mmu-let-7b-5p	NM_021428.4	-29.7	0.7631	-27.88	169	Dexi
mmu-let-7b-5p	NM_021429.3	-26.3	0.562194	-23.75	158	Hs1bp3
mmu-let-7b-5p	NM_021463.4	-32.1	0.02185	-27.37	169	Prps1
mmu-let-7b-5p	NM_022654.1	-25.6	0.008107	-23.01	157	Pidd1
mmu-let-7b-5p	NM_022657.4	-27.1	0.454759	-22.38	157	Fgf23
mmu-let-7b-5p	NM_023045.2	-32.1	0.426523	-28.64	179	Xpo7
mmu-let-7b-5p	NM_023055.2	-24	0.70146	-20.36	150	Slc9a3r2
mmu-let-7b-5p	NM_023158.6	-24.3	0.735466	-20.96	149	Cxcl16
mmu-let-7b-5p	NM_023158.6-2	-24.3	0.735466	-20.96	149	Cxcl16-2
mmu-let-7b-5p	NM_023409.4	-26.2	0.732455	-20.47	148	Npc2
mmu-let-7b-5p	NM_023449.3	-24	0.70146	-20.36	150	Slc9a3r2
mmu-let-7b-5p	NM_023831.3	-25.7	0.741365	-22.61	157	Ift46
mmu-let-7b-5p	NM_024256.2	-25.6	0.161394	-20.04	150	B3gat3
mmu-let-7b-5p	NM_024478.2	-27.5	0.542816	-20.64	152	Grpel1
mmu-let-7b-5p	NM_025379.2	-23.6	0.591558	-20.81	155	Cox7b
mmu-let-7b-5p	NM_025404.3	-25.9	0.223434	-22.61	166	Arl4d
mmu-let-7b-5p	NM_025428.2	-28.8	0.019782	-27.13	154	Zdhhc12
mmu-let-7b-5p	NM_025517.3	-21.6	0.581642	-20.03	158	Rtca
mmu-let-7b-5p	NM_025533.3	-25	0.597449	-20.57	154	Nosip
mmu-let-7b-5p	NM_025557.1	-28	0.198182	-20.85	158	Pcp4l1
mmu-let-7b-5p	NM_025562.3	-22.8	0.278857	-21.79	150	Fis1
mmu-let-7b-5p	NM_025659.4	-27.5	0.537837	-22.16	157	Abi3
mmu-let-7b-5p	NM_025778.3	-27.2	0.23946	-23.33	156	Bcl2l14
mmu-let-7b-5p	NM_025832.2	-26.8	0.353404	-21.48	163	Naa16
mmu-let-7b-5p	NM_025840.3	-23.6	0.439056	-22.24	149	Bzw2
mmu-let-7b-5p	NM_025907.3	-25.2	0.441632	-21.34	154	Mettl6
mmu-let-7b-5p	NM_025929.2	-26.3	0.505861	-21.55	150	2010109I03Rik
mmu-let-7b-5p	NM_025980.2	-25.9	0.661176	-22.35	160	Nrarp
mmu-let-7b-5p	NM_025994.3	-24.9	0.760291	-22.05	147	Efhd2
mmu-let-7b-5p	NM_026085.2	-24.8	0.608127	-22.23	154	Pbld2
mmu-let-7b-5p	NM_026111.3	-24.7	0.573121	-20.52	152	Qpctl
mmu-let-7b-5p	NM_026184.2	-27.4	0.553415	-23.14	168	Ero1lb
mmu-let-7b-5p	NM_026315.1	-28.2	0.015602	-28.99	157	1700011L22Rik
mmu-let-7b-5p	NM_026346.3	-31.7	0.259247	-27.63	172	Fbxo32
mmu-let-7b-5p	NM_026346.3-2	-31.7	0.259247	-27.63	172	Fbxo32-2
mmu-let-7b-5p	NM_026376.3	-26.5	0.298744	-21.94	157	Plxnd1
mmu-let-7b-5p	NM_026445.2	-25.2	0.602212	-23.39	158	Sumf2
mmu-let-7b-5p	NM_026570.4	-25.8	0.208503	-22.52	146	Yeats4
mmu-let-7b-5p	NM_026648.4	-29.6	0.061148	-25.6	155	Dnaaf1
mmu-let-7b-5p	NM_026827.1	-27.5	0.547015	-25	161	Tmem219
mmu-let-7b-5p	NM_026831.1	-26.5	0.433481	-21.94	158	Mybphl
mmu-let-7b-5p	NM_026855.4	-30.6	0.146705	-23.86	162	Arv1
mmu-let-7b-5p	NM_026936.3	-24.7	0.684538	-23.3	157	Oxa1l
mmu-let-7b-5p	NM_026955.2	-26.9	0.322246	-22.83	157	Vstm5
mmu-let-7b-5p	NM_026984.1	-26.1	0.439109	-21.73	156	Kmt2e
mmu-let-7b-5p	NM_027081.3	-27.3	0.588408	-22.58	153	Dennd6b
mmu-let-7b-5p	NM_027280.3	-26.9	0.646465	-22.08	163	Nkd1
mmu-let-7b-5p	NM_027297.3	-27.1	0.716796	-22.43	157	Prpf4
mmu-let-7b-5p	NM_027298.1	-23.7	0.760142	-21.2	155	Ccdc89
mmu-let-7b-5p	NM_027418.2	-28.4	0.194164	-21.8	158	Mapk6
mmu-let-7b-5p	NM_027519.3	-29.1	0.215142	-23.66	158	Medag
mmu-let-7b-5p	NM_027530.3	-26.2	0.644223	-23.65	162	Rufy3
mmu-let-7b-5p	NM_027559.2	-24.9	0.503851	-21.42	153	Cfap43
mmu-let-7b-5p	NM_027641.2	-25.6	0.595888	-23.41	157	Spef1
mmu-let-7b-5p	NM_027696.3	-27.8	0.541125	-24.05	163	Mier1
mmu-let-7b-5p	NM_027885.3	-27.3	0.525503	-23.77	158	Smug1
mmu-let-7b-5p	NM_027886.3	-24.7	0.641783	-21.66	158	Stk11ip
mmu-let-7b-5p	NM_027926.2	-29.2	0.07266	-21.72	151	Cpa4
mmu-let-7b-5p	NM_028033.1	-27.3	0.185206	-26.2	173	Prr23a3
mmu-let-7b-5p	NM_028053.2	-26.1	0.635447	-30.62	174	Tmem38b
mmu-let-7b-5p	NM_028061.1	-34.6	0.048998	-33.38	180	Cyb561d1
mmu-let-7b-5p	NM_028070.1	-24.1	0.636146	-20.03	152	Alkbh4
mmu-let-7b-5p	NM_028258.4	-31.8	0.09356	-28.65	173	Dzip1l
mmu-let-7b-5p	NM_028292.2	-25.8	0.466711	-20.24	148	Ppme1
mmu-let-7b-5p	NM_028389.1	-27.5	0.547015	-25	161	Tmem219
mmu-let-7b-5p	NM_028416.2	-26.7	0.150105	-22.42	156	Kremen2
mmu-let-7b-5p	NM_028721.3	-27	0.439381	-21	147	Nphp3
mmu-let-7b-5p	NM_028762.1	-24.9	0.563056	-20.61	153	Rbm19
mmu-let-7b-5p	NM_028820.2	-27.2	0.401985	-24.45	156	1700017B05Rik
mmu-let-7b-5p	NM_028844.3	-23.7	0.33486	-20.94	154	Aven
mmu-let-7b-5p	NM_028876.2	-31.9	0.120036	-26.57	167	Tmed5
mmu-let-7b-5p	NM_028877.1	-21.9	0.438986	-20.6	149	Palm3
mmu-let-7b-5p	NM_028888.2	-25.7	0.620445	-24.79	164	4931428F04Rik
mmu-let-7b-5p	NM_028922.3	-26.3	0.603383	-21.38	158	Plpp6
mmu-let-7b-5p	NM_028973.2	-26.7	0.765841	-23.63	163	Lrrc15
mmu-let-7b-5p	NM_029250.2	-27.7	0.752339	-24.18	156	Etnk1
mmu-let-7b-5p	NM_029269.3	-31.5	0.286224	-21.49	148	Spp2
mmu-let-7b-5p	NM_029415.2	-26.5	0.264425	-27.49	154	Slc10a6
mmu-let-7b-5p	NM_029652.1	-29.5	0.602625	-48	321	Klhl25
mmu-let-7b-5p	NM_029736.2	-25.9	0.749754	-25.59	153	Slc10a7
mmu-let-7b-5p	NM_029751.4	-23.4	0.672934	-22.54	161	Rpl18a
mmu-let-7b-5p	NM_030189.3	-26.3	0.398992	-20.93	149	Stpg1
mmu-let-7b-5p	NM_030713.2	-28.2	0.29497	-20.19	149	Zfp202
mmu-let-7b-5p	NM_031997.4	-29.1	0.243115	-24.65	172	Tmem2
mmu-let-7b-5p	NM_033149.3	-28.2	0.566237	-29.36	172	B3galt5
mmu-let-7b-5p	NM_033270.2	-24.9	0.698225	-24.81	154	E2f6
mmu-let-7b-5p	NM_033354.3	-25.6	0.480548	-21.24	155	Sec16b
mmu-let-7b-5p	NM_033570.2	-28.9	0.283916	-22.91	154	Cnnm4
mmu-let-7b-5p	NM_053072.3	-27.1	0.713833	-24.9	158	Fgd6
mmu-let-7b-5p	NM_053107.4	-26.8	0.563214	-24.32	160	Gpr45
mmu-let-7b-5p	NM_053198.3	-28.9	0.219354	-22.54	154	Sfxn4
mmu-let-7b-5p	NM_054089.4	-24.7	0.793853	-22.8	158	Tgs1
mmu-let-7b-5p	NM_080434.3	-26.1	0.440101	-24.85	162	Apoa5
mmu-let-7b-5p	NM_133195.3	-29.1	0.754373	-20.17	155	Celf4
mmu-let-7b-5p	NM_133355.1	-30.2	0.011022	-28.73	155	Grid2ip
mmu-let-7b-5p	NM_133712.2	-28.1	0.043768	-25.1	170	Klk10
mmu-let-7b-5p	NM_133792.2	-25.3	0.633903	-21.86	155	Pla2g15
mmu-let-7b-5p	NM_133794.2	-24.6	0.025708	-22.88	152	Qars
mmu-let-7b-5p	NM_133840.2	-27	0.087629	-21.9	160	Clp1
mmu-let-7b-5p	NM_133851.3	-27	0.312516	-23.78	162	Nusap1
mmu-let-7b-5p	NM_133946.2	-25.3	0.711621	-21.86	151	Nlrp6
mmu-let-7b-5p	NM_133983.4	-31.2	0.105377	-27.59	163	Cd276
mmu-let-7b-5p	NM_133998.3	-25.6	0.6682	-22.38	153	Fam207a
mmu-let-7b-5p	NM_134021.2	-24.8	0.624018	-23.71	154	Pnpo
mmu-let-7b-5p	NM_134093.2	-28.5	0.20929	-24.16	163	Letmd1
mmu-let-7b-5p	NM_134133.2	-26.9	0.334308	-22.93	151	Smim3
mmu-let-7b-5p	NM_134133.2-2	-26.8	0.347165	-23.06	151	Smim3-2
mmu-let-7b-5p	NM_134154.3	-26.7	0.22495	-22.99	155	Slc25a45
mmu-let-7b-5p	NM_134250.2	-25.9	0.644806	-21.93	157	Havcr2
mmu-let-7b-5p	NM_138679.5	-26.1	0.70568	-20.22	149	Ash1l
mmu-let-7b-5p	NM_138745.2	-26.5	0.610823	-20.54	147	Mthfd1
mmu-let-7b-5p	NM_144524.2	-25.2	0.751741	-25.61	162	Angel1
mmu-let-7b-5p	NM_144791.2	-30.4	0.170906	-27.46	174	Tor1aip1
mmu-let-7b-5p	NM_145076.4	-26.2	0.755411	-20.07	158	Trim24
mmu-let-7b-5p	NM_145136.4	-27.9	0.356852	-25.15	163	Myocd
mmu-let-7b-5p	NM_145149.4	-26.3	0.700731	-24.17	154	Rasgrp4
mmu-let-7b-5p	NM_145216.3	-29.1	0.018554	-23.48	156	Rasl10a
mmu-let-7b-5p	NM_145222.2	-24.4	0.685213	-23.37	151	B3gnt7
mmu-let-7b-5p	NM_145384.2	-24.9	0.515046	-23.07	157	Pqlc2
mmu-let-7b-5p	NM_145470.3	-30.8	0.428427	-25.49	162	Deptor
mmu-let-7b-5p	NM_145492.4	-28.3	0.324174	-25.36	154	Zfp521
mmu-let-7b-5p	NM_145551.4	-25.5	0.776279	-21.39	153	Slc5a9
mmu-let-7b-5p	NM_145832.3	-26.1	0.521317	-20.35	151	Slc35c1
mmu-let-7b-5p	NM_145833.1	-29.4	0.300886	-50.93	312	Lin28a
mmu-let-7b-5p	NM_145949.2	-25.2	0.737079	-23.96	155	Ido2
mmu-let-7b-5p	NM_146064.1	-28.5	0.051335	-25.41	155	Soat2
mmu-let-7b-5p	NM_146066.2	-29.5	0.450143	-21.96	156	Gspt1
mmu-let-7b-5p	NM_146085.1	-25	0.130651	-22.02	151	Apbb3
mmu-let-7b-5p	NM_146114.3	-26.5	0.482948	-23.69	162	Dclre1c
mmu-let-7b-5p	NM_146175.3	-30.1	0.260186	-48.77	325	Zfp282
mmu-let-7b-5p	NM_146386.3	-27.9	0.356852	-25.15	163	Myocd
mmu-let-7b-5p	NM_147776.4	-25.9	0.650135	-20.49	151	Vwa1
mmu-let-7b-5p	NM_148946.2	-26.2	0.470543	-22.61	167	Slc8a2
mmu-let-7b-5p	NM_152801.2	-25.5	0.753099	-21.79	159	Arhgef6
mmu-let-7b-5p	NM_153119.3	-27.9	0.58475	-23.8	159	Plekho2
mmu-let-7b-5p	NM_153319.3	-27.7	0.624036	-21.28	150	Amot
mmu-let-7b-5p	NM_153394.2	-28.3	0.279972	-26.54	166	Gpr156
mmu-let-7b-5p	NM_153515.4	-29.7	0.321023	-27.08	163	Ammecr1l
mmu-let-7b-5p	NM_172121.1	-24	0.397724	-21.79	143	Zc3h3
mmu-let-7b-5p	NM_172260.3	-26.4	0.799612	-24.6	155	Cep68
mmu-let-7b-5p	NM_172264.2	-26.9	0.746346	-27.13	161	Chdh
mmu-let-7b-5p	NM_172272.2	-25.9	0.290775	-22.01	155	Pars2
mmu-let-7b-5p	NM_172293.4	-21.5	0.66219	-21.32	162	Pced1b
mmu-let-7b-5p	NM_172509.3	-27.7	0.581268	-21.19	156	Kctd7
mmu-let-7b-5p	NM_172586.4	-27.4	0.632331	-23.58	153	Zfp322a
mmu-let-7b-5p	NM_172685.3	-25.5	0.729101	-24.46	163	Slc25a24
mmu-let-7b-5p	NM_172685.3-2	-25.5	0.729101	-24.46	163	Slc25a24-2
mmu-let-7b-5p	NM_172691.3	-29.5	0.1034	-24.6	154	Fam214b
mmu-let-7b-5p	NM_172695.2	-28.9	0.503656	-23.82	161	Plaa
mmu-let-7b-5p	NM_172696.2	-25.5	0.67806	-21.35	159	Inadl
mmu-let-7b-5p	NM_172716.4	-26.2	0.750149	-21.61	157	Pcgf3
mmu-let-7b-5p	NM_172760.3	-26.9	0.196411	-21.9	164	Elmo3
mmu-let-7b-5p	NM_172791.2	-27.8	0.185332	-52.98	309	Pla2g3
mmu-let-7b-5p	NM_172795.3	-27.4	0.543217	-23.85	166	Sarm1
mmu-let-7b-5p	NM_172843.4	-28.6	0.469288	-21.69	151	Tor1aip2
mmu-let-7b-5p	NM_172876.2	-23.5	0.419602	-20.86	150	Gpatch3
mmu-let-7b-5p	NM_172891.2	-25.1	0.624503	-21.63	158	Styk1
mmu-let-7b-5p	NM_173048.3	-24.5	0.790904	-21.8	164	Gga3
mmu-let-7b-5p	NM_173053.1	-26.5	0.666354	-25.98	162	Limk2
mmu-let-7b-5p	NM_173369.3	-27.4	0.783783	-25.28	164	Cyld
mmu-let-7b-5p	NM_173753.4	-27.5	0.541358	-25.17	172	Fnip1
mmu-let-7b-5p	NM_173780.4	-27.8	0.573498	-20.73	160	Klf8
mmu-let-7b-5p	NM_174851.3	-25.7	0.771436	-22.41	163	Ifnlr1
mmu-let-7b-5p	NM_175118.3	-28.3	0.139596	-23.55	155	Dusp28
mmu-let-7b-5p	NM_175195.3	-25	0.576289	-20.42	153	Sppl2b
mmu-let-7b-5p	NM_175206.4	-27.8	0.563689	-23.58	153	Fbxl22
mmu-let-7b-5p	NM_175313.4	-27.3	0.263769	-23.98	149	Eogt
mmu-let-7b-5p	NM_175343.5	-26.9	0.746346	-27.13	161	Chdh
mmu-let-7b-5p	NM_175433.5	-27.6	0.460758	-21.85	167	Zfp710
mmu-let-7b-5p	NM_175450.4	-27.9	0.313393	-24.84	145	Wdr18
mmu-let-7b-5p	NM_175473.3	-30.3	0.230045	-26.43	166	Fras1
mmu-let-7b-5p	NM_175486.3	-26.3	0.543231	-24.78	159	6430571L13Rik
mmu-let-7b-5p	NM_175515.5	-28.8	0.447191	-23.77	160	Intu
mmu-let-7b-5p	NM_175515.5-2	-28.8	0.447191	-23.77	160	Intu-2
mmu-let-7b-5p	NM_175565.3	-27	0.654918	-22.91	160	Cdv3
mmu-let-7b-5p	NM_175649.5	-27.4	0.509404	-45.72	316	Tnfrsf26
mmu-let-7b-5p	NM_175833.2	-27	0.51858	-22.91	160	Cdv3
mmu-let-7b-5p	NM_176833.4	-30.7	0.22521	-20.96	147	Ppm1f
mmu-let-7b-5p	NM_176963.4	-25.3	0.486535	-21.93	150	Galm
mmu-let-7b-5p	NM_177034.3	-29.5	0.387759	-29.28	179	Apba1
mmu-let-7b-5p	NM_177091.5	-31.7	0.119449	-29.57	178	Fndc7
mmu-let-7b-5p	NM_177093.3	-30.3	0.507112	-22.51	158	Lrrc58
mmu-let-7b-5p	NM_177137.5	-31.3	0.219915	-27.13	159	Gnal
mmu-let-7b-5p	NM_177152.5	-24.2	0.339289	-24.66	147	Lrig3
mmu-let-7b-5p	NM_177197.4	-24.5	0.79752	-22.68	156	Idi2
mmu-let-7b-5p	NM_177371.3	-27.7	0.745388	-25.57	156	Tnfsf15
mmu-let-7b-5p	NM_177475.3	-30.8	0.198199	-25.33	162	Zfp280b
mmu-let-7b-5p	NM_177613.2	-21.8	0.646053	-27.73	164	Cdc34
mmu-let-7b-5p	NM_177614.3	-25.6	0.730651	-21.43	154	Os9
mmu-let-7b-5p	NM_177638.4	-24.2	0.481358	-24.87	167	Crb3
mmu-let-7b-5p	NM_177639.6	-26.3	0.792397	-23.96	168	Dlgap1
mmu-let-7b-5p	NM_177759.3	-25	0.276343	-23.16	157	Ccdc60
mmu-let-7b-5p	NM_177762.6	-31.6	0.592514	-21.79	152	Aak1
mmu-let-7b-5p	NM_177779.3	-21.7	0.463377	-21.1	155	Ccdc42
mmu-let-7b-5p	NM_177823.4	-25.3	0.50872	-21.59	148	Ubash3a
mmu-let-7b-5p	NM_178066.2	-24.8	0.608127	-47.41	326	Tmem198b
mmu-let-7b-5p	NM_178119.3	-30.5	0.430268	-24.08	150	Agap1
mmu-let-7b-5p	NM_178659.6	-27.1	0.645551	-24.67	162	Jmjd4
mmu-let-7b-5p	NM_178664.5	-27.7	0.609054	-48.64	326	B3gntl1
mmu-let-7b-5p	NM_178691.4	-29.5	0.277796	-25.84	166	Yod1
mmu-let-7b-5p	NM_178732.3	-26	0.703067	-22.6	157	Zfp324
mmu-let-7b-5p	NM_178734.4	-24.8	0.459096	-21.33	150	Zfp473
mmu-let-7b-5p	NM_178752.3	-27.1	0.498451	-23.63	151	Gdpgp1
mmu-let-7b-5p	NM_178775.4	-25.5	0.336972	-21.14	155	Rps6kc1
mmu-let-7b-5p	NM_178922.3	-27.7	0.68972	-21.29	155	Hic2
mmu-let-7b-5p	NM_182999.2	-27.5	0.192031	-24.72	158	Rnf20
mmu-let-7b-5p	NM_183024.1	-26.3	0.596997	-23.58	156	Raver2
mmu-let-7b-5p	NM_183029.2	-25.8	0.655729	-24.47	158	Igf2bp2
mmu-let-7b-5p	NM_183137.2	-26.6	0.309732	-22.04	149	Enthd2
mmu-let-7b-5p	NM_183162.2	-30.8	0.058059	-27.12	169	Helz2
mmu-let-7b-5p	NM_183173.2	-27.2	0.411409	-23.95	161	Sowaha
mmu-let-7b-5p	NM_183262.3	-31.7	0.672246	-70.58	484	Stk35
mmu-let-7b-5p	NM_183270.2	-29.2	0.03356	-27.59	158	Coa4
mmu-let-7b-5p	NM_194345.1	-30.9	0.09908	-21.68	151	Fam160b2
mmu-let-7b-5p	NM_198604.2	-23.7	0.163937	-20.57	150	Plekhg6
mmu-let-7b-5p	NM_198608.2	-25.8	0.142052	-21.22	154	Aars2
mmu-let-7b-5p	NM_198632.2	-29.8	0.480015	-44.93	304	Trim67
mmu-let-7b-5p	NM_198635.3	-25.3	0.390257	-21.88	151	Gm5134
mmu-let-7b-5p	NM_199032.2	-29.5	0.513407	-20.52	164	Cep135
mmu-let-7b-5p	NM_199152.3	-26.5	0.146787	-24.28	158	Obscn
mmu-let-7b-5p	NM_199198.2	-27.7	0.011705	-24.47	162	Hdac10
mmu-let-7b-5p	NM_199221.2	-26.9	0.544046	-22.32	161	Cd300lb
mmu-let-7b-5p	NM_199252.2	-26.1	0.365336	-22.29	165	Unc93a
mmu-let-7b-5p	NM_199304.1	-23.1	0.717877	-20.56	157	Zfp341
mmu-let-7b-5p	NM_199322.1	-24.7	0.522171	-21.76	156	Dot1l
mmu-let-7b-5p	NM_199469.2	-27.4	0.557835	-24.1	159	Nploc4
mmu-let-7b-5p	NM_201354.2	-26.9	0.783528	-42.81	310	Ctif
mmu-let-7b-5p	NM_207220.2	-24	0.235094	-27.52	167	Gpr137
mmu-let-7b-5p	NM_207264.4	-30.4	0.121472	-26.25	156	BC052040
mmu-let-7b-5p	NM_207275.1	-32.9	4.8e-05	-21.97	149	Banf2
mmu-let-7b-5p	NM_207298.2	-24.3	0.622141	-21.44	150	Cercam
mmu-let-7b-5p	NM_207651.3	-27.3	0.178308	-23	159	Slc14a2
mmu-let-7b-5p	NM_211358.2	-26.1	0.521317	-20.35	151	Slc35c1
mmu-let-7b-5p	XM_006495803.2	-23.6	0.741682	-24.7	162	Sema4c
mmu-let-7b-5p	XM_006495804.2	-23.6	0.741682	-24.7	162	Sema4c
mmu-let-7b-5p	XM_006495805.2	-23.6	0.741682	-24.7	162	Sema4c
mmu-let-7b-5p	XM_006495807.1	-23.6	0.741682	-24.7	162	Sema4c
mmu-let-7b-5p	XM_006495808.2	-23.6	0.741682	-24.7	162	Sema4c
mmu-let-7b-5p	XM_006495809.3	-23.6	0.741682	-24.7	162	Sema4c
mmu-let-7b-5p	XM_006495810.3	-23.6	0.741682	-24.7	162	Sema4c
mmu-let-7b-5p	XM_006496346.2	-26.8	0.56359	-24.32	160	Gpr45
mmu-let-7b-5p	XM_006496347.2	-26.8	0.56359	-24.32	160	Gpr45
mmu-let-7b-5p	XM_006496348.2	-26.8	0.56359	-24.32	160	Gpr45
mmu-let-7b-5p	XM_006497049.1	-25.6	0.480548	-21.24	155	Sec16b
mmu-let-7b-5p	XM_006497172.3	-25.5	0.336972	-21.14	155	Rps6kc1
mmu-let-7b-5p	XM_006497173.3	-25.5	0.336972	-21.14	155	Rps6kc1
mmu-let-7b-5p	XM_006497175.3	-25.5	0.336972	-21.14	155	Rps6kc1
mmu-let-7b-5p	XM_006497430.3	-29.1	0.301462	-23.76	160	Etl4
mmu-let-7b-5p	XM_006497452.3	-26.5	0.483717	-23.69	162	Dclre1c
mmu-let-7b-5p	XM_006497455.1	-26.5	0.483717	-23.69	162	Dclre1c
mmu-let-7b-5p	XM_006497456.1	-26.5	0.483717	-23.69	162	Dclre1c
mmu-let-7b-5p	XM_006497457.1	-26.5	0.483717	-23.69	162	Dclre1c
mmu-let-7b-5p	XM_006497458.1	-26.5	0.483717	-23.69	162	Dclre1c
mmu-let-7b-5p	XM_006497459.1	-26.5	0.483717	-23.69	162	Dclre1c
mmu-let-7b-5p	XM_006497460.1	-26.5	0.483717	-23.69	162	Dclre1c
mmu-let-7b-5p	XM_006497461.1	-26.5	0.483717	-23.69	162	Dclre1c
mmu-let-7b-5p	XM_006497465.2	-26.5	0.483717	-23.69	162	Dclre1c
mmu-let-7b-5p	XM_006497720.3	-27.7	0.391389	-22.97	157	Ggta1
mmu-let-7b-5p	XM_006497782.1	-28.3	0.230242	-24.12	165	Pbx3
mmu-let-7b-5p	XM_006497784.1	-28.3	0.230242	-24.12	165	Pbx3
mmu-let-7b-5p	XM_006497947.1	-26.6	0.618723	-21.24	147	Plpp7
mmu-let-7b-5p	XM_006498180.3	-25.7	0.178843	-21.16	158	Tmem141
mmu-let-7b-5p	XM_006498373.1	-33.2	0.494346	-26.21	161	Mvb12b
mmu-let-7b-5p	XM_006498478.1	-24.3	0.624577	-21.44	150	Cercam
mmu-let-7b-5p	XM_006498497.1	-24.4	0.651299	-23	158	Gm13420
mmu-let-7b-5p	XM_006498517.3	-24.9	0.748676	-21.74	155	Zfp831
mmu-let-7b-5p	XM_006498518.3	-24.9	0.748676	-21.74	155	Zfp831
mmu-let-7b-5p	XM_006498519.3	-24.9	0.748676	-21.74	155	Zfp831
mmu-let-7b-5p	XM_006498609.3	-25.7	0.594868	-22.8	147	Bcl2l1
mmu-let-7b-5p	XM_006498611.3	-25.7	0.594868	-22.8	147	Bcl2l1
mmu-let-7b-5p	XM_006498612.2	-25.7	0.594868	-22.8	147	Bcl2l1
mmu-let-7b-5p	XM_006498793.3	-26.2	0.397447	-21.83	154	Il1a
mmu-let-7b-5p	XM_006499062.3	-22.5	0.751991	-22.69	158	Spint1
mmu-let-7b-5p	XM_006499320.3	-28.1	0.710134	-21.4	154	Xkr7
mmu-let-7b-5p	XM_006499321.3	-28.1	0.710134	-21.4	154	Xkr7
mmu-let-7b-5p	XM_006499323.2	-28.1	0.710134	-21.4	154	Xkr7
mmu-let-7b-5p	XM_006499661.3	-31.5	0.17848	-27.45	176	Trp53bp1
mmu-let-7b-5p	XM_006499662.3	-31.5	0.17848	-27.45	176	Trp53bp1
mmu-let-7b-5p	XM_006499666.3	-31.5	0.17848	-27.45	176	Trp53bp1
mmu-let-7b-5p	XM_006499667.3	-31.5	0.17848	-27.45	176	Trp53bp1
mmu-let-7b-5p	XM_006499668.3	-31.5	0.17848	-27.45	176	Trp53bp1
mmu-let-7b-5p	XM_006499676.3	-24.5	0.488676	-21.51	153	Wfdc16
mmu-let-7b-5p	XM_006499779.2	-27.1	0.768645	-29.34	150	Nol4l
mmu-let-7b-5p	XM_006499780.3	-27.1	0.76824	-29.34	150	Nol4l
mmu-let-7b-5p	XM_006499781.3	-27.1	0.76824	-29.34	150	Nol4l
mmu-let-7b-5p	XM_006499783.3	-27.1	0.76824	-29.34	150	Nol4l
mmu-let-7b-5p	XM_006499784.3	-27.1	0.76824	-29.34	150	Nol4l
mmu-let-7b-5p	XM_006499786.3	-27.1	0.76824	-29.34	150	Nol4l
mmu-let-7b-5p	XM_006499787.3	-27.1	0.76824	-29.34	150	Nol4l
mmu-let-7b-5p	XM_006499788.3	-27.1	0.76824	-29.34	150	Nol4l
mmu-let-7b-5p	XM_006499845.3	-30.4	0.114465	-26.25	156	BC052040
mmu-let-7b-5p	XM_006499979.3	-27.8	0.741011	-22.55	164	Mroh8
mmu-let-7b-5p	XM_006500104.1	-31.9	0.074002	-29.76	154	Gpr155
mmu-let-7b-5p	XM_006500105.1	-31.9	0.074002	-29.76	154	Gpr155
mmu-let-7b-5p	XM_006500106.1	-31.9	0.074002	-29.76	154	Gpr155
mmu-let-7b-5p	XM_006500224.3	-29.5	0.087938	-21.56	149	Wdsub1
mmu-let-7b-5p	XM_006500260.3	-28.6	0.585645	-21.6	154	Trp53tg5
mmu-let-7b-5p	XM_006500296.2	-23.7	0.33486	-20.94	154	Aven
mmu-let-7b-5p	XM_006500599.3	-30.8	0.057987	-27.12	169	Helz2
mmu-let-7b-5p	XM_006501001.2	-27.1	0.298722	-24.99	156	Gdap2
mmu-let-7b-5p	XM_006501044.3	-22.3	0.727887	-20.99	146	Il12a
mmu-let-7b-5p	XM_006501141.2	-26.1	0.70568	-20.22	149	Ash1l
mmu-let-7b-5p	XM_006501142.2	-26.1	0.70568	-20.22	149	Ash1l
mmu-let-7b-5p	XM_006501330.2	-25.1	0.765758	-23.27	157	Gatb
mmu-let-7b-5p	XM_006501502.3	-30.5	0.722309	-20.09	162	Lrrc7
mmu-let-7b-5p	XM_006501504.3	-30.5	0.722309	-20.09	162	Lrrc7
mmu-let-7b-5p	XM_006501505.3	-30.5	0.722309	-20.09	162	Lrrc7
mmu-let-7b-5p	XM_006501506.3	-30.5	0.722309	-20.09	162	Lrrc7
mmu-let-7b-5p	XM_006501508.3	-30.5	0.722309	-20.09	162	Lrrc7
mmu-let-7b-5p	XM_006501510.3	-30.5	0.722309	-20.09	162	Lrrc7
mmu-let-7b-5p	XM_006501511.3	-30.5	0.722309	-20.09	162	Lrrc7
mmu-let-7b-5p	XM_006501512.3	-30.5	0.722309	-20.09	162	Lrrc7
mmu-let-7b-5p	XM_006501544.2	-27.8	0.630075	-44.41	316	Lrig2
mmu-let-7b-5p	XM_006501883.1	-21.6	0.581642	-20.03	158	Rtca
mmu-let-7b-5p	XM_006501884.2	-21.6	0.581642	-20.03	158	Rtca
mmu-let-7b-5p	XM_006502126.2	-34.6	0.048998	-33.38	180	Cyb561d1
mmu-let-7b-5p	XM_006502127.2	-34.6	0.048998	-33.38	180	Cyb561d1
mmu-let-7b-5p	XM_006502128.2	-34.6	0.048998	-33.38	180	Cyb561d1
mmu-let-7b-5p	XM_006502204.1	-26.9	0.236882	-22.73	151	Slc9b1
mmu-let-7b-5p	XM_006502475.3	-27.6	0.761125	-20.73	155	Kcnc4
mmu-let-7b-5p	XM_006502699.2	-25.5	0.67806	-21.35	159	Inadl
mmu-let-7b-5p	XM_006502700.2	-25.5	0.67806	-21.35	159	Inadl
mmu-let-7b-5p	XM_006502701.1	-25.5	0.67806	-21.35	159	Inadl
mmu-let-7b-5p	XM_006502702.2	-25.5	0.67806	-21.35	159	Inadl
mmu-let-7b-5p	XM_006502703.2	-25.5	0.67806	-21.35	159	Inadl
mmu-let-7b-5p	XM_006502704.2	-25.5	0.67806	-21.35	159	Inadl
mmu-let-7b-5p	XM_006502705.2	-25.5	0.67806	-21.35	159	Inadl
mmu-let-7b-5p	XM_006502707.3	-25.5	0.67806	-21.35	159	Inadl
mmu-let-7b-5p	XM_006502945.3	-25.9	0.290775	-22.01	155	Pars2
mmu-let-7b-5p	XM_006503000.2	-25.5	0.776766	-21.39	153	Slc5a9
mmu-let-7b-5p	XM_006503001.2	-25.5	0.776766	-21.39	153	Slc5a9
mmu-let-7b-5p	XM_006503381.3	-26.4	0.359111	-23.45	157	Meaf6
mmu-let-7b-5p	XM_006503398.2	-27.8	0.541125	-24.05	163	Mier1
mmu-let-7b-5p	XM_006503399.2	-27.8	0.541125	-24.05	163	Mier1
mmu-let-7b-5p	XM_006503401.3	-27.8	0.541125	-24.05	163	Mier1
mmu-let-7b-5p	XM_006503402.1	-27.8	0.541125	-24.05	163	Mier1
mmu-let-7b-5p	XM_006503779.3	-32.1	0.510491	-28.05	151	Ppargc1a
mmu-let-7b-5p	XM_006504065.2	-29.2	0.578573	-22.76	152	Tbc1d19
mmu-let-7b-5p	XM_006504067.2	-29.2	0.578573	-22.76	152	Tbc1d19
mmu-let-7b-5p	XM_006504348.3	-23	0.776176	-20.68	158	Ap1s1
mmu-let-7b-5p	XM_006504489.1	-22.8	0.278857	-21.79	150	Fis1
mmu-let-7b-5p	XM_006504491.1	-25.2	0.22096	-23.39	158	Sumf2
mmu-let-7b-5p	XM_006504493.3	-27.4	0.780889	-23.39	154	Nupr1l
mmu-let-7b-5p	XM_006504502.3	-24.1	0.638199	-20.03	152	Alkbh4
mmu-let-7b-5p	XM_006504503.3	-24.1	0.719308	-20.03	152	Alkbh4
mmu-let-7b-5p	XM_006504504.2	-24.1	0.638199	-20.03	152	Alkbh4
mmu-let-7b-5p	XM_006504505.3	-24.1	0.719308	-20.03	152	Alkbh4
mmu-let-7b-5p	XM_006504718.3	-29.1	0.411608	-24.17	152	Zfp316
mmu-let-7b-5p	XM_006504719.2	-26.6	0.67069	-24.61	162	Cyp2w1
mmu-let-7b-5p	XM_006504720.2	-26.6	0.67069	-24.61	162	Cyp2w1
mmu-let-7b-5p	XM_006504721.3	-26.6	0.67069	-24.61	162	Cyp2w1
mmu-let-7b-5p	XM_006504940.3	-29.1	0.16256	-23.66	158	Medag
mmu-let-7b-5p	XM_006504941.2	-29.1	0.16256	-23.66	158	Medag
mmu-let-7b-5p	XM_006504942.3	-29.1	0.16256	-23.66	158	Medag
mmu-let-7b-5p	XM_006505258.3	-27.3	0.469391	-23.98	149	Eogt
mmu-let-7b-5p	XM_006505520.3	-24.3	0.17374	-20.24	162	Ezh2
mmu-let-7b-5p	XM_006505521.2	-24.3	0.17374	-20.24	162	Ezh2
mmu-let-7b-5p	XM_006505523.1	-24.3	0.17374	-20.24	162	Ezh2
mmu-let-7b-5p	XM_006505524.1	-24.3	0.17374	-20.24	162	Ezh2
mmu-let-7b-5p	XM_006505525.1	-24.3	0.17374	-20.24	162	Ezh2
mmu-let-7b-5p	XM_006505526.3	-24.3	0.17374	-20.24	162	Ezh2
mmu-let-7b-5p	XM_006505527.1	-24.3	0.17374	-20.24	162	Ezh2
mmu-let-7b-5p	XM_006505528.1	-24.3	0.17374	-20.24	162	Ezh2
mmu-let-7b-5p	XM_006505529.1	-24.3	0.17374	-20.24	162	Ezh2
mmu-let-7b-5p	XM_006505867.2	-23.7	0.163937	-20.57	150	Plekhg6
mmu-let-7b-5p	XM_006506112.3	-27.9	0.495502	-21.81	151	Iqsec3
mmu-let-7b-5p	XM_006506113.3	-27.9	0.497274	-21.81	151	Iqsec3
mmu-let-7b-5p	XM_006506131.3	-25.1	0.628219	-21.63	158	Styk1
mmu-let-7b-5p	XM_006506132.3	-25.1	0.628219	-21.63	158	Styk1
mmu-let-7b-5p	XM_006506360.3	-30	0.633807	-21.71	161	Tmem178b
mmu-let-7b-5p	XM_006506649.3	-23.1	0.603714	-20.09	146	Slc25a18
mmu-let-7b-5p	XM_006506650.3	-23.1	0.603714	-20.09	146	Slc25a18
mmu-let-7b-5p	XM_006506837.2	-28	0.778986	-21.79	152	Gm38495
mmu-let-7b-5p	XM_006507269.3	-34	0.106793	-51.36	331	Bcl7c
mmu-let-7b-5p	XM_006507342.3	-27	0.755283	-22.67	166	Eef2k
mmu-let-7b-5p	XM_006507343.3	-27	0.755373	-22.67	166	Eef2k
mmu-let-7b-5p	XM_006507344.3	-27	0.755283	-22.67	166	Eef2k
mmu-let-7b-5p	XM_006507345.3	-27	0.755283	-22.67	166	Eef2k
mmu-let-7b-5p	XM_006507346.3	-27	0.755373	-22.67	166	Eef2k
mmu-let-7b-5p	XM_006507488.3	-29.3	0.332133	-23.12	159	Clpb
mmu-let-7b-5p	XM_006507489.3	-29.3	0.332133	-23.12	159	Clpb
mmu-let-7b-5p	XM_006507594.3	-28.4	0.412029	-23.9	158	Picalm
mmu-let-7b-5p	XM_006507595.3	-28.4	0.412029	-23.9	158	Picalm
mmu-let-7b-5p	XM_006507596.3	-28.4	0.412029	-23.9	158	Picalm
mmu-let-7b-5p	XM_006507597.3	-28.4	0.412029	-23.9	158	Picalm
mmu-let-7b-5p	XM_006507598.3	-28.4	0.412029	-23.9	158	Picalm
mmu-let-7b-5p	XM_006507599.3	-28.4	0.412029	-23.9	158	Picalm
mmu-let-7b-5p	XM_006507600.3	-28.4	0.412029	-23.9	158	Picalm
mmu-let-7b-5p	XM_006507602.3	-28.4	0.412029	-23.9	158	Picalm
mmu-let-7b-5p	XM_006507603.3	-28.4	0.412029	-23.9	158	Picalm
mmu-let-7b-5p	XM_006507604.3	-28.4	0.412029	-23.9	158	Picalm
mmu-let-7b-5p	XM_006507605.3	-28.4	0.412029	-23.9	158	Picalm
mmu-let-7b-5p	XM_006508100.2	-29.2	0.246518	-27.36	169	Kctd21
mmu-let-7b-5p	XM_006508152.2	-24.8	0.594919	-27.59	158	Coa4
mmu-let-7b-5p	XM_006508155.3	-27.5	0.547015	-25	161	Tmem219
mmu-let-7b-5p	XM_006508156.3	-27.5	0.547015	-25	161	Tmem219
mmu-let-7b-5p	XM_006508157.3	-27.5	0.547015	-25	161	Tmem219
mmu-let-7b-5p	XM_006508158.3	-27.5	0.547015	-25	161	Tmem219
mmu-let-7b-5p	XM_006508987.3	-26	0.29733	-21.15	156	Adrb3
mmu-let-7b-5p	XM_006508988.3	-26	0.29733	-21.15	156	Adrb3
mmu-let-7b-5p	XM_006509046.3	-25.2	0.737079	-23.96	155	Ido2
mmu-let-7b-5p	XM_006509047.2	-25.2	0.737079	-23.96	155	Ido2
mmu-let-7b-5p	XM_006509048.2	-25.2	0.737079	-23.96	155	Ido2
mmu-let-7b-5p	XM_006509904.3	-26.3	0.560077	-20.47	156	Snx19
mmu-let-7b-5p	XM_006510212.3	-27.9	0.507361	-22.08	160	Adamts15
mmu-let-7b-5p	XM_006510213.1	-27.9	0.507361	-22.08	160	Adamts15
mmu-let-7b-5p	XM_006510538.3	-23.5	0.647032	-24.85	162	Apoa5
mmu-let-7b-5p	XM_006510713.3	-28.2	0.22038	-20.19	149	Zfp202
mmu-let-7b-5p	XM_006511306.2	-27.1	0.5655	-25.32	167	Igdcc4
mmu-let-7b-5p	XM_006511307.2	-27.1	0.5655	-25.32	167	Igdcc4
mmu-let-7b-5p	XM_006511308.1	-27.1	0.5655	-25.32	167	Igdcc4
mmu-let-7b-5p	XM_006511309.1	-27.1	0.5655	-25.32	167	Igdcc4
mmu-let-7b-5p	XM_006511310.2	-27.1	0.5655	-25.32	167	Igdcc4
mmu-let-7b-5p	XM_006511311.2	-27.1	0.5655	-25.32	167	Igdcc4
mmu-let-7b-5p	XM_006511317.1	-27.1	0.5655	-25.32	167	Igdcc4
mmu-let-7b-5p	XM_006511472.3	-31.8	0.093357	-28.65	173	Dzip1l
mmu-let-7b-5p	XM_006511473.3	-31.8	0.093357	-28.65	173	Dzip1l
mmu-let-7b-5p	XM_006511474.3	-31.8	0.093357	-28.65	173	Dzip1l
mmu-let-7b-5p	XM_006511475.3	-31.8	0.093357	-28.65	173	Dzip1l
mmu-let-7b-5p	XM_006511476.3	-31.8	0.093357	-28.65	173	Dzip1l
mmu-let-7b-5p	XM_006511516.2	-24.3	0.598443	-24.45	156	1700017B05Rik
mmu-let-7b-5p	XM_006511756.1	-27	0.51858	-22.91	160	Cdv3
mmu-let-7b-5p	XM_006511758.3	-27	0.51858	-22.91	160	Cdv3
mmu-let-7b-5p	XM_006511941.3	-25.9	0.520323	-24.69	157	Kif9
mmu-let-7b-5p	XM_006511943.3	-25.9	0.520323	-24.69	157	Kif9
mmu-let-7b-5p	XM_006511944.3	-25.9	0.520323	-24.69	157	Kif9
mmu-let-7b-5p	XM_006511945.3	-25.9	0.520323	-24.69	157	Kif9
mmu-let-7b-5p	XM_006512147.3	-26.3	0.233948	-21.24	153	Azi2
mmu-let-7b-5p	XM_006512160.3	-26	0.527879	-21.38	145	Trank1
mmu-let-7b-5p	XM_006512161.3	-26	0.514352	-21.38	145	Trank1
mmu-let-7b-5p	XM_006512162.3	-26	0.514352	-21.38	145	Trank1
mmu-let-7b-5p	XM_006512163.3	-26	0.514352	-21.38	145	Trank1
mmu-let-7b-5p	XM_006512412.1	-30.9	0.662711	-25.15	157	4921528I07Rik
mmu-let-7b-5p	XM_006512437.3	-21.8	0.659964	-25.24	167	Oprm1
mmu-let-7b-5p	XM_006512506.1	-31.2	0.503022	-21.45	154	Epb41l2
mmu-let-7b-5p	XM_006512507.3	-31.2	0.503022	-21.45	154	Epb41l2
mmu-let-7b-5p	XM_006512508.1	-31.2	0.503022	-21.45	154	Epb41l2
mmu-let-7b-5p	XM_006512509.3	-31.2	0.503022	-21.45	154	Epb41l2
mmu-let-7b-5p	XM_006512510.1	-31.2	0.503022	-21.45	154	Epb41l2
mmu-let-7b-5p	XM_006512511.1	-31.2	0.503022	-21.45	154	Epb41l2
mmu-let-7b-5p	XM_006512512.1	-31.2	0.503022	-21.45	154	Epb41l2
mmu-let-7b-5p	XM_006512513.1	-31.2	0.503022	-21.45	154	Epb41l2
mmu-let-7b-5p	XM_006512514.1	-31.2	0.503022	-21.45	154	Epb41l2
mmu-let-7b-5p	XM_006512515.1	-31.2	0.503022	-21.45	154	Epb41l2
mmu-let-7b-5p	XM_006512516.1	-31.2	0.503022	-21.45	154	Epb41l2
mmu-let-7b-5p	XM_006512517.1	-31.2	0.503022	-21.45	154	Epb41l2
mmu-let-7b-5p	XM_006512519.1	-31.2	0.503022	-21.45	154	Epb41l2
mmu-let-7b-5p	XM_006512520.1	-31.2	0.503022	-21.45	154	Epb41l2
mmu-let-7b-5p	XM_006512657.3	-36	8e-06	-32.94	168	Ginm1
mmu-let-7b-5p	XM_006512706.3	-29.5	0.206982	-25.77	159	Utrn
mmu-let-7b-5p	XM_006512707.3	-29.5	0.206076	-25.77	159	Utrn
mmu-let-7b-5p	XM_006512708.3	-29.5	0.206076	-25.77	159	Utrn
mmu-let-7b-5p	XM_006512709.3	-29.5	0.190888	-25.77	159	Utrn
mmu-let-7b-5p	XM_006512710.3	-29.5	0.190888	-25.77	159	Utrn
mmu-let-7b-5p	XM_006512711.3	-29.5	0.190888	-25.77	159	Utrn
mmu-let-7b-5p	XM_006512712.3	-29.5	0.206982	-25.77	159	Utrn
mmu-let-7b-5p	XM_006512713.3	-29.5	0.190888	-25.77	159	Utrn
mmu-let-7b-5p	XM_006512715.3	-29.5	0.190888	-25.77	159	Utrn
mmu-let-7b-5p	XM_006512717.3	-29.5	0.206982	-25.77	159	Utrn
mmu-let-7b-5p	XM_006513034.2	-25.6	0.666768	-22.38	153	Fam207a
mmu-let-7b-5p	XM_006513251.3	-26.4	0.760744	-66.73	488	Hmga2
mmu-let-7b-5p	XM_006513429.3	-26.2	0.753845	-23.74	156	Dot1l
mmu-let-7b-5p	XM_006513430.1	-26.2	0.753845	-23.74	156	Dot1l
mmu-let-7b-5p	XM_006513431.1	-26.2	0.753845	-23.74	156	Dot1l
mmu-let-7b-5p	XM_006513432.3	-26.2	0.751476	-23.74	156	Dot1l
mmu-let-7b-5p	XM_006513433.1	-24.7	0.761149	-22.52	162	Stat2
mmu-let-7b-5p	XM_006513435.1	-24.7	0.761149	-22.52	162	Stat2
mmu-let-7b-5p	XM_006513482.2	-21.8	0.646053	-27.73	164	Cdc34
mmu-let-7b-5p	XM_006513483.2	-29	0.041751	-27.73	164	Cdc34
mmu-let-7b-5p	XM_006513705.2	-27.2	0.354679	-23.41	156	Pald1
mmu-let-7b-5p	XM_006513706.3	-27.2	0.354679	-23.41	156	Pald1
mmu-let-7b-5p	XM_006513791.3	-25.3	0.390257	-21.88	151	Gm5134
mmu-let-7b-5p	XM_006513899.2	-27.4	0.727189	-22.44	163	Rbms2
mmu-let-7b-5p	XM_006513900.2	-27.4	0.727189	-22.44	163	Rbms2
mmu-let-7b-5p	XM_006513942.2	-30.8	0.198267	-25.33	162	Zfp280b
mmu-let-7b-5p	XM_006513943.2	-30.8	0.198267	-25.33	162	Zfp280b
mmu-let-7b-5p	XM_006513981.2	-24.8	0.608533	-22.23	154	Pbld2
mmu-let-7b-5p	XM_006513982.3	-24.8	0.608533	-22.23	154	Pbld2
mmu-let-7b-5p	XM_006513983.2	-24.8	0.608533	-22.23	154	Pbld2
mmu-let-7b-5p	XM_006514209.2	-25	0.576289	-20.42	153	Sppl2b
mmu-let-7b-5p	XM_006514210.2	-25	0.576289	-20.42	153	Sppl2b
mmu-let-7b-5p	XM_006514211.3	-25	0.576289	-20.42	153	Sppl2b
mmu-let-7b-5p	XM_006514212.2	-25	0.629977	-20.42	153	Sppl2b
mmu-let-7b-5p	XM_006514213.3	-25	0.576289	-20.42	153	Sppl2b
mmu-let-7b-5p	XM_006514220.3	-24.8	0.610554	-47.41	326	Tmem198b
mmu-let-7b-5p	XM_006514221.3	-24.8	0.610554	-47.41	326	Tmem198b
mmu-let-7b-5p	XM_006514222.3	-24.8	0.608127	-47.41	326	Tmem198b
mmu-let-7b-5p	XM_006514223.3	-24.8	0.610554	-47.41	326	Tmem198b
mmu-let-7b-5p	XM_006514224.3	-24.8	0.610554	-47.41	326	Tmem198b
mmu-let-7b-5p	XM_006514225.3	-24.8	0.608127	-47.41	326	Tmem198b
mmu-let-7b-5p	XM_006514547.1	-26.5	0.46706	-25.98	162	Limk2
mmu-let-7b-5p	XM_006514548.2	-26.5	0.46706	-25.98	162	Limk2
mmu-let-7b-5p	XM_006514550.3	-26.5	0.46706	-25.98	162	Limk2
mmu-let-7b-5p	XM_006514552.3	-26.5	0.46706	-25.98	162	Limk2
mmu-let-7b-5p	XM_006514623.3	-27.3	0.702557	-24.6	155	Cep68
mmu-let-7b-5p	XM_006514690.3	-27.8	0.185784	-52.98	309	Pla2g3
mmu-let-7b-5p	XM_006514691.3	-27.8	0.185784	-52.98	309	Pla2g3
mmu-let-7b-5p	XM_006514760.3	-25.4	0.499868	-20.51	158	Hbq1b
mmu-let-7b-5p	XM_006514875.3	-26.3	0.175221	-23.48	156	Rasl10a
mmu-let-7b-5p	XM_006515006.3	-26.7	0.595732	-21.91	160	Ncoa1
mmu-let-7b-5p	XM_006515147.1	-24.9	0.698225	-24.81	154	E2f6
mmu-let-7b-5p	XM_006515148.1	-24.9	0.698225	-24.81	154	E2f6
mmu-let-7b-5p	XM_006515149.3	-24.9	0.698225	-24.81	154	E2f6
mmu-let-7b-5p	XM_006515161.3	-26.3	0.562194	-23.75	158	Hs1bp3
mmu-let-7b-5p	XM_006515647.2	-25.1	0.732145	-24.45	157	Zfyve26
mmu-let-7b-5p	XM_006516013.2	-30.5	0.651198	-20.64	160	Mdga2
mmu-let-7b-5p	XM_006516036.3	-29.2	0.650151	-20.87	163	Map3k9
mmu-let-7b-5p	XM_006516037.3	-29.2	0.650151	-20.87	163	Map3k9
mmu-let-7b-5p	XM_006516039.2	-29.6	0.062708	-27.45	163	Begain
mmu-let-7b-5p	XM_006516040.3	-29.6	0.062708	-27.45	163	Begain
mmu-let-7b-5p	XM_006516041.3	-29.6	0.062708	-27.45	163	Begain
mmu-let-7b-5p	XM_006516042.1	-29.6	0.062708	-27.45	163	Begain
mmu-let-7b-5p	XM_006516043.3	-29.6	0.062708	-27.45	163	Begain
mmu-let-7b-5p	XM_006516044.2	-29.6	0.062708	-27.45	163	Begain
mmu-let-7b-5p	XM_006516102.2	-24.8	0.655256	-22.06	148	Gpr132
mmu-let-7b-5p	XM_006516103.2	-24.8	0.655256	-22.06	148	Gpr132
mmu-let-7b-5p	XM_006516199.3	-25.2	0.751741	-25.61	162	Angel1
mmu-let-7b-5p	XM_006516200.3	-25.2	0.751741	-25.61	162	Angel1
mmu-let-7b-5p	XM_006516638.3	-24.1	0.631484	-21.89	164	Scgn
mmu-let-7b-5p	XM_006516660.3	-28.1	0.466457	-23.28	146	Zscan12
mmu-let-7b-5p	XM_006516852.2	-27.8	0.296584	-26.41	163	Hrh2
mmu-let-7b-5p	XM_006516854.2	-27.8	0.297794	-26.41	163	Hrh2
mmu-let-7b-5p	XM_006517426.3	-27.4	0.611562	-21.66	155	Kif27
mmu-let-7b-5p	XM_006517480.3	-27	0.745319	-26.54	167	Gm3045
mmu-let-7b-5p	XM_006517481.3	-27	0.745319	-26.54	167	Gm3045
mmu-let-7b-5p	XM_006518328.1	-27.1	0.560555	-20.71	149	Fam149b
mmu-let-7b-5p	XM_006518519.3	-29	0.338909	-27.16	150	Egr3
mmu-let-7b-5p	XM_006518998.2	-30.9	0.099222	-21.68	151	Fam160b2
mmu-let-7b-5p	XM_006519019.3	-26.7	0.135295	-21.08	159	Ldb3
mmu-let-7b-5p	XM_006519108.2	-28	0.094585	-24.05	162	Rnf17
mmu-let-7b-5p	XM_006519112.1	-28	0.094585	-24.05	162	Rnf17
mmu-let-7b-5p	XM_006519309.3	-26.8	0.32665	-20.16	151	Actr8
mmu-let-7b-5p	XM_006519432.3	-25.2	0.444531	-21.34	154	Mettl6
mmu-let-7b-5p	XM_006519436.3	-25.2	0.444531	-21.34	154	Mettl6
mmu-let-7b-5p	XM_006519437.3	-25.2	0.50303	-21.34	154	Mettl6
mmu-let-7b-5p	XM_006520198.2	-28.4	0.695527	-24.41	149	Fbxo43
mmu-let-7b-5p	XM_006520537.1	-27.7	0.011147	-24.47	162	Hdac10
mmu-let-7b-5p	XM_006520543.2	-27.7	0.011425	-24.47	162	Hdac10
mmu-let-7b-5p	XM_006520592.3	-29.8	0.153884	-24.38	146	Pdgfb
mmu-let-7b-5p	XM_006520669.3	-26.7	0.600574	-22.71	158	Sstr3
mmu-let-7b-5p	XM_006520670.3	-26.7	0.600574	-22.71	158	Sstr3
mmu-let-7b-5p	XM_006520732.2	-28.8	0.653801	-22.6	154	Tcf20
mmu-let-7b-5p	XM_006520733.1	-28.8	0.653801	-22.6	154	Tcf20
mmu-let-7b-5p	XM_006520769.3	-25.1	0.705403	-20.57	150	Mroh6
mmu-let-7b-5p	XM_006520770.2	-25.1	0.705403	-20.57	150	Mroh6
mmu-let-7b-5p	XM_006520771.3	-25.1	0.705403	-20.57	150	Mroh6
mmu-let-7b-5p	XM_006520927.2	-30.2	0.500023	-25.11	159	Gpr20
mmu-let-7b-5p	XM_006520963.3	-21.5	0.66219	-21.32	162	Pced1b
mmu-let-7b-5p	XM_006520964.3	-21.5	0.66219	-21.32	162	Pced1b
mmu-let-7b-5p	XM_006520965.3	-21.5	0.66219	-21.32	162	Pced1b
mmu-let-7b-5p	XM_006520967.3	-21.5	0.66219	-21.32	162	Pced1b
mmu-let-7b-5p	XM_006520968.3	-21.5	0.66219	-21.32	162	Pced1b
mmu-let-7b-5p	XM_006520969.3	-30.4	0.216054	-20.44	149	Zfp641
mmu-let-7b-5p	XM_006520970.3	-30.4	0.216054	-20.44	149	Zfp641
mmu-let-7b-5p	XM_006520971.3	-30.4	0.216054	-20.44	149	Zfp641
mmu-let-7b-5p	XM_006520972.3	-30.4	0.216054	-20.44	149	Zfp641
mmu-let-7b-5p	XM_006520973.3	-30.4	0.216054	-20.44	149	Zfp641
mmu-let-7b-5p	XM_006520974.2	-30.4	0.216054	-20.44	149	Zfp641
mmu-let-7b-5p	XM_006521151.3	-29.2	0.633028	-23.92	160	Slc52a2
mmu-let-7b-5p	XM_006521277.3	-31.3	0.309128	-20.7	160	Lrrk2
mmu-let-7b-5p	XM_006521282.1	-25.9	0.733443	-23.01	152	Fignl2
mmu-let-7b-5p	XM_006521283.1	-25.9	0.733443	-23.01	152	Fignl2
mmu-let-7b-5p	XM_006521284.1	-25.9	0.733443	-23.01	152	Fignl2
mmu-let-7b-5p	XM_006521320.3	-28.5	0.194407	-24.16	163	Letmd1
mmu-let-7b-5p	XM_006521321.3	-28.5	0.194407	-24.16	163	Letmd1
mmu-let-7b-5p	XM_006521322.1	-28.5	0.194577	-24.16	163	Letmd1
mmu-let-7b-5p	XM_006521323.3	-28.5	0.194407	-24.16	163	Letmd1
mmu-let-7b-5p	XM_006521415.3	-27.3	0.525503	-23.77	158	Smug1
mmu-let-7b-5p	XM_006521880.1	-28.5	0.36116	-25.3	167	Snn
mmu-let-7b-5p	XM_006522126.1	-28.3	0.279972	-26.54	166	Gpr156
mmu-let-7b-5p	XM_006522310.3	-27.8	0.661319	-21.73	152	Zdhhc23
mmu-let-7b-5p	XM_006522311.3	-27.8	0.661319	-21.73	152	Zdhhc23
mmu-let-7b-5p	XM_006522508.3	-30.7	0.224316	-20.96	147	Ppm1f
mmu-let-7b-5p	XM_006522790.3	-29.8	0.147325	-26.79	157	Pdxdc1
mmu-let-7b-5p	XM_006523111.2	-27.4	0.498595	-21.67	165	Ltn1
mmu-let-7b-5p	XM_006523116.3	-28.2	0.566338	-29.36	172	B3galt5
mmu-let-7b-5p	XM_006523117.1	-28.2	0.566338	-29.36	172	B3galt5
mmu-let-7b-5p	XM_006523742.2	-23.9	0.501055	-22.93	146	Mdfi
mmu-let-7b-5p	XM_006524167.3	-26.8	0.674306	-24.87	167	Crb3
mmu-let-7b-5p	XM_006524168.2	-26.3	0.791879	-23.96	168	Dlgap1
mmu-let-7b-5p	XM_006524169.2	-26.3	0.791879	-23.96	168	Dlgap1
mmu-let-7b-5p	XM_006524171.2	-26.3	0.791879	-23.96	168	Dlgap1
mmu-let-7b-5p	XM_006524172.2	-26.3	0.791879	-23.96	168	Dlgap1
mmu-let-7b-5p	XM_006524173.2	-26.3	0.791463	-23.96	168	Dlgap1
mmu-let-7b-5p	XM_006524174.2	-26.3	0.791879	-23.96	168	Dlgap1
mmu-let-7b-5p	XM_006524176.2	-26.3	0.791879	-23.96	168	Dlgap1
mmu-let-7b-5p	XM_006524177.3	-26.3	0.791879	-23.96	168	Dlgap1
mmu-let-7b-5p	XM_006524178.3	-26.3	0.791879	-23.96	168	Dlgap1
mmu-let-7b-5p	XM_006524179.3	-26.3	0.791879	-23.96	168	Dlgap1
mmu-let-7b-5p	XM_006524180.2	-26.3	0.791879	-23.96	168	Dlgap1
mmu-let-7b-5p	XM_006524181.1	-26.3	0.791879	-23.96	168	Dlgap1
mmu-let-7b-5p	XM_006524182.1	-26.3	0.791879	-23.96	168	Dlgap1
mmu-let-7b-5p	XM_006524183.3	-26.3	0.791879	-23.96	168	Dlgap1
mmu-let-7b-5p	XM_006524184.2	-26.3	0.791879	-23.96	168	Dlgap1
mmu-let-7b-5p	XM_006524185.1	-26.3	0.791879	-23.96	168	Dlgap1
mmu-let-7b-5p	XM_006524677.3	-35.5	0.000506	-31.1	179	Nme4
mmu-let-7b-5p	XM_006524710.3	-27.9	0.143176	-22.75	155	Pglyrp2
mmu-let-7b-5p	XM_006524711.3	-27.9	0.143176	-22.75	155	Pglyrp2
mmu-let-7b-5p	XM_006524712.3	-27.9	0.143176	-22.75	155	Pglyrp2
mmu-let-7b-5p	XM_006524713.3	-27.9	0.149812	-22.75	155	Pglyrp2
mmu-let-7b-5p	XM_006524791.3	-24	0.701899	-20.36	150	Slc9a3r2
mmu-let-7b-5p	XM_006524929.3	-25.3	0.660917	-20.86	155	Wdr27
mmu-let-7b-5p	XM_006524983.3	-26.7	0.150105	-22.42	156	Kremen2
mmu-let-7b-5p	XM_006524984.3	-26.7	0.150105	-22.42	156	Kremen2
mmu-let-7b-5p	XM_006525142.2	-24.8	0.637002	-20.27	151	1700061G19Rik
mmu-let-7b-5p	XM_006525481.3	-26.9	0.334308	-22.93	151	Smim3
mmu-let-7b-5p	XM_006525482.3	-26.9	0.334308	-22.93	151	Smim3
mmu-let-7b-5p	XM_006525511.2	-29.1	0.754303	-20.17	155	Celf4
mmu-let-7b-5p	XM_006525512.2	-29.1	0.754303	-20.17	155	Celf4
mmu-let-7b-5p	XM_006525513.2	-29.1	0.754303	-20.17	155	Celf4
mmu-let-7b-5p	XM_006525514.2	-29.1	0.754303	-20.17	155	Celf4
mmu-let-7b-5p	XM_006525515.2	-29.1	0.754303	-20.17	155	Celf4
mmu-let-7b-5p	XM_006525516.2	-29.1	0.754303	-20.17	155	Celf4
mmu-let-7b-5p	XM_006525517.2	-29.1	0.754303	-20.17	155	Celf4
mmu-let-7b-5p	XM_006525518.2	-29.1	0.754303	-20.17	155	Celf4
mmu-let-7b-5p	XM_006525520.2	-29.1	0.754303	-20.17	155	Celf4
mmu-let-7b-5p	XM_006525676.3	-30.8	0.414558	-26.93	163	Htr4
mmu-let-7b-5p	XM_006525678.3	-30.8	0.414558	-26.93	163	Htr4
mmu-let-7b-5p	XM_006525699.2	-28.2	0.788089	-20.11	147	Smad2
mmu-let-7b-5p	XM_006525819.3	-28.3	0.324174	-25.36	154	Zfp521
mmu-let-7b-5p	XM_006525820.3	-28.3	0.324174	-25.36	154	Zfp521
mmu-let-7b-5p	XM_006525841.3	-29.7	0.374704	-27.08	163	Ammecr1l
mmu-let-7b-5p	XM_006525843.3	-29.7	0.320845	-27.08	163	Ammecr1l
mmu-let-7b-5p	XM_006525861.2	-25	0.134057	-22.02	151	Apbb3
mmu-let-7b-5p	XM_006525967.3	-26.9	0.783281	-42.81	310	Ctif
mmu-let-7b-5p	XM_006525968.3	-26.9	0.783281	-42.81	310	Ctif
mmu-let-7b-5p	XM_006525973.3	-26.9	0.783281	-42.81	310	Ctif
mmu-let-7b-5p	XM_006526015.2	-29.6	0.000534	-26.33	155	Oacyl
mmu-let-7b-5p	XM_006526055.3	-31.3	0.476665	-22.36	159	Tmem241
mmu-let-7b-5p	XM_006526557.3	-24	0.243165	-27.52	167	Gpr137
mmu-let-7b-5p	XM_006526560.3	-24	0.243165	-27.52	167	Gpr137
mmu-let-7b-5p	XM_006526845.3	-25.8	0.592738	-20.68	149	Stx3
mmu-let-7b-5p	XM_006527139.3	-29.5	0.387845	-29.28	179	Apba1
mmu-let-7b-5p	XM_006527140.3	-29.5	0.387845	-29.28	179	Apba1
mmu-let-7b-5p	XM_006527486.3	-29.1	0.239028	-24.65	172	Tmem2
mmu-let-7b-5p	XM_006527487.3	-29.1	0.239028	-24.65	172	Tmem2
mmu-let-7b-5p	XM_006527498.3	-28.9	0.220346	-22.54	154	Sfxn4
mmu-let-7b-5p	XM_006527499.3	-28.9	0.220346	-22.54	154	Sfxn4
mmu-let-7b-5p	XM_006527562.3	-28.5	0.593856	-20.45	161	Clcn5
mmu-let-7b-5p	XM_006527724.3	-26.1	0.78957	-22.82	168	Nhsl2
mmu-let-7b-5p	XM_006527725.3	-26.1	0.78957	-22.82	168	Nhsl2
mmu-let-7b-5p	XM_006527726.3	-26.1	0.78957	-22.82	168	Nhsl2
mmu-let-7b-5p	XM_006527727.3	-26.1	0.78957	-22.82	168	Nhsl2
mmu-let-7b-5p	XM_006527728.3	-26.1	0.78957	-22.82	168	Nhsl2
mmu-let-7b-5p	XM_006527729.3	-26.1	0.78957	-22.82	168	Nhsl2
mmu-let-7b-5p	XM_006527924.3	-31.9	0.222701	-21.01	147	Prrg3
mmu-let-7b-5p	XM_006527925.3	-31.9	0.222701	-21.01	147	Prrg3
mmu-let-7b-5p	XM_006527926.3	-31.9	0.222701	-21.01	147	Prrg3
mmu-let-7b-5p	XM_006527927.3	-31.9	0.222701	-21.01	147	Prrg3
mmu-let-7b-5p	XM_006528084.3	-28	0.50641	-23.77	164	Atp2b3
mmu-let-7b-5p	XM_006528275.3	-29.8	0.670022	-20.65	159	Hdac8
mmu-let-7b-5p	XM_006528313.3	-25.5	0.753099	-21.79	159	Arhgef6
mmu-let-7b-5p	XM_006528314.3	-25.5	0.753099	-21.79	159	Arhgef6
mmu-let-7b-5p	XM_006528315.3	-25.5	0.753099	-21.79	159	Arhgef6
mmu-let-7b-5p	XM_006528316.3	-25.5	0.753099	-21.79	159	Arhgef6
mmu-let-7b-5p	XM_006528852.3	-27.8	0.733127	-44.51	310	Klf8
mmu-let-7b-5p	XM_006528853.3	-27.8	0.733127	-44.51	310	Klf8
mmu-let-7b-5p	XM_006528858.3	-27.8	0.733127	-44.51	310	Klf8
mmu-let-7b-5p	XM_006528859.3	-27.8	0.733127	-44.51	310	Klf8
mmu-let-7b-5p	XM_006528860.3	-27.8	0.733127	-44.51	310	Klf8
mmu-let-7b-5p	XM_006528864.3	-27.7	0.624036	-21.28	150	Amot
mmu-let-7b-5p	XM_006528867.3	-27.7	0.624036	-21.28	150	Amot
mmu-let-7b-5p	XM_006528875.3	-26.5	0.664591	-20.66	158	Phf8
mmu-let-7b-5p	XM_006528877.3	-26.5	0.664591	-20.66	158	Phf8
mmu-let-7b-5p	XM_006528878.3	-26.5	0.664591	-20.66	158	Phf8
mmu-let-7b-5p	XM_006528879.3	-26.5	0.664591	-20.66	158	Phf8
mmu-let-7b-5p	XM_006528880.3	-26.5	0.664591	-20.66	158	Phf8
mmu-let-7b-5p	XM_006529145.2	-27.9	0.341227	-22.28	161	Htr2b
mmu-let-7b-5p	XM_006529146.2	-27.9	0.341227	-22.28	161	Htr2b
mmu-let-7b-5p	XM_006529147.2	-27.9	0.341227	-22.28	161	Htr2b
mmu-let-7b-5p	XM_006529155.3	-27.5	0.587236	-22.87	159	Kif1a
mmu-let-7b-5p	XM_006529156.3	-27.5	0.522997	-22.87	159	Kif1a
mmu-let-7b-5p	XM_006529157.3	-27.5	0.522997	-22.87	159	Kif1a
mmu-let-7b-5p	XM_006529158.3	-27.5	0.522997	-22.87	159	Kif1a
mmu-let-7b-5p	XM_006529159.3	-27.5	0.522997	-22.87	159	Kif1a
mmu-let-7b-5p	XM_006529160.3	-27.5	0.522997	-22.87	159	Kif1a
mmu-let-7b-5p	XM_006529161.3	-27.5	0.586847	-22.87	159	Kif1a
mmu-let-7b-5p	XM_006529233.2	-27.9	0.746236	-26.06	153	Mdm4
mmu-let-7b-5p	XM_006529276.3	-26	0.508347	-22.27	161	Sox13
mmu-let-7b-5p	XM_006529277.3	-26	0.370898	-22.27	161	Sox13
mmu-let-7b-5p	XM_006529396.3	-27.7	0.365315	-23.89	156	Map3k19
mmu-let-7b-5p	XM_006529587.3	-28.6	0.464661	-21.69	151	Tor1aip2
mmu-let-7b-5p	XM_006529588.3	-28.6	0.464661	-21.69	151	Tor1aip2
mmu-let-7b-5p	XM_006529589.3	-28.6	0.464661	-21.69	151	Tor1aip2
mmu-let-7b-5p	XM_006530288.3	-29.7	0.46266	-21.68	151	Ssh1
mmu-let-7b-5p	XM_006530314.3	-24.4	0.590973	-22.12	152	Oasl2
mmu-let-7b-5p	XM_006530315.3	-24.4	0.590973	-22.12	152	Oasl2
mmu-let-7b-5p	XM_006530316.3	-24.4	0.590973	-22.12	152	Oasl2
mmu-let-7b-5p	XM_006530340.3	-25	0.154601	-23.16	157	Ccdc60
mmu-let-7b-5p	XM_006530343.3	-25	0.154601	-23.16	157	Ccdc60
mmu-let-7b-5p	XM_006530772.1	-25.3	0.736652	-21.86	155	Pla2g15
mmu-let-7b-5p	XM_006530926.3	-30.1	0.155215	-24.94	147	Tmem231
mmu-let-7b-5p	XM_006531000.2	-31.1	0.004115	-21.22	153	Ccdc113
mmu-let-7b-5p	XM_006531132.2	-28.3	0.007177	-23.57	159	Drc7
mmu-let-7b-5p	XM_006531139.3	-29.8	0.480579	-44.93	304	Trim67
mmu-let-7b-5p	XM_006531162.2	-25.4	0.555905	-22.83	164	Nlrc5
mmu-let-7b-5p	XM_006531163.2	-25.4	0.555905	-22.83	164	Nlrc5
mmu-let-7b-5p	XM_006531165.2	-25.4	0.555905	-22.83	164	Nlrc5
mmu-let-7b-5p	XM_006531166.1	-25.4	0.555905	-22.83	164	Nlrc5
mmu-let-7b-5p	XM_006531314.1	-28.2	0.016531	-28.99	157	1700011L22Rik
mmu-let-7b-5p	XM_006531337.3	-30.6	0.410262	-23.86	162	Arv1
mmu-let-7b-5p	XM_006531338.2	-30.6	0.410419	-23.86	162	Arv1
mmu-let-7b-5p	XM_006531382.2	-30.6	0.418819	-23.79	158	Ces2f
mmu-let-7b-5p	XM_006531414.1	-27.4	0.783718	-25.28	164	Cyld
mmu-let-7b-5p	XM_006531415.1	-27.4	0.783718	-25.28	164	Cyld
mmu-let-7b-5p	XM_006531416.3	-27.4	0.783718	-25.28	164	Cyld
mmu-let-7b-5p	XM_006531417.2	-27.4	0.783718	-25.28	164	Cyld
mmu-let-7b-5p	XM_006531418.2	-27.4	0.783718	-25.28	164	Cyld
mmu-let-7b-5p	XM_006531419.1	-27.4	0.783718	-25.28	164	Cyld
mmu-let-7b-5p	XM_006531420.1	-27.4	0.783718	-25.28	164	Cyld
mmu-let-7b-5p	XM_006531488.1	-25.9	0.748681	-25.59	153	Slc10a7
mmu-let-7b-5p	XM_006531621.3	-26.7	0.22495	-22.99	155	Slc25a45
mmu-let-7b-5p	XM_006531622.3	-26.7	0.22495	-22.99	155	Slc25a45
mmu-let-7b-5p	XM_006531708.1	-29.3	0.002754	-21.48	159	Catsper1
mmu-let-7b-5p	XM_006531966.3	-26.8	0.774097	-23.39	155	Baiap2
mmu-let-7b-5p	XM_006531967.3	-26.8	0.774097	-23.39	155	Baiap2
mmu-let-7b-5p	XM_006531968.3	-26.8	0.774097	-23.39	155	Baiap2
mmu-let-7b-5p	XM_006532049.2	-27.4	0.301493	-23.61	149	Atp6v0a1
mmu-let-7b-5p	XM_006532050.2	-27.4	0.301493	-23.61	149	Atp6v0a1
mmu-let-7b-5p	XM_006532051.2	-27.4	0.301493	-23.61	149	Atp6v0a1
mmu-let-7b-5p	XM_006532052.1	-27.4	0.301493	-23.61	149	Atp6v0a1
mmu-let-7b-5p	XM_006532053.1	-27.4	0.301493	-23.61	149	Atp6v0a1
mmu-let-7b-5p	XM_006532054.1	-27.4	0.301493	-23.61	149	Atp6v0a1
mmu-let-7b-5p	XM_006532055.2	-27.4	0.301493	-23.61	149	Atp6v0a1
mmu-let-7b-5p	XM_006532188.3	-26.1	0.677624	-20.74	157	Fgf11
mmu-let-7b-5p	XM_006532275.1	-24	0.636119	-20.18	152	Hic1
mmu-let-7b-5p	XM_006532302.1	-27.8	0.738593	-23.18	147	Slc6a4
mmu-let-7b-5p	XM_006532451.2	-27.5	0.247791	-27.42	151	P2rx1
mmu-let-7b-5p	XM_006532600.2	-27.1	0.57521	-24.67	162	Jmjd4
mmu-let-7b-5p	XM_006532752.3	-27.7	0.599418	-48.64	326	B3gntl1
mmu-let-7b-5p	XM_006532753.3	-27.7	0.599418	-48.64	326	B3gntl1
mmu-let-7b-5p	XM_006532754.3	-27.7	0.599418	-48.64	326	B3gntl1
mmu-let-7b-5p	XM_006532755.3	-27.7	0.610282	-48.64	326	B3gntl1
mmu-let-7b-5p	XM_006532756.2	-27.7	0.610282	-48.64	326	B3gntl1
mmu-let-7b-5p	XM_006532816.3	-27.9	0.705585	-25.15	163	Myocd
mmu-let-7b-5p	XM_006532843.1	-27	0.72981	-22.42	159	Acsl6
mmu-let-7b-5p	XM_006532844.1	-27	0.72981	-22.42	159	Acsl6
mmu-let-7b-5p	XM_006532845.2	-27	0.657164	-22.42	159	Acsl6
mmu-let-7b-5p	XM_006532847.3	-27.5	0.28865	-25.17	172	Fnip1
mmu-let-7b-5p	XM_006532848.2	-27.5	0.28865	-25.17	172	Fnip1
mmu-let-7b-5p	XM_006532849.3	-27.5	0.28865	-25.17	172	Fnip1
mmu-let-7b-5p	XM_006533072.1	-26.9	0.544423	-22.32	161	Cd300lb
mmu-let-7b-5p	XM_006533134.2	-28.8	0.285051	-24.1	159	Nploc4
mmu-let-7b-5p	XM_006533257.3	-27.9	0.003009	-22.83	152	Aloxe3
mmu-let-7b-5p	XM_006533365.3	-26	0.566943	-21.8	164	Gga3
mmu-let-7b-5p	XM_006533483.3	-21.7	0.46975	-21.1	155	Ccdc42
mmu-let-7b-5p	XM_006533539.3	-28.3	0.692707	-25.22	161	Fstl4
mmu-let-7b-5p	XM_006533683.3	-27.8	0.440582	-25.05	172	Mpp2
mmu-let-7b-5p	XM_006533684.3	-27.8	0.440582	-25.05	172	Mpp2
mmu-let-7b-5p	XM_006533685.3	-27.8	0.440582	-25.05	172	Mpp2
mmu-let-7b-5p	XM_006533687.1	-27.8	0.440582	-25.05	172	Mpp2
mmu-let-7b-5p	XM_006533956.3	-27.5	0.107946	-22.16	157	Abi3
mmu-let-7b-5p	XM_006534512.3	-26.6	0.309732	-22.04	149	Enthd2
mmu-let-7b-5p	XM_006534513.3	-26.6	0.309732	-22.04	149	Enthd2
mmu-let-7b-5p	XM_006534514.3	-26.6	0.309732	-22.04	149	Enthd2
mmu-let-7b-5p	XM_006534567.2	-25.5	0.768995	-22.75	154	Mrpl27
mmu-let-7b-5p	XM_006534873.3	-30.3	0.230446	-26.43	166	Fras1
mmu-let-7b-5p	XM_006534887.2	-29.3	0.665709	-24.21	159	Arhgap24
mmu-let-7b-5p	XM_006534888.2	-29.3	0.665709	-24.21	159	Arhgap24
mmu-let-7b-5p	XM_006534890.3	-29.3	0.665709	-24.21	159	Arhgap24
mmu-let-7b-5p	XM_006534891.3	-29.3	0.665709	-24.21	159	Arhgap24
mmu-let-7b-5p	XM_006534892.3	-29.3	0.665709	-24.21	159	Arhgap24
mmu-let-7b-5p	XM_006535023.3	-29.5	0.513407	-20.52	164	Cep135
mmu-let-7b-5p	XM_006535026.3	-29.5	0.513407	-20.52	164	Cep135
mmu-let-7b-5p	XM_006535027.3	-29.5	0.513407	-20.52	164	Cep135
mmu-let-7b-5p	XM_006535028.3	-29.5	0.513407	-20.52	164	Cep135
mmu-let-7b-5p	XM_006535151.1	-25.4	0.678127	-22.09	160	Sult1b1
mmu-let-7b-5p	XM_006535152.3	-25.4	0.678127	-22.09	160	Sult1b1
mmu-let-7b-5p	XM_006535238.2	-31.9	0.121003	-26.57	167	Tmed5
mmu-let-7b-5p	XM_006535240.2	-31.9	0.130012	-26.57	167	Tmed5
mmu-let-7b-5p	XM_006535278.2	-26.5	0.236603	-27.49	154	Slc10a6
mmu-let-7b-5p	XM_006535631.2	-28.4	0.323839	-20.98	154	Htr5a
mmu-let-7b-5p	XM_006536149.3	-25.3	0.711621	-21.86	151	Nlrp6
mmu-let-7b-5p	XM_006536151.2	-27.9	0.081139	-23.48	158	Adam8
mmu-let-7b-5p	XM_006536218.3	-25.6	0.201419	-23.01	157	Pidd1
mmu-let-7b-5p	XM_006536220.3	-25.6	0.201419	-23.01	157	Pidd1
mmu-let-7b-5p	XM_006536221.1	-25.6	0.201419	-23.01	157	Pidd1
mmu-let-7b-5p	XM_006537553.3	-27.5	0.192284	-24.72	158	Rnf20
mmu-let-7b-5p	XM_006537558.2	-24.7	0.793853	-22.8	158	Tgs1
mmu-let-7b-5p	XM_006537672.3	-29.8	0.490407	-21.18	156	Pappa
mmu-let-7b-5p	XM_006537822.2	-29.5	0.1034	-24.6	154	Fam214b
mmu-let-7b-5p	XM_006537823.3	-29.5	0.1034	-24.6	154	Fam214b
mmu-let-7b-5p	XM_006537824.1	-29.5	0.1034	-24.6	154	Fam214b
mmu-let-7b-5p	XM_006537830.3	-24.8	0.331183	-20.95	154	Arhgef39
mmu-let-7b-5p	XM_006537885.3	-26.8	0.67782	-26.68	155	Focad
mmu-let-7b-5p	XM_006538000.2	-26.2	0.552335	-23.13	160	Atp8b5
mmu-let-7b-5p	XM_006538083.1	-26.1	0.635657	-30.62	174	Tmem38b
mmu-let-7b-5p	XM_006538550.3	-24.5	0.601659	-22.11	159	Hes3
mmu-let-7b-5p	XM_006538560.3	-24.5	0.601659	-22.11	159	Hes3
mmu-let-7b-5p	XM_006538563.3	-30	0.017568	-27.8	151	Hmgcl
mmu-let-7b-5p	XM_006538564.3	-30	0.017568	-27.8	151	Hmgcl
mmu-let-7b-5p	XM_006538720.2	-28.8	0.366848	-21.69	154	Trp73
mmu-let-7b-5p	XM_006538721.2	-28.8	0.366848	-21.69	154	Trp73
mmu-let-7b-5p	XM_006538722.3	-28.8	0.366848	-21.69	154	Trp73
mmu-let-7b-5p	XM_006538723.2	-28.8	0.366848	-21.69	154	Trp73
mmu-let-7b-5p	XM_006539041.3	-28.7	0.002169	-22.57	151	Map3k6
mmu-let-7b-5p	XM_006539272.3	-30.2	0.726605	-22.17	155	Morn1
mmu-let-7b-5p	XM_006539285.3	-23.8	0.773361	-20.93	149	Stpg1
mmu-let-7b-5p	XM_006539286.3	-23.8	0.773361	-20.93	149	Stpg1
mmu-let-7b-5p	XM_006539287.3	-23.8	0.773361	-20.93	149	Stpg1
mmu-let-7b-5p	XM_006539288.2	-23.8	0.773361	-20.93	149	Stpg1
mmu-let-7b-5p	XM_006539289.3	-23.8	0.773361	-20.93	149	Stpg1
mmu-let-7b-5p	XM_006539317.3	-29.4	0.299635	-50.93	312	Lin28a
mmu-let-7b-5p	XM_006539470.3	-26.2	0.611508	-22.61	167	Slc8a2
mmu-let-7b-5p	XM_006539471.3	-24	0.653455	-22.61	167	Slc8a2
mmu-let-7b-5p	XM_006539600.3	-23.9	0.744622	-20.05	158	Meis3
mmu-let-7b-5p	XM_006539603.3	-23.9	0.744622	-20.05	158	Meis3
mmu-let-7b-5p	XM_006539605.3	-23.9	0.744622	-20.05	158	Meis3
mmu-let-7b-5p	XM_006539639.3	-29.1	0.038967	-23.45	160	Plaur
mmu-let-7b-5p	XM_006539640.3	-29.1	0.038967	-23.45	160	Plaur
mmu-let-7b-5p	XM_006539642.2	-20.7	0.79606	-23.59	159	Pld3
mmu-let-7b-5p	XM_006539643.2	-28	0.099856	-23.59	159	Pld3
mmu-let-7b-5p	XM_006539645.2	-28	0.099856	-23.59	159	Pld3
mmu-let-7b-5p	XM_006539646.2	-28	0.099856	-23.59	159	Pld3
mmu-let-7b-5p	XM_006539915.3	-26	0.768168	-22.6	157	Zfp324
mmu-let-7b-5p	XM_006540474.3	-23.4	0.681076	-21.95	146	Gm38499
mmu-let-7b-5p	XM_006540742.3	-27.6	0.460758	-21.85	167	Zfp710
mmu-let-7b-5p	XM_006540743.3	-27.6	0.460758	-21.85	167	Zfp710
mmu-let-7b-5p	XM_006540744.3	-27.6	0.460758	-21.85	167	Zfp710
mmu-let-7b-5p	XM_006540878.1	-24.8	0.460212	-21.33	150	Zfp473
mmu-let-7b-5p	XM_006540879.1	-24.8	0.460212	-21.33	150	Zfp473
mmu-let-7b-5p	XM_006540881.3	-24.8	0.460212	-21.33	150	Zfp473
mmu-let-7b-5p	XM_006540882.1	-24.8	0.460212	-21.33	150	Zfp473
mmu-let-7b-5p	XM_006541001.3	-27.5	0.403716	-23.72	163	Cers3
mmu-let-7b-5p	XM_006541002.3	-27.5	0.403716	-23.72	163	Cers3
mmu-let-7b-5p	XM_006541010.3	-23.9	0.626758	-25.92	162	Sec1
mmu-let-7b-5p	XM_006541078.2	-23.5	0.72713	-20.57	154	Nosip
mmu-let-7b-5p	XM_006541388.2	-30.5	0.222964	-21.31	162	Sept6
mmu-let-7b-5p	XM_006541389.3	-30.5	0.514181	-21.31	162	Sept6
mmu-let-7b-5p	XM_006541390.2	-30.5	0.459416	-21.31	162	Sept6
mmu-let-7b-5p	XM_006541526.2	-31.3	0.194251	-27.15	175	Elf4
mmu-let-7b-5p	XM_006541527.1	-31.3	0.194251	-27.15	175	Elf4
mmu-let-7b-5p	XM_011238921.1	-25.5	0.336972	-21.14	155	Rps6kc1
mmu-let-7b-5p	XM_011238926.2	-27.7	0.251649	-21.19	162	Gm39743
mmu-let-7b-5p	XM_011238999.2	-27.7	0.326495	-21.19	162	Gm37416
mmu-let-7b-5p	XM_011239025.2	-27.1	0.79204	-43.47	306	Nr6a1
mmu-let-7b-5p	XM_011239026.1	-27.7	0.391389	-22.97	157	Ggta1
mmu-let-7b-5p	XM_011239027.2	-27.7	0.391389	-22.97	157	Ggta1
mmu-let-7b-5p	XM_011239028.2	-27.7	0.391389	-22.97	157	Ggta1
mmu-let-7b-5p	XM_011239029.1	-27.7	0.391389	-22.97	157	Ggta1
mmu-let-7b-5p	XM_011239235.1	-27.5	0.769151	-21.74	155	Zfp831
mmu-let-7b-5p	XM_011239246.2	-27	0.313888	-23.78	162	Nusap1
mmu-let-7b-5p	XM_011239252.2	-25.2	0.017375	-21.8	151	Adam33
mmu-let-7b-5p	XM_011239260.2	-25.7	0.594868	-22.8	147	Bcl2l1
mmu-let-7b-5p	XM_011239399.2	-23.3	0.731852	-20.63	154	Slc20a1
mmu-let-7b-5p	XM_011239488.2	-23.1	0.720373	-20.56	157	Zfp341
mmu-let-7b-5p	XM_011239581.2	-31.5	0.17848	-27.45	176	Trp53bp1
mmu-let-7b-5p	XM_011239582.2	-31.5	0.17848	-27.45	176	Trp53bp1
mmu-let-7b-5p	XM_011239584.2	-31.5	0.17848	-27.45	176	Trp53bp1
mmu-let-7b-5p	XM_011239588.1	-24.5	0.488676	-21.51	153	Wfdc16
mmu-let-7b-5p	XM_011239629.1	-27.1	0.768645	-29.34	150	Nol4l
mmu-let-7b-5p	XM_011239630.1	-27.1	0.768645	-29.34	150	Nol4l
mmu-let-7b-5p	XM_011239631.1	-27.1	0.768645	-29.34	150	Nol4l
mmu-let-7b-5p	XM_011239632.1	-27.1	0.768645	-29.34	150	Nol4l
mmu-let-7b-5p	XM_011239633.2	-27.1	0.768645	-29.34	150	Nol4l
mmu-let-7b-5p	XM_011239634.1	-27.1	0.768645	-29.34	150	Nol4l
mmu-let-7b-5p	XM_011239636.1	-27.1	0.768645	-29.34	150	Nol4l
mmu-let-7b-5p	XM_011239786.2	-29.5	0.126843	-21.56	149	Wdsub1
mmu-let-7b-5p	XM_011240013.2	-25.8	0.743164	-22.97	159	Fmo5
mmu-let-7b-5p	XM_011240122.2	-30.5	0.722309	-20.09	162	Lrrc7
mmu-let-7b-5p	XM_011240123.2	-30.5	0.722309	-20.09	162	Lrrc7
mmu-let-7b-5p	XM_011240124.2	-30.5	0.722309	-20.09	162	Lrrc7
mmu-let-7b-5p	XM_011240676.1	-27.5	0.13684	-24.29	163	Gm21759
mmu-let-7b-5p	XM_011241108.2	-27.3	0.469391	-23.98	149	Eogt
mmu-let-7b-5p	XM_011241332.1	-32.7	0.075289	-20.3	153	Mgll
mmu-let-7b-5p	XM_011241702.2	-29.3	0.332133	-23.12	159	Clpb
mmu-let-7b-5p	XM_011241703.2	-29.3	0.332133	-23.12	159	Clpb
mmu-let-7b-5p	XM_011242029.1	-22.6	0.530482	-23.27	159	Gm10013
mmu-let-7b-5p	XM_011242496.2	-29.7	0.628016	-24.66	162	Rnf214
mmu-let-7b-5p	XM_011242503.2	-29.7	0.628016	-24.66	162	Rnf214
mmu-let-7b-5p	XM_011242595.2	-26.9	0.424647	-22.83	157	Vstm5
mmu-let-7b-5p	XM_011242596.2	-26.9	0.380052	-22.83	157	Vstm5
mmu-let-7b-5p	XM_011242629.2	-28.2	0.22038	-20.19	149	Zfp202
mmu-let-7b-5p	XM_011242767.2	-28.4	0.193456	-21.8	158	Mapk6
mmu-let-7b-5p	XM_011243167.2	-29.5	0.190888	-25.77	159	Utrn
mmu-let-7b-5p	XM_011243168.2	-29.5	0.190888	-25.77	159	Utrn
mmu-let-7b-5p	XM_011243347.2	-23.6	0.291234	-29.84	176	Col18a1
mmu-let-7b-5p	XM_011243390.2	-26.2	0.753845	-23.74	156	Dot1l
mmu-let-7b-5p	XM_011243391.2	-26.8	0.772099	-23.74	156	Dot1l
mmu-let-7b-5p	XM_011243393.1	-27.7	0.721567	-24.07	154	Tmem194
mmu-let-7b-5p	XM_011243420.1	-25.6	0.729126	-21.43	154	Os9
mmu-let-7b-5p	XM_011243443.2	-28.5	0.763361	-23.12	151	Sh3rf3
mmu-let-7b-5p	XM_011243585.2	-25	0.576289	-20.42	153	Sppl2b
mmu-let-7b-5p	XM_011243666.2	-26.5	0.46706	-25.98	162	Limk2
mmu-let-7b-5p	XM_011243842.1	-28.7	0.504022	-21.43	159	Sypl
mmu-let-7b-5p	XM_011243843.1	-28.7	0.503642	-21.43	159	Sypl
mmu-let-7b-5p	XM_011244022.2	-31.5	0.622744	-20.46	154	Rad51b
mmu-let-7b-5p	XM_011244026.2	-31.5	0.622744	-20.46	154	Rad51b
mmu-let-7b-5p	XM_011244027.2	-31.5	0.622744	-20.46	154	Rad51b
mmu-let-7b-5p	XM_011244028.1	-31.5	0.622744	-20.46	154	Rad51b
mmu-let-7b-5p	XM_011244029.1	-31.5	0.622744	-20.46	154	Rad51b
mmu-let-7b-5p	XM_011244030.1	-31.5	0.622744	-20.46	154	Rad51b
mmu-let-7b-5p	XM_011244031.2	-31.5	0.622744	-20.46	154	Rad51b
mmu-let-7b-5p	XM_011244032.1	-31.5	0.622744	-20.46	154	Rad51b
mmu-let-7b-5p	XM_011244033.1	-31.5	0.622744	-20.46	154	Rad51b
mmu-let-7b-5p	XM_011244034.2	-31.5	0.622744	-20.46	154	Rad51b
mmu-let-7b-5p	XM_011244035.2	-31.5	0.622744	-20.46	154	Rad51b
mmu-let-7b-5p	XM_011244036.2	-31.5	0.622744	-20.46	154	Rad51b
mmu-let-7b-5p	XM_011244128.2	-29.6	0.062708	-27.45	163	Begain
mmu-let-7b-5p	XM_011244130.2	-29.6	0.062708	-27.45	163	Begain
mmu-let-7b-5p	XM_011244169.1	-25.2	0.751741	-25.61	162	Angel1
mmu-let-7b-5p	XM_011244236.1	-25.3	0.642268	-21.75	164	Gm40556
mmu-let-7b-5p	XM_011244588.2	-27	0.745319	-26.54	167	Gm3045
mmu-let-7b-5p	XM_011244590.2	-27	0.745319	-26.54	167	Gm3045
mmu-let-7b-5p	XM_011244981.2	-25.5	0.226941	-22.11	156	Ndst2
mmu-let-7b-5p	XM_011244982.2	-25.5	0.262377	-22.11	156	Ndst2
mmu-let-7b-5p	XM_011245163.2	-28.6	0.678862	-20.53	151	Nudt13
mmu-let-7b-5p	XM_011245227.2	-24.4	0.797388	-22.37	148	Usp54
mmu-let-7b-5p	XM_011245401.1	-29.4	0.445002	-21.33	147	Slc45a4
mmu-let-7b-5p	XM_011245531.1	-26.7	0.600574	-22.71	158	Sstr3
mmu-let-7b-5p	XM_011245551.2	-28.8	0.653801	-22.6	154	Tcf20
mmu-let-7b-5p	XM_011245552.2	-28.8	0.653801	-22.6	154	Tcf20
mmu-let-7b-5p	XM_011245566.2	-24	0.412292	-21.79	143	Zc3h3
mmu-let-7b-5p	XM_011245567.2	-31.7	0.677494	-23.02	161	Zc3h3
mmu-let-7b-5p	XM_011245624.2	-21.5	0.66219	-21.32	162	Pced1b
mmu-let-7b-5p	XM_011245625.2	-21.5	0.66219	-21.32	162	Pced1b
mmu-let-7b-5p	XM_011245626.2	-21.5	0.66219	-21.32	162	Pced1b
mmu-let-7b-5p	XM_011245627.2	-30.4	0.216054	-20.44	149	Zfp641
mmu-let-7b-5p	XM_011245731.2	-27.3	0.525503	-23.77	158	Smug1
mmu-let-7b-5p	XM_011245732.2	-27.3	0.525503	-23.77	158	Smug1
mmu-let-7b-5p	XM_011245733.2	-27.3	0.525503	-23.77	158	Smug1
mmu-let-7b-5p	XM_011245936.2	-27.8	0.661319	-21.73	152	Zdhhc23
mmu-let-7b-5p	XM_011245937.2	-27.8	0.661319	-21.73	152	Zdhhc23
mmu-let-7b-5p	XM_011245938.2	-27.8	0.661319	-21.73	152	Zdhhc23
mmu-let-7b-5p	XM_011245939.1	-27.8	0.661319	-21.73	152	Zdhhc23
mmu-let-7b-5p	XM_011245991.1	-29.7	0.332077	-27.88	169	Dexi
mmu-let-7b-5p	XM_011246053.1	-29.8	0.147325	-26.79	157	Pdxdc1
mmu-let-7b-5p	XM_011246054.2	-29.8	0.147325	-26.79	157	Pdxdc1
mmu-let-7b-5p	XM_011246055.2	-29.8	0.147325	-26.79	157	Pdxdc1
mmu-let-7b-5p	XM_011246140.1	-28.6	0.562647	-20.34	148	Sh3bgr
mmu-let-7b-5p	XM_011246141.2	-28.6	0.562647	-20.34	148	Sh3bgr
mmu-let-7b-5p	XM_011246142.2	-28.6	0.562647	-20.34	148	Sh3bgr
mmu-let-7b-5p	XM_011246162.2	-27.7	0.153248	-21.19	162	Gm41476
mmu-let-7b-5p	XM_011246406.2	-26.3	0.791879	-23.96	168	Dlgap1
mmu-let-7b-5p	XM_011246407.2	-26.3	0.791463	-23.96	168	Dlgap1
mmu-let-7b-5p	XM_011246497.1	-23.9	0.685633	-20.44	153	Rasal3
mmu-let-7b-5p	XM_011246736.1	-29	0.383234	-28.09	162	4930488N24Rik
mmu-let-7b-5p	XM_011246737.1	-29	0.383234	-28.09	162	4930488N24Rik
mmu-let-7b-5p	XM_011246738.1	-29	0.383234	-28.09	162	4930488N24Rik
mmu-let-7b-5p	XM_011246739.2	-29	0.383234	-28.09	162	4930488N24Rik
mmu-let-7b-5p	XM_011246797.1	-26.9	0.334308	-22.93	151	Smim3
mmu-let-7b-5p	XM_011246894.1	-28.3	0.324174	-25.36	154	Zfp521
mmu-let-7b-5p	XM_011246905.2	-27.2	0.743444	-24	160	Prdm6
mmu-let-7b-5p	XM_011246964.2	-31.3	0.576312	-22.36	159	Tmem241
mmu-let-7b-5p	XM_011246967.2	-31.3	0.576312	-22.36	159	Tmem241
mmu-let-7b-5p	XM_011246974.2	-25.2	0.743009	-20.97	143	Arsi
mmu-let-7b-5p	XM_011247109.2	-24	0.243165	-27.52	167	Gpr137
mmu-let-7b-5p	XM_011247409.2	-28.9	0.220346	-22.54	154	Sfxn4
mmu-let-7b-5p	XM_011247410.2	-28.9	0.220346	-22.54	154	Sfxn4
mmu-let-7b-5p	XM_011247442.1	-28.5	0.688976	-20.45	161	Clcn5
mmu-let-7b-5p	XM_011247443.2	-28.5	0.593856	-20.45	161	Clcn5
mmu-let-7b-5p	XM_011247444.2	-28.5	0.593856	-20.45	161	Clcn5
mmu-let-7b-5p	XM_011247445.2	-28.5	0.593856	-20.45	161	Clcn5
mmu-let-7b-5p	XM_011247446.2	-28.5	0.593856	-20.45	161	Clcn5
mmu-let-7b-5p	XM_011247501.2	-26.1	0.78957	-22.82	168	Nhsl2
mmu-let-7b-5p	XM_011247502.2	-26.1	0.78957	-22.82	168	Nhsl2
mmu-let-7b-5p	XM_011247614.2	-28	0.50641	-23.77	164	Atp2b3
mmu-let-7b-5p	XM_011247821.2	-27.8	0.733127	-44.51	310	Klf8
mmu-let-7b-5p	XM_011247828.2	-27.7	0.624036	-21.28	150	Amot
mmu-let-7b-5p	XM_011247945.2	-26	0.370898	-22.27	161	Sox13
mmu-let-7b-5p	XM_011248003.1	-28.6	0.464661	-21.69	151	Tor1aip2
mmu-let-7b-5p	XM_011248193.2	-29.7	0.46266	-21.68	151	Ssh1
mmu-let-7b-5p	XM_011248362.2	-30.1	0.155215	-24.94	147	Tmem231
mmu-let-7b-5p	XM_011248363.2	-30.1	0.155215	-24.94	147	Tmem231
mmu-let-7b-5p	XM_011248428.1	-25.4	0.555905	-22.83	164	Nlrc5
mmu-let-7b-5p	XM_011248496.2	-30.6	0.50724	-23.86	162	Arv1
mmu-let-7b-5p	XM_011248523.2	-27.4	0.783718	-25.28	164	Cyld
mmu-let-7b-5p	XM_011248524.1	-27.4	0.783718	-25.28	164	Cyld
mmu-let-7b-5p	XM_011248525.2	-27.4	0.783718	-25.28	164	Cyld
mmu-let-7b-5p	XM_011248585.2	-26.5	0.670007	-21.5	159	Uty
mmu-let-7b-5p	XM_011248721.2	-26.1	0.677624	-20.74	157	Fgf11
mmu-let-7b-5p	XM_011248722.2	-26.1	0.677624	-20.74	157	Fgf11
mmu-let-7b-5p	XM_011248723.2	-26.1	0.683281	-20.74	157	Fgf11
mmu-let-7b-5p	XM_011248724.2	-26.1	0.676886	-20.74	157	Fgf11
mmu-let-7b-5p	XM_011248725.2	-26.1	0.677624	-20.74	157	Fgf11
mmu-let-7b-5p	XM_011248846.2	-26	0.781058	-24.15	160	Stat3
mmu-let-7b-5p	XM_011248859.2	-27.7	0.610282	-48.64	326	B3gntl1
mmu-let-7b-5p	XM_011248860.1	-27.7	0.610282	-48.64	326	B3gntl1
mmu-let-7b-5p	XM_011248893.2	-27.9	0.705585	-25.15	163	Myocd
mmu-let-7b-5p	XM_011248895.1	-27.9	0.705585	-25.15	163	Myocd
mmu-let-7b-5p	XM_011249031.2	-24.5	0.790904	-21.8	164	Gga3
mmu-let-7b-5p	XM_011249032.1	-24.5	0.790904	-21.8	164	Gga3
mmu-let-7b-5p	XM_011249212.2	-33	0.63882	-21.23	154	Trim37
mmu-let-7b-5p	XM_011249318.2	-26.6	0.309732	-22.04	149	Enthd2
mmu-let-7b-5p	XM_011249399.2	-28.8	0.368883	-23.75	164	Brdt
mmu-let-7b-5p	XM_011249434.2	-29.3	0.665709	-24.21	159	Arhgap24
mmu-let-7b-5p	XM_011249508.2	-30.1	0.330461	-21.45	160	Lrrc8b
mmu-let-7b-5p	XM_011249906.2	-27.5	0.192284	-24.72	158	Rnf20
mmu-let-7b-5p	XM_011249994.1	-29.5	0.1034	-24.6	154	Fam214b
mmu-let-7b-5p	XM_011249997.1	-24.8	0.331183	-20.95	154	Arhgef39
mmu-let-7b-5p	XM_011249998.1	-24.8	0.331183	-20.95	154	Arhgef39
mmu-let-7b-5p	XM_011250028.2	-28.9	0.333177	-20.91	156	Tmem8b
mmu-let-7b-5p	XM_011250077.1	-22	0.687663	-21.64	148	Arid3c
mmu-let-7b-5p	XM_011250189.2	-24.5	0.601659	-22.11	159	Hes3
mmu-let-7b-5p	XM_011250190.2	-24.5	0.601659	-22.11	159	Hes3
mmu-let-7b-5p	XM_011250191.2	-24.5	0.601659	-22.11	159	Hes3
mmu-let-7b-5p	XM_011250192.2	-24.5	0.601659	-22.11	159	Hes3
mmu-let-7b-5p	XM_011250193.2	-24.5	0.601659	-22.11	159	Hes3
mmu-let-7b-5p	XM_011250194.2	-24.5	0.601659	-22.11	159	Hes3
mmu-let-7b-5p	XM_011250220.2	-30.8	0.310908	-23.07	157	Pqlc2
mmu-let-7b-5p	XM_011250221.2	-30.8	0.310908	-23.07	157	Pqlc2
mmu-let-7b-5p	XM_011250222.2	-30.8	0.310908	-23.07	157	Pqlc2
mmu-let-7b-5p	XM_011250256.1	-25.9	0.415023	-20.49	151	Vwa1
mmu-let-7b-5p	XM_011250356.2	-23.8	0.773361	-20.93	149	Stpg1
mmu-let-7b-5p	XM_011250357.2	-23.8	0.773361	-20.93	149	Stpg1
mmu-let-7b-5p	XM_011250361.2	-29.4	0.299635	-50.93	312	Lin28a
mmu-let-7b-5p	XM_011250456.1	-28	0.099856	-23.59	159	Pld3
mmu-let-7b-5p	XM_011250481.2	-25.8	0.313867	-24.55	161	Zfp27
mmu-let-7b-5p	XM_011250482.2	-25.8	0.313867	-24.55	161	Zfp27
mmu-let-7b-5p	XM_011250558.2	-26	0.768168	-22.6	157	Zfp324
mmu-let-7b-5p	XM_011250811.2	-24.4	0.717449	-25.16	156	Otud7a
mmu-let-7b-5p	XM_011250812.2	-24.4	0.717449	-25.16	156	Otud7a
mmu-let-7b-5p	XM_011250832.2	-29.5	0.562838	-48	321	Klhl25
mmu-let-7b-5p	XM_011250862.1	-24.8	0.460212	-21.33	150	Zfp473
mmu-let-7b-5p	XM_011250877.2	-27.5	0.403716	-23.72	163	Cers3
mmu-let-7b-5p	XM_017312232.1	-23.5	0.72713	-20.57	154	Nosip
mmu-let-7b-5p	XM_017312419.1	-27.7	0.194864	-21.19	162	LOC108167415
mmu-let-7b-5p	XM_017312445.1	-27.7	0.282823	-21.19	162	LOC108167434
mmu-let-7b-5p	XM_017312525.1	-26	0.29733	-21.15	156	Adrb3
mmu-let-7b-5p	XM_017312543.1	-32.7	0.037915	-25.57	158	Casp3
mmu-let-7b-5p	XM_017312852.1	-26.9	0.537396	-28.52	168	Pdpr
mmu-let-7b-5p	XM_017312983.1	-25.6	0.480548	-21.24	155	Sec16b
mmu-let-7b-5p	XM_017312984.1	-25.6	0.480548	-21.24	155	Sec16b
mmu-let-7b-5p	XM_017312989.1	-27.4	0.783718	-25.28	164	Cyld
mmu-let-7b-5p	XM_017312993.1	-26.8	0.56359	-24.32	160	Gpr45
mmu-let-7b-5p	XM_017313362.1	-24.5	0.360216	-21.92	152	Scn11a
mmu-let-7b-5p	XM_017313432.1	-26	0.514352	-21.38	145	Trank1
mmu-let-7b-5p	XM_017313701.1	-28.2	0.384238	-20.19	149	Zfp202
mmu-let-7b-5p	XM_017313765.1	-27.7	0.271401	-21.19	162	LOC108167725
mmu-let-7b-5p	XM_017313795.1	-31.2	0.503022	-21.45	154	Epb41l2
mmu-let-7b-5p	XM_017313887.1	-21.8	0.646053	-27.73	164	Cdc34
mmu-let-7b-5p	XM_017313888.1	-21.8	0.646053	-27.73	164	Cdc34
mmu-let-7b-5p	XM_017313889.1	-27.9	0.313582	-24.84	145	Wdr18
mmu-let-7b-5p	XM_017313925.1	-29.5	0.206982	-25.77	159	Utrn
mmu-let-7b-5p	XM_017314010.1	-25.3	0.390257	-21.88	151	Gm5134
mmu-let-7b-5p	XM_017314011.1	-25.3	0.390257	-21.88	151	Gm5134
mmu-let-7b-5p	XM_017314012.1	-25.3	0.390257	-21.88	151	Gm5134
mmu-let-7b-5p	XM_017314013.1	-25.3	0.390257	-21.88	151	Gm5134
mmu-let-7b-5p	XM_017314070.1	-27.7	0.280251	-21.19	162	LOC105244034
mmu-let-7b-5p	XM_017314087.1	-25.9	0.546044	-22.74	148	Rufy2
mmu-let-7b-5p	XM_017314119.1	-25	0.576289	-20.42	153	Sppl2b
mmu-let-7b-5p	XM_017314120.1	-25	0.576289	-20.42	153	Sppl2b
mmu-let-7b-5p	XM_017314121.1	-25	0.576289	-20.42	153	Sppl2b
mmu-let-7b-5p	XM_017314125.1	-24.8	0.610554	-47.41	326	Tmem198b
mmu-let-7b-5p	XM_017314177.1	-27.7	0.258723	-21.19	162	LOC108167806
mmu-let-7b-5p	XM_017314178.1	-27.7	0.170853	-21.19	162	LOC108167809
mmu-let-7b-5p	XM_017314258.1	-26.1	0.682557	-20.74	157	Fgf11
mmu-let-7b-5p	XM_017314294.1	-24	0.636119	-20.18	152	Hic1
mmu-let-7b-5p	XM_017314307.1	-30	0.354723	-27.22	162	Mafg
mmu-let-7b-5p	XM_017314308.1	-30	0.354723	-27.22	162	Mafg
mmu-let-7b-5p	XM_017314309.1	-30	0.354723	-27.22	162	Mafg
mmu-let-7b-5p	XM_017314310.1	-30	0.354723	-27.22	162	Mafg
mmu-let-7b-5p	XM_017314311.1	-30	0.354723	-27.22	162	Mafg
mmu-let-7b-5p	XM_017314415.1	-27.7	0.599418	-48.64	326	B3gntl1
mmu-let-7b-5p	XM_017314416.1	-27.7	0.610282	-48.64	326	B3gntl1
mmu-let-7b-5p	XM_017314444.1	-27	0.657164	-22.42	159	Acsl6
mmu-let-7b-5p	XM_017314707.1	-27.5	0.107946	-22.16	157	Abi3
mmu-let-7b-5p	XM_017314708.1	-27.5	0.107946	-22.16	157	Abi3
mmu-let-7b-5p	XM_017314709.1	-27.5	0.107946	-22.16	157	Abi3
mmu-let-7b-5p	XM_017314710.1	-27.5	0.107946	-22.16	157	Abi3
mmu-let-7b-5p	XM_017314840.1	-26.6	0.309732	-22.04	149	Enthd2
mmu-let-7b-5p	XM_017314882.1	-27.7	0.267922	-21.19	162	Gm40814
mmu-let-7b-5p	XM_017314883.1	-27.7	0.309334	-21.19	162	Gm40814
mmu-let-7b-5p	XM_017314893.1	-27.7	0.282823	-21.19	162	LOC108167918
mmu-let-7b-5p	XM_017315000.1	-31.5	0.622744	-20.46	154	Rad51b
mmu-let-7b-5p	XM_017315011.1	-25.1	0.732145	-24.45	157	Zfyve26
[truncated: 6,551 more rows]
