# Supplementary material for: Sja-let-7 suppresses the development of liver fibrosis via Schistosoma japonicum extracellular vesicles
Source: PLoS Pathog. 2024 Apr 10;20(4):e1012153. doi: 10.1371/journal.ppat.1012153 (PMC11034668; doi:10.1371/journal.ppat.1012153)
Supplement: S7 Table — (XLSX) [file ppat.1012153.s017.xlsx]

## Sheet: Sheet1
S7 Table. Cross-reference of target genes of sja-let-7 and M. musculus let-7 family
sja-let-7	M. musculus let-7 family
Gene ID	Gene ID
NM_001004194.2	NM_001001335.2
NM_001005475.2	NM_001004155.2
NM_001005506.3	NM_001017966.2
NM_001005506.3-2	NM_001024504.2
NM_001008700.3	NM_001025296.2
NM_001010973.2	NM_001025296.2-2
NM_001012723.2	NM_001033207.3
NM_001013377.2	NM_001033321.1
NM_001025067.2	NM_001033378.3
NM_001025590.1	NM_001033525.3
NM_001025590.1-2	NM_001033535.3
NM_001029934.1	NM_001033759.2
NM_001031772.2	NM_001034030.2
NM_001033171.2	NM_001034905.2
NM_001033249.3	NM_001037762.1
NM_001033276.3	NM_001039081.2
NM_001033543.3	NM_001039365.2
NM_001033759.2	NM_001040130.3
NM_001037099.2	NM_001042649.1
NM_001037136.1	NM_001042650.1
NM_001039557.4	NM_001042651.1
NM_001042652.1	NM_001042652.1
NM_001042715.3	NM_001081048.2
NM_001044720.1	NM_001081048.2-2
NM_001044750.1	NM_001081211.2
NM_001045540.2	NM_001104616.1
NM_001045540.2-2	NM_001109747.1
NM_001045540.2-3	NM_001109993.1
NM_001045540.2-4	NM_001110140.3
NM_001077184.1	NM_001110273.1
NM_001080944.3	NM_001112735.1
NM_001081056.1	NM_001122780.1
NM_001081106.1	NM_001126047.3
NM_001081131.2	NM_001126330.1
NM_001081211.2	NM_001126331.1
NM_001081268.1	NM_001128180.1
NM_001081320.2	NM_001130194.1
NM_001083887.2	NM_001146295.1
NM_001085508.2	NM_001146689.1
NM_001098203.1	NM_001146707.1
NM_001099328.1	NM_001159548.1
NM_001101431.1	NM_001159549.1
NM_001102565.1	NM_001159986.1
NM_001110148.1	NM_001160018.1
NM_001110149.1	NM_001160019.1
NM_001110150.1	NM_001161712.1
NM_001110315.2	NM_001163175.1
NM_001113211.1	NM_001163464.1
NM_001114140.1	NM_001163569.1
NM_001122780.1	NM_001163660.1
NM_001122830.1	NM_001163754.1
NM_001122889.1	NM_001164201.1
NM_001122993.1	NM_001164361.1
NM_001123362.1	NM_001166625.1
NM_001126047.3	NM_001167949.2
NM_001128170.2	NM_001174155.1
NM_001128171.2	NM_001177324.1
NM_001134426.1	NM_001177360.1
NM_001134427.1	NM_001177361.1
NM_001136071.2	NM_001177362.1
NM_001136240.1	NM_001190406.1
NM_001142937.2	NM_001200002.1
NM_001142939.1	NM_001204167.1
NM_001145821.2	NM_001205243.1
NM_001145827.1	NM_001214911.2
NM_001145898.1	NM_001253706.1
NM_001145999.1	NM_001253860.1
NM_001146000.1	NM_001281954.1
NM_001146001.1	NM_001282087.1
NM_001146295.1	NM_001286221.1
NM_001160018.1	NM_001286222.1
NM_001160019.1	NM_001286223.1
NM_001160229.1	NM_001286507.1
NM_001162489.1	NM_001290315.1
NM_001162947.1	NM_001290830.1
NM_001163175.1	NM_001304329.1
NM_001163263.1	NM_001304330.1
NM_001163518.1	NM_001304810.1
NM_001163610.1	NM_001311156.1
NM_001163684.1	NM_001317355.1
NM_001163759.1	NM_007419.2
NM_001164110.1	NM_007704.2
NM_001164111.1	NM_007718.3
NM_001164112.1	NM_007854.3
NM_001164597.1	NM_007949.4
NM_001164639.1	NM_007971.2
NM_001164727.1	NM_008123.3
NM_001164806.1	NM_008313.4
NM_001165965.1	NM_008355.3
NM_001166249.1	NM_008426.2
NM_001166251.1	NM_008555.2
NM_001168274.1	NM_008988.2
NM_001168477.1	NM_009041.3
NM_001168521.1	NM_009191.3
NM_001168658.1	NM_009662.2
NM_001174086.1	NM_009913.6
NM_001177360.1	NM_009951.4
NM_001177361.1	NM_010177.4
NM_001177362.1	NM_010196.4
NM_001184706.1	NM_010264.4
NM_001184708.1	NM_010269.3
NM_001184709.1	NM_010718.4
NM_001184710.1	NM_011116.2
NM_001184711.1	NM_011642.3
NM_001190385.1	NM_011854.2
NM_001190386.1	NM_013462.3
NM_001190978.1	NM_013463.2
NM_001190984.1-2	NM_013735.4
NM_001190985.1-2	NM_013753.2
NM_001195023.1	NM_016695.3
NM_001195025.1	NM_016742.4
NM_001199695.1	NM_016768.2
NM_001199695.1-2	NM_016859.3
NM_001201332.1	NM_019465.4
NM_001204167.1	NM_019731.1
NM_001204906.1	NM_019742.4
NM_001243049.1	NM_020043.3
NM_001243050.1	NM_021296.2
NM_001243051.1	NM_021463.4
NM_001253702.1	NM_021544.4
NM_001253703.1	NM_023737.3
NM_001253872.1	NM_023815.4
NM_001253873.1	NM_025379.2
NM_001253874.1	NM_025404.3
NM_001271411.1	NM_025428.2
NM_001271412.1	NM_025557.1
NM_001271413.1	NM_025590.4
NM_001271414.1	NM_025659.4
NM_001271508.1	NM_025994.3
NM_001271509.1	NM_026010.2
NM_001271510.1	NM_026184.2
NM_001271523.1	NM_026445.2
NM_001271578.1	NM_026485.2
NM_001276279.1	NM_026827.1
NM_001277847.1	NM_026855.4
NM_001277851.1	NM_026856.2
NM_001277988.2	NM_026936.3
NM_001277989.2	NM_026984.1
NM_001284409.1	NM_027081.3
NM_001285426.1	NM_027280.3
NM_001285427.1	NM_027298.1
NM_001285428.1	NM_027519.3
NM_001285783.1	NM_027696.3
NM_001285784.1	NM_027886.3
NM_001285917.1	NM_027926.2
NM_001285948.1	NM_028033.1
NM_001286507.1	NM_028053.2
NM_001286551.1	NM_028389.1
NM_001286560.1	NM_028416.2
NM_001286560.1-2	NM_028762.1
NM_001286605.1	NM_028876.2
NM_001289692.1	NM_028973.2
NM_001289924.1	NM_029250.2
NM_001289926.1	NM_029269.3
NM_001290122.1	NM_029652.1
NM_001290123.1	NM_029965.2
NM_001290124.1	NM_030713.2
NM_001290125.1	NM_031406.3
NM_001290127.1	NM_031842.2
NM_001290128.1	NM_031997.4
NM_001290409.1	NM_031999.2
NM_001290411.1	NM_033354.3
NM_001290476.2	NM_053198.3
NM_001290518.1	NM_133712.2
NM_001290682.1	NM_133794.2
NM_001290689.1	NM_133851.3
NM_001290753.2	NM_133986.2
NM_001291066.2	NM_134250.2
NM_001291152.1	NM_138677.2
NM_001291154.1	NM_144784.3
NM_001294149.1	NM_144791.2
NM_001294150.1	NM_145149.4
NM_001301713.1	NM_145222.2
NM_001302472.1	NM_145551.4
NM_001302538.1	NM_145585.2
NM_001302539.1	NM_145857.2
NM_001302684.1	NM_146085.1
NM_001303244.1	NM_172696.2
NM_001303423.1	NM_172760.3
NM_001304329.1	NM_173053.1
NM_001304330.1	NM_173753.4
NM_001305423.1	NM_175118.3
NM_001308299.1	NM_175473.3
NM_001308300.1	NM_175515.5
NM_001309401.1	NM_175515.5-2
NM_001310143.1	NM_176963.4
NM_001310466.1	NM_177034.3
NM_001310587.1	NM_177475.3
NM_001310593.1	NM_177613.2
NM_001310651.1	NM_177638.4
NM_001310674.1	NM_177639.6
NM_001310688.1	NM_178066.2
NM_001310698.1	NM_178389.3
NM_001311061.1	NM_178609.4
NM_001311118.1	NM_178664.5
NM_001311142.1	NM_178691.4
NM_001313693.1	NM_178719.5
NM_001317241.1	NM_178732.3
NM_001317241.1-2	NM_178752.3
NM_001317242.1	NM_178772.3
NM_001317242.1-2	NM_178775.4
NM_001317243.1	NM_183024.1
NM_001317243.1-2	NM_183173.2
NM_001317244.1	NM_194345.1
NM_001317244.1-2	NM_199152.3
NM_001317355.1	NM_199322.1
NM_007403.3	NM_207220.2
NM_007457.2	NM_207651.3
NM_007559.5	XM_006495803.2
NM_007658.3	XM_006495804.2
NM_007719.2	XM_006495805.2
NM_007743.3	XM_006495807.1
NM_007760.3	XM_006495808.2
NM_007854.3	XM_006495809.3
NM_008123.3	XM_006495810.3
NM_008237.4	XM_006497049.1
NM_008355.3	XM_006497172.3
NM_008400.3	XM_006497173.3
NM_008422.2	XM_006497175.3
NM_008440.4	XM_006497216.3
NM_008448.3	XM_006497430.3
NM_008508.2	XM_006497730.3
NM_008627.4	XM_006497782.1
NM_008672.3	XM_006497784.1
NM_008702.3	XM_006498180.3
NM_008771.3	XM_006498497.1
NM_008771.3-2	XM_006499661.3
NM_008976.2	XM_006499662.3
NM_009032.3	XM_006499666.3
NM_009061.4	XM_006499667.3
NM_009289.3	XM_006499668.3
NM_009518.2	XM_006500371.3
NM_009593.2	XM_006500537.2
NM_009657.4	XM_006501001.2
NM_009739.3	XM_006501330.2
NM_009768.2	XM_006501964.2
NM_009810.3	XM_006502475.3
NM_010069.1	XM_006502699.2
NM_010142.4	XM_006502700.2
NM_010196.4	XM_006502701.1
NM_010269.3	XM_006502702.2
NM_010283.4	XM_006502703.2
NM_010331.2	XM_006502704.2
NM_010343.2	XM_006502705.2
NM_010430.2	XM_006502707.3
NM_010441.2	XM_006502917.3
NM_010589.6	XM_006503000.2
NM_010623.4	XM_006503001.2
NM_010794.3	XM_006503181.3
NM_010832.5	XM_006503398.2
NM_010851.2	XM_006503399.2
NM_011057.3	XM_006503401.3
NM_011113.4	XM_006503402.1
NM_011116.2	XM_006504491.1
NM_011427.3	XM_006504633.3
NM_011439.2	XM_006504719.2
NM_011486.5	XM_006504720.2
NM_011511.2	XM_006504721.3
NM_011591.5	XM_006504752.3
NM_011844.4	XM_006504940.3
NM_011848.4	XM_006504941.2
NM_011887.3	XM_006504942.3
NM_013526.1	XM_006505520.3
NM_013731.3	XM_006505521.2
NM_013739.2	XM_006505523.1
NM_016684.2	XM_006505524.1
NM_016742.4	XM_006505525.1
NM_016768.2	XM_006505526.3
NM_016811.2	XM_006505527.1
NM_016859.3	XM_006505528.1
NM_016920.3	XM_006505529.1
NM_017467.3	XM_006505746.3
NM_019391.3	XM_006507269.3
NM_019403.3	XM_006507488.3
NM_019403.3-2	XM_006507489.3
NM_019403.3-3	XM_006508155.3
NM_019403.3-4	XM_006508156.3
NM_019588.2	XM_006508157.3
NM_019680.2	XM_006508158.3
NM_019690.3	XM_006508684.2
NM_019731.1	XM_006508723.3
NM_019758.3	XM_006508987.3
NM_019758.3-2	XM_006508988.3
NM_019777.3	XM_006509215.3
NM_019963.1	XM_006509216.3
NM_021041.2	XM_006509217.3
NM_021042.2	XM_006509218.3
NM_021295.3-2	XM_006509904.3
NM_021316.4	XM_006510713.3
NM_021328.3	XM_006511306.2
NM_021429.3	XM_006511307.2
NM_021463.4	XM_006511308.1
NM_021481.3	XM_006511309.1
NM_021517.2	XM_006511310.2
NM_022000.3	XM_006511311.2
NM_022031.2	XM_006511317.1
NM_022323.7	XM_006511941.3
NM_022327.5	XM_006511943.3
NM_023045.2	XM_006511944.3
NM_023055.2	XM_006511945.3
NM_023449.3	XM_006511993.1
NM_023626.4	XM_006511995.1
NM_023908.2	XM_006511996.1
NM_024215.2	XM_006511997.1
NM_024254.3	XM_006512147.3
NM_024432.2	XM_006512657.3
NM_025286.3	XM_006513429.3
NM_025359.3	XM_006513430.1
NM_025517.3	XM_006513431.1
NM_025533.3	XM_006513432.3
NM_025778.3	XM_006513482.2
NM_025832.2	XM_006513483.2
NM_025840.3	XM_006513705.2
NM_025877.4	XM_006513706.3
NM_025994.3	XM_006513882.3
NM_026167.4	XM_006513883.3
NM_026168.4	XM_006513890.3
NM_026168.4-2	XM_006513893.3
NM_026346.3	XM_006513942.2
NM_026346.3-2	XM_006513943.2
NM_026350.3	XM_006514220.3
NM_026376.3	XM_006514221.3
NM_026403.3	XM_006514222.3
NM_026648.4	XM_006514223.3
NM_026746.3	XM_006514224.3
NM_026769.5	XM_006514225.3
NM_026855.4	XM_006514547.1
NM_027192.2	XM_006514548.2
NM_027444.3	XM_006514550.3
NM_027641.2	XM_006514552.3
NM_027834.3	XM_006514760.3
NM_027909.2	XM_006516039.2
NM_028033.1	XM_006516040.3
NM_028053.2	XM_006516041.3
NM_028061.1	XM_006516042.1
NM_028106.3	XM_006516043.3
NM_028258.4	XM_006516044.2
NM_028277.2	XM_006516638.3
NM_028469.3	XM_006518998.2
NM_028728.3	XM_006520946.3
NM_028762.1	XM_006520947.3
NM_028778.4	XM_006520948.3
NM_028800.3	XM_006521282.1
NM_028820.2	XM_006521283.1
NM_028922.3	XM_006521284.1
NM_028974.1	XM_006521307.3
NM_028976.2	XM_006521308.3
NM_028992.1	XM_006521309.3
NM_029090.3	XM_006522310.3
NM_029415.2	XM_006522311.3
NM_029478.3	XM_006522658.3
NM_029652.1	XM_006524167.3
NM_029653.3	XM_006524168.2
NM_029705.3	XM_006524169.2
NM_029751.4	XM_006524171.2
NM_029857.3	XM_006524172.2
NM_030110.1	XM_006524173.2
NM_030710.2	XM_006524174.2
NM_031378.3	XM_006524176.2
NM_031389.2	XM_006524177.3
NM_031494.2	XM_006524178.3
NM_031997.4	XM_006524179.3
NM_033149.3	XM_006524180.2
NM_033218.1	XM_006524181.1
NM_033270.2	XM_006524182.1
NM_033570.2	XM_006524183.3
NM_080434.3	XM_006524184.2
NM_080575.2	XM_006524185.1
NM_133226.2	XM_006524677.3
NM_133355.1	XM_006524983.3
NM_133665.4	XM_006524984.3
NM_133712.2	XM_006525676.3
NM_133851.3	XM_006525678.3
NM_133983.4	XM_006525861.2
NM_133998.3	XM_006526015.2
NM_134050.4	XM_006526274.3
NM_134062.2	XM_006526557.3
NM_134093.2	XM_006526560.3
NM_144524.2	XM_006527139.3
NM_144791.2	XM_006527140.3
NM_144831.2	XM_006527486.3
NM_145222.2	XM_006527487.3
NM_145377.2	XM_006527498.3
NM_145377.2-2	XM_006527499.3
NM_145922.2	XM_006529396.3
NM_145949.2	XM_006529728.3
NM_146059.2	XM_006530314.3
NM_146079.1	XM_006530315.3
NM_146079.1-2	XM_006530316.3
NM_146114.3	XM_006530820.1
NM_146123.3	XM_006530926.3
NM_146175.3	XM_006531028.2
NM_146252.2	XM_006531162.2
NM_147776.4	XM_006531163.2
NM_152801.2	XM_006531165.2
NM_153091.3	XM_006531166.1
NM_153168.2	XM_006531708.1
NM_153394.2	XM_006532752.3
NM_153794.4	XM_006532753.3
NM_172118.1	XM_006532754.3
NM_172264.2	XM_006532755.3
NM_172272.2	XM_006532756.2
NM_172293.4	XM_006532847.3
NM_172443.3	XM_006532848.2
NM_172467.3	XM_006532849.3
NM_172493.2	XM_006533683.3
NM_172502.3	XM_006533684.3
NM_172760.3	XM_006533685.3
NM_172790.2	XM_006533687.1
NM_172791.2	XM_006533956.3
NM_172795.3	XM_006534873.3
NM_172821.3	XM_006535078.1
NM_172871.2	XM_006535079.2
NM_172872.3	XM_006535083.2
NM_172974.2	XM_006535084.2
NM_173369.3	XM_006535085.2
NM_174847.2	XM_006535086.2
NM_174851.3	XM_006535087.1
NM_175033.3	XM_006535088.1
NM_175118.3	XM_006535089.2
NM_175194.2	XM_006535090.2
NM_175313.4	XM_006535093.1
NM_175343.5	XM_006535095.1
NM_175372.4	XM_006535097.3
NM_175433.5	XM_006535238.2
NM_175473.3	XM_006535240.2
NM_175486.3	XM_006538083.1
NM_175565.3	XM_006538720.2
NM_175649.5	XM_006538721.2
NM_175833.2	XM_006538722.3
NM_176999.3	XM_006538723.2
NM_177091.5	XM_006539217.1
NM_177093.3	XM_006539218.3
NM_177152.5	XM_006539219.3
NM_177197.4	XM_006539220.2
NM_177296.4	XM_006539642.2
NM_177578.4	XM_006539643.2
NM_177613.2	XM_006539645.2
NM_177638.4	XM_006539646.2
NM_177752.4	XM_006539915.3
NM_177759.3	XM_006541001.3
NM_177779.3	XM_006541002.3
NM_177912.4	XM_006541388.2
NM_178119.3	XM_006541389.3
NM_178418.4	XM_006541390.2
NM_178667.4	XM_011238921.1
NM_178686.3	XM_011239025.2
NM_178727.2	XM_011239030.2
NM_178752.3	XM_011239246.2
NM_178771.3	XM_011239252.2
NM_178897.4	XM_011239581.2
NM_181277.3	XM_011239582.2
NM_181593.2	XM_011239584.2
NM_182999.2	XM_011240556.2
NM_183029.2	XM_011240676.1
NM_183162.2	XM_011241702.2
NM_183194.3	XM_011241703.2
NM_197943.2	XM_011242029.1
NM_198429.2	XM_011242445.2
NM_198608.2	XM_011242480.1
NM_198635.3	XM_011242629.2
NM_198942.2	XM_011243390.2
NM_199025.2	XM_011243391.2
NM_199198.2	XM_011243666.2
NM_199252.2	XM_011244128.2
NM_199304.1	XM_011244130.2
NM_199447.2	XM_011244236.1
NM_199469.2	XM_011245936.2
NM_201354.2	XM_011245937.2
NM_207220.2	XM_011245938.2
NM_207264.4	XM_011245939.1
NM_207275.1	XM_011246406.2
XM_006495803.2	XM_011246407.2
XM_006495804.2	XM_011247109.2
XM_006495805.2	XM_011247409.2
XM_006495807.1	XM_011247410.2
XM_006495808.2	XM_011248341.2
XM_006495809.3	XM_011248362.2
XM_006495810.3	XM_011248363.2
XM_006495928.3	XM_011248390.1
XM_006496884.3	XM_011248428.1
XM_006496886.3	XM_011248859.2
XM_006497134.3	XM_011248860.1
XM_006497452.3	XM_011249399.2
XM_006497455.1	XM_011249511.1
XM_006497456.1	XM_011249512.1
XM_006497457.1	XM_011249515.2
XM_006497458.1	XM_011249516.1
XM_006497459.1	XM_011249517.1
XM_006497460.1	XM_011249523.2
XM_006497461.1	XM_011249524.1
XM_006497465.2	XM_011249526.1
XM_006497720.3	XM_011249527.1
XM_006497782.1	XM_011249528.2
XM_006497784.1	XM_011249529.1
XM_006498161.3	XM_011249684.1
XM_006498320.2	XM_011250456.1
XM_006498321.2	XM_011250558.2
XM_006498322.2	XM_011250832.2
XM_006498323.3	XM_011250877.2
XM_006498324.2	XM_017312525.1
XM_006498517.3	XM_017312983.1
XM_006498518.3	XM_017312984.1
XM_006498519.3	XM_017313701.1
XM_006499495.1	XM_017313887.1
XM_006499496.1	XM_017313888.1
XM_006499658.3	XM_017314125.1
XM_006499676.3	XM_017314415.1
XM_006499845.3	XM_017314416.1
XM_006499979.3	XM_017314707.1
XM_006500453.3	XM_017314708.1
XM_006500537.2	XM_017314709.1
XM_006500599.3	XM_017314710.1
XM_006500647.3	XM_017315734.1
XM_006500766.3	XM_017316016.1
XM_006501001.2	XM_017316017.1
XM_006501089.2	XM_017316102.1
XM_006501090.3	XM_017317055.1
XM_006501330.2	XM_017317056.1
XM_006501544.2	XM_017317057.1
XM_006501703.3	XM_017317058.1
XM_006501883.1	XM_017317447.1
XM_006501884.2	XM_017317448.1
XM_006502104.2	XM_017317449.1
XM_006502126.2	XM_017317450.1
XM_006502127.2	XM_017317505.1
XM_006502128.2	XM_017317506.1
XM_006502476.3	XM_017317839.1
XM_006502659.3	XM_017317997.1
XM_006502889.2	XM_017317998.1
XM_006502945.3	XM_017317999.1
XM_006503441.3	XM_017318000.1
XM_006503442.1	XM_017318038.1
XM_006504065.2	XM_017318055.1
XM_006504067.2	XM_017318056.1
XM_006504348.3	XM_017318057.1
XM_006504718.3	XM_017318141.1
XM_006504738.3	XM_017318581.1
XM_006504752.3	XM_017318936.1
XM_006504867.3	XM_017318937.1
XM_006505119.3	XM_017319146.1
XM_006505121.3	XM_017319410.1
XM_006505258.3	XM_017319627.1
XM_006506948.3	XM_017319628.1
XM_006506949.3	XM_017319936.1
XM_006506950.3	XM_017320386.1
XM_006506951.3	XM_017320415.1
XM_006506952.2	XM_017320846.1
XM_006507269.3	XM_017320847.1
XM_006508494.2	XM_017320974.1
XM_006508495.2	XM_017320975.1
XM_006508496.2	XM_017320976.1
XM_006509046.3	XM_017320977.1
XM_006509047.2	XM_017321196.1
XM_006509048.2	XM_017321197.1
XM_006509111.3	XM_017321750.1
XM_006509522.2	XM_017321957.1
XM_006509654.3	XM_017322042.1
XM_006510516.3	XM_017322199.1
XM_006510517.2	XM_017322232.1
XM_006510518.3	NM_001001335.2
XM_006510538.3	NM_001001986.2
XM_006510614.3	NM_001004155.2
XM_006510937.3	NM_001004194.2
XM_006510961.3	NM_001005475.2
XM_006510962.3	NM_001008550.1
XM_006510963.3	NM_001009981.2
XM_006510964.2	NM_001010973.2
XM_006510965.3	NM_001012723.2
XM_006510966.2	NM_001013377.2
XM_006510967.2	NM_001017362.2
XM_006510968.2	NM_001017966.2
XM_006510970.3	NM_001024139.1
XM_006510971.3	NM_001025067.2
XM_006510972.3	NM_001025313.1
XM_006510973.3	NM_001025313.1-2
XM_006510974.2	NM_001025313.1-3
XM_006510975.3	NM_001025313.1-4
XM_006510976.3	NM_001029912.2
XM_006510977.3	NM_001033043.1
XM_006510978.3	NM_001033171.2
XM_006510979.3	NM_001033207.3
XM_006510980.3	NM_001033276.3
XM_006510981.3	NM_001033321.1
XM_006511472.3	NM_001033378.3
XM_006511473.3	NM_001033535.3
XM_006511474.3	NM_001033543.3
XM_006511475.3	NM_001033759.2
XM_006511476.3	NM_001034030.2
XM_006511516.2	NM_001034905.2
XM_006511756.1	NM_001037136.1
XM_006511758.3	NM_001037762.1
XM_006511929.3	NM_001037937.3
XM_006511930.3	NM_001039039.3
XM_006511931.3	NM_001039075.2
XM_006512116.3	NM_001039076.2
XM_006512147.3	NM_001039080.1
XM_006512378.3	NM_001039081.2
XM_006512437.3	NM_001039365.2
XM_006512657.3	NM_001039557.4
XM_006513034.2	NM_001040106.2
XM_006513251.3	NM_001040130.3
XM_006513433.1	NM_001042499.1
XM_006513435.1	NM_001042649.1
XM_006513482.2	NM_001042652.1
XM_006513483.2	NM_001042715.3
XM_006513791.3	NM_001044750.1
XM_006514204.3	NM_001045540.2
XM_006514206.3	NM_001045540.2-2
XM_006514207.3	NM_001045540.2-3
XM_006514208.3	NM_001045540.2-4
XM_006514690.3	NM_001081048.2
XM_006514691.3	NM_001081048.2-2
XM_006514760.3	NM_001081068.1
XM_006515147.1	NM_001081098.1
XM_006515148.1	NM_001081098.1-2
XM_006515149.3	NM_001081131.2
XM_006515151.3	NM_001081135.2
XM_006515161.3	NM_001081268.1
XM_006515367.3	NM_001081320.2
XM_006515368.3	NM_001083887.2
XM_006515369.3	NM_001098203.1
XM_006516039.2	NM_001099328.1
XM_006516040.3	NM_001102565.1
XM_006516041.3	NM_001109747.1
XM_006516042.1	NM_001109973.2
XM_006516043.3	NM_001109993.1
XM_006516044.2	NM_001110140.3
XM_006516199.3	NM_001110273.1
XM_006516200.3	NM_001110315.2
XM_006516660.3	NM_001110504.1
XM_006516852.2	NM_001111107.2
XM_006516854.2	NM_001112697.1
XM_006516992.2	NM_001112735.1
XM_006516993.2	NM_001113211.1
XM_006516995.2	NM_001113354.1
XM_006517370.3	NM_001114140.1
XM_006517371.3	NM_001122780.1
XM_006517480.3	NM_001122993.1
XM_006517481.3	NM_001126047.3
XM_006517971.3	NM_001126330.1
XM_006517972.3	NM_001126331.1
XM_006518797.1	NM_001128170.2
XM_006519331.2	NM_001128171.2
XM_006519332.3	NM_001128180.1
XM_006520384.3	NM_001130008.1
XM_006520537.1	NM_001134300.2
XM_006520543.2	NM_001134426.1
XM_006520592.3	NM_001134427.1
XM_006520732.2	NM_001136240.1
XM_006520733.1	NM_001142960.1-2
XM_006520927.2	NM_001145821.2
XM_006520963.3	NM_001145898.1
XM_006520964.3	NM_001145999.1
XM_006520965.3	NM_001146000.1
XM_006520967.3	NM_001146292.1
XM_006520968.3	NM_001146293.1
XM_006521025.3	NM_001146294.1
XM_006521080.3	NM_001146689.1
XM_006521081.3	NM_001159424.2
XM_006521085.3	NM_001159548.1
XM_006521096.3	NM_001159549.1
XM_006521097.3	NM_001159553.1
XM_006521098.3	NM_001159563.1
XM_006521316.3	NM_001159986.1
XM_006521317.3	NM_001160018.1
XM_006521320.3	NM_001160019.1
XM_006521321.3	NM_001160371.2
XM_006521322.1	NM_001163175.1
XM_006521323.3	NM_001163243.1
XM_006521502.3	NM_001163263.1
XM_006521777.2	NM_001163464.1
XM_006522126.1	NM_001163566.1
XM_006522524.3	NM_001163569.1
XM_006522525.2	NM_001163660.1
XM_006522526.3	NM_001163684.1
XM_006522527.3	NM_001164201.1
XM_006522528.2	NM_001164361.1
XM_006522530.2	NM_001164639.1
XM_006522531.2	NM_001164659.1
XM_006522533.3	NM_001164727.1
XM_006522546.2	NM_001165935.1
XM_006522582.3	NM_001165965.1
XM_006522583.3	NM_001166249.1
XM_006522584.3	NM_001166251.1
XM_006522679.1	NM_001166394.1
XM_006522680.2	NM_001166625.1
XM_006522976.3	NM_001167745.1
XM_006523116.3	NM_001168477.1
XM_006523117.1	NM_001168521.1
XM_006523447.1	NM_001168658.1
XM_006523448.1	NM_001171026.1
XM_006523449.3	NM_001174074.1
XM_006523451.1	NM_001174107.1
XM_006524167.3	NM_001174155.1
XM_006524677.3	NM_001177324.1
XM_006524791.3	NM_001177360.1
XM_006524796.2	NM_001177361.1
XM_006524929.3	NM_001177362.1
XM_006525142.2	NM_001177953.1
XM_006525524.3	NM_001190297.2
XM_006525967.3	NM_001190406.1
XM_006525968.3	NM_001190984.1-2
XM_006525973.3	NM_001190985.1-2
XM_006526015.2	NM_001195023.1
XM_006526557.3	NM_001199265.1
XM_006526560.3	NM_001201332.1
XM_006526697.3	NM_001205068.1
XM_006527347.3	NM_001214911.2
XM_006527348.3	NM_001242430.1
XM_006527349.3	NM_001243049.1
XM_006527394.2	NM_001243050.1
XM_006527395.3	NM_001243051.1
XM_006527486.3	NM_001252067.1
XM_006527487.3	NM_001252415.1
XM_006527718.3	NM_001252415.1-2
XM_006527720.3	NM_001252481.1
XM_006527721.3	NM_001252622.1
XM_006527723.3	NM_001253353.1
XM_006528055.3	NM_001253354.1
XM_006528084.3	NM_001253706.1
XM_006528313.3	NM_001267620.1
XM_006528314.3	NM_001267710.1
XM_006528315.3	NM_001267711.1
XM_006528316.3	NM_001271578.1
XM_006528581.3	NM_001272064.1
XM_006528582.3	NM_001272076.1
XM_006528741.3	NM_001276279.1
XM_006528852.3	NM_001276390.1
XM_006528853.3	NM_001276391.1
XM_006528858.3	NM_001276443.1
XM_006528859.3	NM_001276444.1
XM_006528860.3	NM_001277988.2
XM_006529145.2	NM_001277989.2
XM_006529146.2	NM_001281954.1
XM_006529147.2	NM_001282087.1
XM_006529155.3	NM_001282108.1
XM_006529156.3	NM_001282109.1
XM_006529157.3	NM_001282443.1
XM_006529158.3	NM_001284409.1
XM_006529159.3	NM_001285783.1
XM_006529160.3	NM_001285784.1
XM_006529161.3	NM_001286155.1
XM_006529276.3	NM_001286156.1
XM_006529277.3	NM_001286221.1
XM_006529623.3	NM_001286222.1
XM_006529624.3	NM_001286223.1
XM_006529625.3	NM_001286507.1
XM_006529782.1	NM_001289716.1
XM_006529909.2	NM_001289717.1
XM_006529960.3	NM_001289775.1
XM_006530340.3	NM_001289776.1
XM_006530343.3	NM_001289777.1
XM_006530808.1	NM_001289836.1
XM_006531000.2	NM_001289837.1
XM_006531132.2	NM_001289838.1
XM_006531160.2	NM_001289839.1
XM_006531414.1	NM_001289924.1
XM_006531415.1	NM_001289925.1
XM_006531416.3	NM_001289926.1
XM_006531417.2	NM_001289927.1
XM_006531418.2	NM_001290122.1
XM_006531419.1	NM_001290123.1
XM_006531420.1	NM_001290124.1
XM_006532049.2	NM_001290125.1
XM_006532050.2	NM_001290127.1
XM_006532051.2	NM_001290128.1
XM_006532052.1	NM_001290315.1
XM_006532053.1	NM_001290420.1
XM_006532054.1	NM_001290576.1
XM_006532055.2	NM_001290830.1
XM_006532275.1	NM_001291066.2
XM_006532397.3	NM_001291104.1
XM_006532398.3	NM_001294149.1
XM_006532399.2	NM_001294150.1
XM_006532400.3	NM_001301713.1
XM_006532451.2	NM_001302472.1
XM_006532693.1	NM_001302546.1
XM_006532694.1	NM_001302684.1
XM_006532695.1	NM_001302801.1
XM_006532696.1	NM_001302802.1
XM_006532736.3	NM_001302803.1
XM_006532758.2	NM_001302804.1
XM_006532759.3	NM_001303028.1
XM_006532816.3	NM_001304329.1
XM_006532843.1	NM_001304330.1
XM_006532844.1	NM_001308299.1
XM_006532845.2	NM_001308300.1
XM_006533134.2	NM_001309401.1
XM_006533408.2	NM_001310085.1
XM_006533483.3	NM_001310698.1
XM_006533534.3	NM_001311070.1
XM_006533539.3	NM_001311142.1
XM_006534402.2	NM_001317241.1
XM_006534403.3	NM_001317241.1-2
XM_006534567.2	NM_001317242.1
XM_006534581.3	NM_001317242.1-2
XM_006534583.3	NM_001317243.1
XM_006534584.3	NM_001317243.1-2
XM_006534585.3	NM_001317244.1
XM_006534587.2	NM_001317244.1-2
XM_006534589.3	NM_001317355.1
XM_006534873.3	NM_007400.2
XM_006535278.2	NM_007403.3
XM_006536151.2	NM_007457.2
XM_006536217.3	NM_007600.3
XM_006536235.3	NM_007698.3
XM_006536236.3	NM_007704.2
XM_006536237.2	NM_007718.3
XM_006537553.3	NM_007719.2
XM_006537712.2	NM_007798.3
XM_006537830.3	NM_007854.3
XM_006537855.3	NM_007908.4
XM_006537857.3	NM_007949.4
XM_006537858.3	NM_007971.2
XM_006537865.3	NM_008123.3
XM_006537890.3	NM_008213.2
XM_006537910.2	NM_008237.4
XM_006538000.2	NM_008254.2
XM_006538083.1	NM_008313.4
XM_006538189.3	NM_008314.2
XM_006538190.3	NM_008351.3
XM_006538191.3	NM_008355.3
XM_006538531.3	NM_008420.4
XM_006538533.3	NM_008440.4
XM_006538534.2	NM_008555.2
XM_006538550.3	NM_008575.4
XM_006538560.3	NM_008627.4
XM_006539041.3	NM_008672.3
XM_006539272.3	NM_008679.3
XM_006539280.3	NM_008702.3
XM_006539464.3	NM_008771.3
XM_006539600.3	NM_008771.3-2
XM_006539603.3	NM_008988.2
XM_006539605.3	NM_008997.3
XM_006539639.3	NM_008997.3-3
XM_006539640.3	NM_008997.3-4
XM_006539642.2	NM_009032.3
XM_006539643.2	NM_009061.4
XM_006539645.2	NM_009191.3
XM_006539646.2	NM_009218.3
XM_006539757.3	NM_009223.3
XM_006540654.2	NM_009289.3
XM_006540655.2	NM_009305.2
XM_006540656.2	NM_009318.2
XM_006540659.3	NM_009318.2-2
XM_006540661.3	NM_009318.2-3
XM_006540742.3	NM_009318.2-4
XM_006540743.3	NM_009518.2
XM_006540744.3	NM_009602.4
XM_006541010.3	NM_009661.4
XM_006541078.2	NM_009662.2
XM_006541526.2	NM_009743.5
XM_006541527.1	NM_009810.3
XM_011238824.1	NM_009913.6
XM_011238825.2	NM_010069.1
XM_011238926.2	NM_010177.4
XM_011238999.2	NM_010196.4
XM_011239026.1	NM_010198.2
XM_011239027.2	NM_010264.4
XM_011239028.2	NM_010269.3
XM_011239029.1	NM_010283.4
XM_011239235.1	NM_010307.3
XM_011239246.2	NM_010430.2
XM_011239252.2	NM_010441.2
XM_011239488.2	NM_010459.7
XM_011239580.2	NM_010554.4
XM_011239588.1	NM_010608.2
XM_011240032.2	NM_010613.3
XM_011240033.2	NM_010718.4
XM_011240034.2	NM_010754.5
XM_011240420.1	NM_010783.3
XM_011240522.2	NM_010811.2
XM_011240523.2	NM_010832.5
XM_011240905.2	NM_010881.2
XM_011241054.2	NM_011029.4
XM_011241108.2	NM_011057.3
XM_011241332.1	NM_011101.3
XM_011242298.1	NM_011113.4
XM_011242760.2	NM_011116.2
XM_011243180.2	NM_011427.3
XM_011243182.2	NM_011439.2
XM_011243183.2	NM_011486.5
XM_011243185.2	NM_011642.3
XM_011243186.2	NM_011682.4
XM_011243187.2	NM_011812.4
XM_011243188.1	NM_011844.4
XM_011243347.2	NM_011854.2
XM_011243351.1	NM_011887.3
XM_011243353.1	NM_011945.2
XM_011243354.2	NM_011976.1
XM_011243355.1	NM_013462.3
XM_011243356.2	NM_013511.3
XM_011243357.1	NM_013526.1
XM_011243358.2	NM_013688.2
XM_011243359.1	NM_013735.4
XM_011243360.1	NM_013739.2
XM_011243393.1	NM_013753.2
XM_011243814.2	NM_015747.2
XM_011243883.2	NM_015774.3
XM_011244128.2	NM_015806.5
XM_011244130.2	NM_015824.4
XM_011244169.1	NM_015825.2
XM_011244430.1	NM_016684.2
XM_011244588.2	NM_016695.3
XM_011244590.2	NM_016742.4
XM_011244738.2	NM_016768.2
XM_011244740.2	NM_016907.3
XM_011244741.2	NM_016920.3
XM_011244743.2	NM_017395.2
XM_011245039.1	NM_017467.3
XM_011245124.2	NM_018771.3
XM_011245551.2	NM_018781.3
XM_011245552.2	NM_019465.4
XM_011245624.2	NM_019680.2
XM_011245625.2	NM_019711.2
XM_011245626.2	NM_019731.1
XM_011245648.2	NM_019742.4
XM_011245667.2	NM_019758.3
XM_011245668.2	NM_019758.3-2
XM_011245669.2	NM_019803.3
XM_011245670.2	NM_019878.4
XM_011245671.2	NM_019925.4
XM_011245672.2	NM_019963.1
XM_011245673.2	NM_020043.3
XM_011245674.2	NM_020576.2
XM_011245675.2	NM_020576.2-2
XM_011245676.2	NM_020576.2-3
XM_011245677.2	NM_020576.2-4
XM_011245707.2	NM_021295.3-2
XM_011245754.2	NM_021296.2
XM_011245755.2	NM_021362.1
XM_011245756.2	NM_021428.4
XM_011245757.2	NM_021429.3
XM_011245991.1	NM_021463.4
XM_011246009.1	NM_022654.1
XM_011246015.2	NM_022657.4
XM_011246016.2	NM_023045.2
XM_011246031.2	NM_023055.2
XM_011246038.2	NM_023158.6
XM_011246109.2	NM_023158.6-2
XM_011246111.1	NM_023409.4
XM_011246162.2	NM_023449.3
XM_011246245.2	NM_023831.3
XM_011246575.2	NM_024256.2
XM_011246576.2	NM_024478.2
XM_011246905.2	NM_025379.2
XM_011246906.1	NM_025404.3
XM_011247109.2	NM_025428.2
XM_011247149.2	NM_025517.3
XM_011247378.1	NM_025533.3
XM_011247379.1	NM_025557.1
XM_011247380.1	NM_025562.3
XM_011247484.2	NM_025659.4
XM_011247485.2	NM_025778.3
XM_011247486.2	NM_025832.2
XM_011247487.2	NM_025840.3
XM_011247488.2	NM_025907.3
XM_011247489.2	NM_025929.2
XM_011247492.2	NM_025980.2
XM_011247493.2	NM_025994.3
XM_011247494.2	NM_026085.2
XM_011247499.1	NM_026111.3
XM_011247614.2	NM_026184.2
XM_011247821.2	NM_026315.1
XM_011247945.2	NM_026346.3
XM_011248010.2	NM_026346.3-2
XM_011248027.1	NM_026376.3
XM_011248052.2	NM_026445.2
XM_011248336.1	NM_026570.4
XM_011248523.2	NM_026648.4
XM_011248524.1	NM_026827.1
XM_011248525.2	NM_026831.1
XM_011248846.2	NM_026855.4
XM_011248893.2	NM_026936.3
XM_011248895.1	NM_026955.2
XM_011248990.1	NM_026984.1
XM_011249045.1	NM_027081.3
XM_011249853.2	NM_027280.3
XM_011249906.2	NM_027297.3
XM_011249997.1	NM_027298.1
XM_011249998.1	NM_027418.2
XM_011250008.2	NM_027519.3
XM_011250027.2	NM_027530.3
XM_011250028.2	NM_027559.2
XM_011250030.2	NM_027641.2
XM_011250189.2	NM_027696.3
XM_011250190.2	NM_027885.3
XM_011250191.2	NM_027886.3
XM_011250192.2	NM_027926.2
XM_011250193.2	NM_028033.1
XM_011250194.2	NM_028053.2
XM_011250256.1	NM_028061.1
XM_011250354.1	NM_028070.1
XM_011250412.2	NM_028258.4
XM_011250456.1	NM_028292.2
XM_011250495.2	NM_028389.1
XM_011250497.2	NM_028416.2
XM_011250498.1	NM_028721.3
XM_011250499.2	NM_028762.1
XM_011250811.2	NM_028820.2
XM_011250812.2	NM_028844.3
XM_011250832.2	NM_028876.2
XM_017312232.1	NM_028877.1
XM_017312419.1	NM_028888.2
XM_017312445.1	NM_028922.3
XM_017312543.1	NM_028973.2
XM_017312989.1	NM_029250.2
XM_017313013.1	NM_029269.3
XM_017313062.1	NM_029415.2
XM_017313266.1	NM_029652.1
XM_017313267.1	NM_029736.2
XM_017313362.1	NM_029751.4
XM_017313765.1	NM_030189.3
XM_017313786.1	NM_030713.2
XM_017313787.1	NM_031997.4
XM_017313788.1	NM_033149.3
XM_017313789.1	NM_033270.2
XM_017313803.1	NM_033354.3
XM_017313887.1	NM_033570.2
XM_017313888.1	NM_053072.3
XM_017314010.1	NM_053107.4
XM_017314011.1	NM_053198.3
XM_017314012.1	NM_054089.4
XM_017314013.1	NM_080434.3
XM_017314070.1	NM_133195.3
XM_017314118.1	NM_133355.1
XM_017314177.1	NM_133712.2
XM_017314178.1	NM_133792.2
XM_017314294.1	NM_133794.2
XM_017314314.1	NM_133840.2
XM_017314444.1	NM_133851.3
XM_017314605.1	NM_133946.2
XM_017314606.1	NM_133983.4
XM_017314863.1	NM_133998.3
XM_017314864.1	NM_134021.2
XM_017314882.1	NM_134093.2
XM_017314883.1	NM_134133.2
XM_017314893.1	NM_134133.2-2
XM_017314951.1	NM_134154.3
XM_017314956.1	NM_134250.2
XM_017315296.1	NM_138679.5
XM_017315325.1	NM_138745.2
XM_017315397.1	NM_144524.2
XM_017315524.1	NM_144791.2
XM_017315598.1	NM_145076.4
XM_017315667.1	NM_145136.4
XM_017315668.1	NM_145149.4
XM_017315697.1	NM_145216.3
XM_017315946.1	NM_145222.2
XM_017315947.1	NM_145384.2
XM_017315948.1	NM_145470.3
XM_017316102.1	NM_145492.4
XM_017316133.1	NM_145551.4
XM_017316432.1	NM_145832.3
XM_017316502.1	NM_145833.1
XM_017316638.1	NM_145949.2
XM_017316639.1	NM_146064.1
XM_017316640.1	NM_146066.2
XM_017316641.1	NM_146085.1
XM_017316642.1	NM_146114.3
XM_017316643.1	NM_146175.3
XM_017316644.1	NM_146386.3
XM_017316645.1	NM_147776.4
XM_017316646.1	NM_148946.2
XM_017316647.1	NM_152801.2
XM_017316648.1	NM_153119.3
XM_017316649.1	NM_153319.3
XM_017316650.1	NM_153394.2
XM_017316651.1	NM_153515.4
XM_017316652.1	NM_172121.1
XM_017316653.1	NM_172260.3
XM_017316674.1	NM_172264.2
XM_017316675.1	NM_172272.2
XM_017316676.1	NM_172293.4
XM_017316677.1	NM_172509.3
XM_017316678.1	NM_172586.4
XM_017316679.1	NM_172685.3
XM_017316680.1	NM_172685.3-2
XM_017316681.1	NM_172691.3
XM_017316682.1	NM_172695.2
XM_017316684.1	NM_172696.2
XM_017316738.1	NM_172716.4
XM_017316739.1	NM_172760.3
XM_017317155.1	NM_172791.2
XM_017317171.1	NM_172795.3
XM_017317203.1	NM_172843.4
XM_017317574.1	NM_172876.2
XM_017317608.1	NM_172891.2
XM_017317610.1	NM_173048.3
XM_017318020.1	NM_173053.1
XM_017318021.1	NM_173369.3
XM_017318028.1	NM_173753.4
XM_017318038.1	NM_173780.4
XM_017318055.1	NM_174851.3
XM_017318056.1	NM_175118.3
XM_017318057.1	NM_175195.3
XM_017318066.1	NM_175206.4
XM_017318289.1	NM_175313.4
XM_017318459.1	NM_175343.5
XM_017318503.1	NM_175433.5
XM_017318504.1	NM_175450.4
XM_017318505.1	NM_175473.3
XM_017318506.1	NM_175486.3
XM_017318519.1	NM_175515.5
XM_017318610.1	NM_175515.5-2
XM_017318959.1	NM_175565.3
XM_017319079.1	NM_175649.5
XM_017319080.1	NM_175833.2
XM_017319158.1	NM_176833.4
XM_017319159.1	NM_176963.4
XM_017319160.1	NM_177034.3
XM_017319161.1	NM_177091.5
XM_017319162.1	NM_177093.3
XM_017319163.1	NM_177137.5
XM_017319254.1	NM_177152.5
XM_017319362.1	NM_177197.4
XM_017319410.1	NM_177371.3
XM_017319472.1	NM_177475.3
XM_017319473.1	NM_177613.2
XM_017319602.1	NM_177614.3
XM_017319675.1	NM_177638.4
XM_017319916.1	NM_177639.6
XM_017319954.1	NM_177759.3
XM_017319955.1	NM_177762.6
XM_017319975.1	NM_177779.3
XM_017319976.1	NM_177823.4
XM_017319983.1	NM_178066.2
XM_017320324.1	NM_178119.3
XM_017320414.1	NM_178659.6
XM_017320440.1	NM_178664.5
XM_017320667.1	NM_178691.4
XM_017320846.1	NM_178732.3
XM_017320847.1	NM_178734.4
XM_017320898.1	NM_178752.3
XM_017320899.1	NM_178775.4
XM_017321077.1	NM_178922.3
XM_017321217.1	NM_182999.2
XM_017321218.1	NM_183024.1
XM_017321650.1	NM_183029.2
XM_017321923.1	NM_183137.2
XM_017321932.1	NM_183162.2
XM_017321933.1	NM_183173.2
XM_017321957.1	NM_183262.3
XM_017321966.1	NM_183270.2
XM_017321967.1	NM_194345.1
XM_017321968.1	NM_198604.2
XM_017321969.1	NM_198608.2
XM_017321970.1	NM_198632.2
XM_017321971.1	NM_198635.3
XM_017321992.1	NM_199032.2
XM_017321993.1	NM_199152.3
XM_017321994.1	NM_199198.2
XM_017321995.1	NM_199221.2
XM_017321996.1	NM_199252.2
XM_017321997.1	NM_199304.1
XM_017322014.1	NM_199322.1
XM_017322015.1	NM_199469.2
XM_017322016.1	NM_201354.2
XM_017322017.1	NM_207220.2
XM_017322018.1	NM_207264.4
XM_017322019.1	NM_207275.1
XM_017322042.1	NM_207298.2
XM_017322047.1	NM_207651.3
XM_017322048.1	NM_211358.2
XM_017322328.1	XM_006495803.2
XM_017322380.1	XM_006495804.2
	XM_006495805.2
	XM_006495807.1
	XM_006495808.2
	XM_006495809.3
	XM_006495810.3
	XM_006496346.2
	XM_006496347.2
	XM_006496348.2
	XM_006497049.1
	XM_006497172.3
	XM_006497173.3
	XM_006497175.3
	XM_006497430.3
	XM_006497452.3
	XM_006497455.1
	XM_006497456.1
	XM_006497457.1
	XM_006497458.1
	XM_006497459.1
	XM_006497460.1
	XM_006497461.1
	XM_006497465.2
	XM_006497720.3
	XM_006497782.1
	XM_006497784.1
	XM_006497947.1
	XM_006498180.3
	XM_006498373.1
	XM_006498478.1
	XM_006498497.1
	XM_006498517.3
	XM_006498518.3
	XM_006498519.3
	XM_006498609.3
	XM_006498611.3
	XM_006498612.2
	XM_006498793.3
	XM_006499062.3
	XM_006499320.3
	XM_006499321.3
	XM_006499323.2
	XM_006499661.3
	XM_006499662.3
	XM_006499666.3
	XM_006499667.3
	XM_006499668.3
	XM_006499676.3
	XM_006499779.2
	XM_006499780.3
	XM_006499781.3
	XM_006499783.3
	XM_006499784.3
	XM_006499786.3
	XM_006499787.3
	XM_006499788.3
	XM_006499845.3
	XM_006499979.3
	XM_006500104.1
	XM_006500105.1
	XM_006500106.1
	XM_006500224.3
	XM_006500260.3
	XM_006500296.2
	XM_006500599.3
	XM_006501001.2
	XM_006501044.3
	XM_006501141.2
	XM_006501142.2
	XM_006501330.2
	XM_006501502.3
	XM_006501504.3
	XM_006501505.3
	XM_006501506.3
	XM_006501508.3
	XM_006501510.3
	XM_006501511.3
	XM_006501512.3
	XM_006501544.2
	XM_006501883.1
	XM_006501884.2
	XM_006502126.2
	XM_006502127.2
	XM_006502128.2
	XM_006502204.1
	XM_006502475.3
	XM_006502699.2
	XM_006502700.2
	XM_006502701.1
	XM_006502702.2
	XM_006502703.2
	XM_006502704.2
	XM_006502705.2
	XM_006502707.3
	XM_006502945.3
	XM_006503000.2
	XM_006503001.2
	XM_006503381.3
	XM_006503398.2
	XM_006503399.2
	XM_006503401.3
	XM_006503402.1
	XM_006503779.3
	XM_006504065.2
	XM_006504067.2
	XM_006504348.3
	XM_006504489.1
	XM_006504491.1
	XM_006504493.3
	XM_006504502.3
	XM_006504503.3
	XM_006504504.2
	XM_006504505.3
	XM_006504718.3
	XM_006504719.2
	XM_006504720.2
	XM_006504721.3
	XM_006504940.3
	XM_006504941.2
	XM_006504942.3
	XM_006505258.3
	XM_006505520.3
	XM_006505521.2
	XM_006505523.1
	XM_006505524.1
	XM_006505525.1
	XM_006505526.3
	XM_006505527.1
	XM_006505528.1
	XM_006505529.1
	XM_006505867.2
	XM_006506112.3
	XM_006506113.3
	XM_006506131.3
	XM_006506132.3
	XM_006506360.3
	XM_006506649.3
	XM_006506650.3
	XM_006506837.2
	XM_006507269.3
	XM_006507342.3
	XM_006507343.3
	XM_006507344.3
	XM_006507345.3
	XM_006507346.3
	XM_006507488.3
	XM_006507489.3
	XM_006507594.3
	XM_006507595.3
	XM_006507596.3
	XM_006507597.3
	XM_006507598.3
	XM_006507599.3
	XM_006507600.3
	XM_006507602.3
	XM_006507603.3
	XM_006507604.3
	XM_006507605.3
	XM_006508100.2
	XM_006508152.2
	XM_006508155.3
	XM_006508156.3
	XM_006508157.3
	XM_006508158.3
	XM_006508987.3
	XM_006508988.3
	XM_006509046.3
	XM_006509047.2
	XM_006509048.2
	XM_006509904.3
	XM_006510212.3
	XM_006510213.1
	XM_006510538.3
	XM_006510713.3
	XM_006511306.2
	XM_006511307.2
	XM_006511308.1
	XM_006511309.1
	XM_006511310.2
	XM_006511311.2
	XM_006511317.1
	XM_006511472.3
	XM_006511473.3
	XM_006511474.3
	XM_006511475.3
	XM_006511476.3
	XM_006511516.2
	XM_006511756.1
	XM_006511758.3
	XM_006511941.3
	XM_006511943.3
	XM_006511944.3
	XM_006511945.3
	XM_006512147.3
	XM_006512160.3
	XM_006512161.3
	XM_006512162.3
	XM_006512163.3
	XM_006512412.1
	XM_006512437.3
	XM_006512506.1
	XM_006512507.3
	XM_006512508.1
	XM_006512509.3
	XM_006512510.1
	XM_006512511.1
	XM_006512512.1
	XM_006512513.1
	XM_006512514.1
	XM_006512515.1
	XM_006512516.1
	XM_006512517.1
	XM_006512519.1
	XM_006512520.1
	XM_006512657.3
	XM_006512706.3
	XM_006512707.3
	XM_006512708.3
	XM_006512709.3
	XM_006512710.3
	XM_006512711.3
	XM_006512712.3
	XM_006512713.3
	XM_006512715.3
	XM_006512717.3
	XM_006513034.2
	XM_006513251.3
	XM_006513429.3
	XM_006513430.1
	XM_006513431.1
	XM_006513432.3
	XM_006513433.1
	XM_006513435.1
	XM_006513482.2
	XM_006513483.2
	XM_006513705.2
	XM_006513706.3
	XM_006513791.3
	XM_006513899.2
	XM_006513900.2
	XM_006513942.2
	XM_006513943.2
	XM_006513981.2
	XM_006513982.3
	XM_006513983.2
	XM_006514209.2
	XM_006514210.2
	XM_006514211.3
	XM_006514212.2
	XM_006514213.3
	XM_006514220.3
	XM_006514221.3
	XM_006514222.3
	XM_006514223.3
	XM_006514224.3
	XM_006514225.3
	XM_006514547.1
	XM_006514548.2
	XM_006514550.3
	XM_006514552.3
	XM_006514623.3
	XM_006514690.3
	XM_006514691.3
	XM_006514760.3
	XM_006514875.3
	XM_006515006.3
	XM_006515147.1
	XM_006515148.1
	XM_006515149.3
	XM_006515161.3
	XM_006515647.2
	XM_006516013.2
	XM_006516036.3
	XM_006516037.3
	XM_006516039.2
	XM_006516040.3
	XM_006516041.3
	XM_006516042.1
	XM_006516043.3
	XM_006516044.2
	XM_006516102.2
	XM_006516103.2
	XM_006516199.3
	XM_006516200.3
	XM_006516638.3
	XM_006516660.3
	XM_006516852.2
	XM_006516854.2
	XM_006517426.3
	XM_006517480.3
	XM_006517481.3
	XM_006518328.1
	XM_006518519.3
	XM_006518998.2
	XM_006519019.3
	XM_006519108.2
	XM_006519112.1
	XM_006519309.3
	XM_006519432.3
	XM_006519436.3
	XM_006519437.3
	XM_006520198.2
	XM_006520537.1
	XM_006520543.2
	XM_006520592.3
	XM_006520669.3
	XM_006520670.3
	XM_006520732.2
	XM_006520733.1
	XM_006520769.3
	XM_006520770.2
	XM_006520771.3
	XM_006520927.2
	XM_006520963.3
	XM_006520964.3
	XM_006520965.3
	XM_006520967.3
	XM_006520968.3
	XM_006520969.3
	XM_006520970.3
	XM_006520971.3
	XM_006520972.3
	XM_006520973.3
	XM_006520974.2
	XM_006521151.3
	XM_006521277.3
	XM_006521282.1
	XM_006521283.1
	XM_006521284.1
	XM_006521320.3
	XM_006521321.3
	XM_006521322.1
	XM_006521323.3
	XM_006521415.3
	XM_006521880.1
	XM_006522126.1
	XM_006522310.3
	XM_006522311.3
	XM_006522508.3
	XM_006522790.3
	XM_006523111.2
	XM_006523116.3
	XM_006523117.1
	XM_006523742.2
	XM_006524167.3
	XM_006524168.2
	XM_006524169.2
	XM_006524171.2
	XM_006524172.2
	XM_006524173.2
	XM_006524174.2
	XM_006524176.2
	XM_006524177.3
	XM_006524178.3
	XM_006524179.3
	XM_006524180.2
	XM_006524181.1
	XM_006524182.1
	XM_006524183.3
	XM_006524184.2
	XM_006524185.1
	XM_006524677.3
	XM_006524710.3
	XM_006524711.3
	XM_006524712.3
	XM_006524713.3
	XM_006524791.3
	XM_006524929.3
	XM_006524983.3
	XM_006524984.3
	XM_006525142.2
	XM_006525481.3
	XM_006525482.3
	XM_006525511.2
	XM_006525512.2
	XM_006525513.2
	XM_006525514.2
	XM_006525515.2
	XM_006525516.2
	XM_006525517.2
	XM_006525518.2
	XM_006525520.2
	XM_006525676.3
	XM_006525678.3
	XM_006525699.2
	XM_006525819.3
	XM_006525820.3
	XM_006525841.3
	XM_006525843.3
	XM_006525861.2
	XM_006525967.3
	XM_006525968.3
	XM_006525973.3
	XM_006526015.2
	XM_006526055.3
	XM_006526557.3
	XM_006526560.3
	XM_006526845.3
	XM_006527139.3
	XM_006527140.3
	XM_006527486.3
	XM_006527487.3
	XM_006527498.3
	XM_006527499.3
	XM_006527562.3
	XM_006527724.3
	XM_006527725.3
	XM_006527726.3
	XM_006527727.3
	XM_006527728.3
	XM_006527729.3
	XM_006527924.3
	XM_006527925.3
	XM_006527926.3
	XM_006527927.3
	XM_006528084.3
	XM_006528275.3
	XM_006528313.3
	XM_006528314.3
	XM_006528315.3
	XM_006528316.3
	XM_006528852.3
	XM_006528853.3
	XM_006528858.3
	XM_006528859.3
	XM_006528860.3
	XM_006528864.3
	XM_006528867.3
	XM_006528875.3
	XM_006528877.3
	XM_006528878.3
	XM_006528879.3
	XM_006528880.3
	XM_006529145.2
	XM_006529146.2
	XM_006529147.2
	XM_006529155.3
	XM_006529156.3
	XM_006529157.3
	XM_006529158.3
	XM_006529159.3
	XM_006529160.3
	XM_006529161.3
	XM_006529233.2
	XM_006529276.3
	XM_006529277.3
	XM_006529396.3
	XM_006529587.3
	XM_006529588.3
	XM_006529589.3
	XM_006530288.3
	XM_006530314.3
	XM_006530315.3
	XM_006530316.3
	XM_006530340.3
	XM_006530343.3
	XM_006530772.1
	XM_006530926.3
	XM_006531000.2
	XM_006531132.2
	XM_006531139.3
	XM_006531162.2
	XM_006531163.2
	XM_006531165.2
	XM_006531166.1
	XM_006531314.1
	XM_006531337.3
	XM_006531338.2
	XM_006531382.2
	XM_006531414.1
	XM_006531415.1
	XM_006531416.3
	XM_006531417.2
	XM_006531418.2
	XM_006531419.1
	XM_006531420.1
	XM_006531488.1
	XM_006531621.3
	XM_006531622.3
	XM_006531708.1
	XM_006531966.3
	XM_006531967.3
	XM_006531968.3
	XM_006532049.2
	XM_006532050.2
	XM_006532051.2
	XM_006532052.1
	XM_006532053.1
	XM_006532054.1
	XM_006532055.2
	XM_006532188.3
	XM_006532275.1
	XM_006532302.1
	XM_006532451.2
	XM_006532600.2
	XM_006532752.3
	XM_006532753.3
	XM_006532754.3
	XM_006532755.3
	XM_006532756.2
	XM_006532816.3
	XM_006532843.1
	XM_006532844.1
	XM_006532845.2
	XM_006532847.3
	XM_006532848.2
	XM_006532849.3
	XM_006533072.1
	XM_006533134.2
	XM_006533257.3
	XM_006533365.3
	XM_006533483.3
	XM_006533539.3
	XM_006533683.3
	XM_006533684.3
	XM_006533685.3
	XM_006533687.1
	XM_006533956.3
	XM_006534512.3
	XM_006534513.3
	XM_006534514.3
	XM_006534567.2
	XM_006534873.3
	XM_006534887.2
	XM_006534888.2
	XM_006534890.3
	XM_006534891.3
	XM_006534892.3
	XM_006535023.3
	XM_006535026.3
	XM_006535027.3
	XM_006535028.3
	XM_006535151.1
	XM_006535152.3
	XM_006535238.2
	XM_006535240.2
	XM_006535278.2
	XM_006535631.2
	XM_006536149.3
	XM_006536151.2
	XM_006536218.3
	XM_006536220.3
	XM_006536221.1
	XM_006537553.3
	XM_006537558.2
	XM_006537672.3
	XM_006537822.2
	XM_006537823.3
	XM_006537824.1
	XM_006537830.3
	XM_006537885.3
	XM_006538000.2
	XM_006538083.1
	XM_006538550.3
	XM_006538560.3
	XM_006538563.3
	XM_006538564.3
	XM_006538720.2
	XM_006538721.2
	XM_006538722.3
	XM_006538723.2
	XM_006539041.3
	XM_006539272.3
	XM_006539285.3
	XM_006539286.3
	XM_006539287.3
	XM_006539288.2
	XM_006539289.3
	XM_006539317.3
	XM_006539470.3
	XM_006539471.3
	XM_006539600.3
	XM_006539603.3
	XM_006539605.3
	XM_006539639.3
	XM_006539640.3
	XM_006539642.2
	XM_006539643.2
	XM_006539645.2
	XM_006539646.2
	XM_006539915.3
	XM_006540474.3
	XM_006540742.3
	XM_006540743.3
	XM_006540744.3
	XM_006540878.1
	XM_006540879.1
	XM_006540881.3
	XM_006540882.1
	XM_006541001.3
	XM_006541002.3
	XM_006541010.3
	XM_006541078.2
	XM_006541388.2
	XM_006541389.3
	XM_006541390.2
	XM_006541526.2
	XM_006541527.1
	XM_011238921.1
	XM_011238926.2
	XM_011238999.2
	XM_011239025.2
	XM_011239026.1
	XM_011239027.2
	XM_011239028.2
	XM_011239029.1
	XM_011239235.1
	XM_011239246.2
	XM_011239252.2
	XM_011239260.2
	XM_011239399.2
	XM_011239488.2
	XM_011239581.2
	XM_011239582.2
	XM_011239584.2
	XM_011239588.1
	XM_011239629.1
	XM_011239630.1
	XM_011239631.1
	XM_011239632.1
	XM_011239633.2
	XM_011239634.1
	XM_011239636.1
	XM_011239786.2
	XM_011240013.2
	XM_011240122.2
	XM_011240123.2
	XM_011240124.2
	XM_011240676.1
	XM_011241108.2
	XM_011241332.1
	XM_011241702.2
	XM_011241703.2
	XM_011242029.1
	XM_011242496.2
	XM_011242503.2
	XM_011242595.2
	XM_011242596.2
	XM_011242629.2
	XM_011242767.2
	XM_011243167.2
	XM_011243168.2
	XM_011243347.2
	XM_011243390.2
	XM_011243391.2
	XM_011243393.1
	XM_011243420.1
	XM_011243443.2
	XM_011243585.2
	XM_011243666.2
	XM_011243842.1
	XM_011243843.1
	XM_011244022.2
	XM_011244026.2
	XM_011244027.2
	XM_011244028.1
	XM_011244029.1
	XM_011244030.1
	XM_011244031.2
	XM_011244032.1
	XM_011244033.1
	XM_011244034.2
	XM_011244035.2
	XM_011244036.2
	XM_011244128.2
	XM_011244130.2
	XM_011244169.1
	XM_011244236.1
	XM_011244588.2
	XM_011244590.2
	XM_011244981.2
	XM_011244982.2
	XM_011245163.2
	XM_011245227.2
	XM_011245401.1
	XM_011245531.1
	XM_011245551.2
	XM_011245552.2
	XM_011245566.2
	XM_011245567.2
	XM_011245624.2
	XM_011245625.2
	XM_011245626.2
	XM_011245627.2
	XM_011245731.2
	XM_011245732.2
	XM_011245733.2
	XM_011245936.2
	XM_011245937.2
	XM_011245938.2
	XM_011245939.1
	XM_011245991.1
	XM_011246053.1
	XM_011246054.2
	XM_011246055.2
	XM_011246140.1
	XM_011246141.2
	XM_011246142.2
	XM_011246162.2
	XM_011246406.2
	XM_011246407.2
	XM_011246497.1
	XM_011246736.1
	XM_011246737.1
	XM_011246738.1
	XM_011246739.2
	XM_011246797.1
	XM_011246894.1
	XM_011246905.2
	XM_011246964.2
	XM_011246967.2
	XM_011246974.2
	XM_011247109.2
	XM_011247409.2
	XM_011247410.2
	XM_011247442.1
	XM_011247443.2
	XM_011247444.2
	XM_011247445.2
	XM_011247446.2
	XM_011247501.2
	XM_011247502.2
	XM_011247614.2
	XM_011247821.2
	XM_011247828.2
	XM_011247945.2
	XM_011248003.1
	XM_011248193.2
	XM_011248362.2
	XM_011248363.2
	XM_011248428.1
	XM_011248496.2
	XM_011248523.2
	XM_011248524.1
	XM_011248525.2
	XM_011248585.2
	XM_011248721.2
	XM_011248722.2
	XM_011248723.2
	XM_011248724.2
	XM_011248725.2
	XM_011248846.2
	XM_011248859.2
	XM_011248860.1
	XM_011248893.2
	XM_011248895.1
	XM_011249031.2
	XM_011249032.1
	XM_011249212.2
	XM_011249318.2
	XM_011249399.2
	XM_011249434.2
	XM_011249508.2
	XM_011249906.2
	XM_011249994.1
	XM_011249997.1
	XM_011249998.1
	XM_011250028.2
	XM_011250077.1
	XM_011250189.2
	XM_011250190.2
	XM_011250191.2
	XM_011250192.2
	XM_011250193.2
	XM_011250194.2
	XM_011250220.2
	XM_011250221.2
	XM_011250222.2
	XM_011250256.1
	XM_011250356.2
	XM_011250357.2
	XM_011250361.2
	XM_011250456.1
	XM_011250481.2
	XM_011250482.2
	XM_011250558.2
	XM_011250811.2
	XM_011250812.2
	XM_011250832.2
	XM_011250862.1
	XM_011250877.2
	XM_017312232.1
	XM_017312419.1
	XM_017312445.1
	XM_017312525.1
	XM_017312543.1
	XM_017312852.1
	XM_017312983.1
	XM_017312984.1
	XM_017312989.1
	XM_017312993.1
	XM_017313362.1
	XM_017313432.1
	XM_017313701.1
	XM_017313765.1
	XM_017313795.1
	XM_017313887.1
	XM_017313888.1
	XM_017313889.1
	XM_017313925.1
	XM_017314010.1
	XM_017314011.1
	XM_017314012.1
	XM_017314013.1
	XM_017314070.1
	XM_017314087.1
	XM_017314119.1
	XM_017314120.1
	XM_017314121.1
	XM_017314125.1
	XM_017314177.1
	XM_017314178.1
	XM_017314258.1
	XM_017314294.1
	XM_017314307.1
	XM_017314308.1
	XM_017314309.1
	XM_017314310.1
	XM_017314311.1
	XM_017314415.1
	XM_017314416.1
	XM_017314444.1
	XM_017314707.1
	XM_017314708.1
	XM_017314709.1
	XM_017314710.1
	XM_017314840.1
	XM_017314882.1
	XM_017314883.1
	XM_017314893.1
	XM_017315000.1
[truncated: 6,552 more rows]
