# Supplementary material for: Sja-let-7 suppresses the development of liver fibrosis via Schistosoma japonicum extracellular vesicles
Source: PLoS Pathog. 2024 Apr 10;20(4):e1012153. doi: 10.1371/journal.ppat.1012153 (PMC11034668; doi:10.1371/journal.ppat.1012153)
Supplement: S8 Table — (XLSX) [file ppat.1012153.s018.xlsx]

## Sheet: Table legends
S8 Table. GO analysis of target genes of sja-let-7

## Sheet: cellular component
Gene Ontology term ID	Gene Ontology term	Cluster frequency	Genome frequency of use	Corrected P-value	Gene ID
GO:0044464	cell part	767 of 832 in the list	58822 of 72132 in the genome	6.28e-16	XM_017314010.1,XM_006501883.1,XM_006531415.1,XM_011247492.2,NM_001184708.1,XM_017314882.1,XM_011243353.1,XM_006527347.3,NM_025359.3,XM_006515148.1,XM_011244741.2,XM_006531414.1,NM_030710.2,NM_152801.2,XM_006515147.1,XM_006537830.3,XM_006510965.3,NM_177752.4,NM_001290411.1,XM_017313887.1,XM_011245668.2,NM_027909.2,XM_017321218.1,XM_017318020.1,NM_133355.1,NM_001042715.3,NM_001044750.1,NM_001166249…
GO:0005623	cell	767 of 832 in the list	59182 of 72132 in the genome	1.19e-14	NM_010441.2,XM_006516854.2,XM_017316649.1,XM_006539642.2,XM_017319975.1,XM_006532400.3,XM_006534585.3,XM_006502889.2,XM_017317610.1,XM_006534589.3,XM_006538191.3,NM_146252.2,NM_008627.4,NM_028992.1,XM_006537553.3,XM_017314605.1,NM_001304329.1,XM_006530808.1,XM_006506952.2,XM_011243354.2,XM_017314070.1,XM_006532053.1,NM_001271412.1,NM_001317243.1,XM_006497784.1,XM_006536237.2,NM_009061.4,NM_001310…
GO:0097542	ciliary tip	12 of 832 in the list	38 of 72132 in the genome	4.53e-12	NM_173369.3,NM_001128170.2,XM_006531416.3,XM_006531417.2,XM_017312989.1,XM_006531414.1,XM_011248523.2,XM_011248524.1,XM_006531418.2,XM_011248525.2,NM_001128171.2,XM_006531415.1
GO:0019031	viral envelope	18 of 832 in the list	155 of 72132 in the genome	1.6e-10	XM_017318021.1,XM_017314070.1,XM_011246162.2,XM_017314882.1,XM_017315325.1,XM_017315668.1,XM_017314177.1,XM_017321217.1,XM_011238999.2,XM_017318959.1,XM_017318020.1,XM_017321218.1,XM_017315697.1,XM_017314883.1,XM_017314893.1,XM_011238926.2,XM_017313765.1,XM_017312445.1
GO:0036338	viral membrane	18 of 832 in the list	155 of 72132 in the genome	1.6e-10	XM_017314883.1,XM_017315697.1,XM_017312445.1,XM_011238926.2,XM_017313765.1,XM_017314893.1,XM_017318959.1,XM_017321217.1,XM_011238999.2,XM_017314177.1,XM_017321218.1,XM_017318020.1,XM_017314882.1,XM_017315325.1,XM_017315668.1,XM_017318021.1,XM_011246162.2,XM_017314070.1
GO:0008282	inward rectifying potassium channel	10 of 832 in the list	31 of 72132 in the genome	6.05e-10	NM_001310143.1,NM_021042.2,XM_006506950.3,NM_011511.2,NM_001044720.1,XM_006506949.3,XM_006506948.3,XM_006506952.2,XM_006506951.3,NM_021041.2
GO:0005886	plasma membrane	287 of 832 in the list	17745 of 72132 in the genome	3.61e-08	XM_006532055.2,XM_017316643.1,XM_017321217.1,NM_133355.1,XM_017318020.1,XM_017321218.1,NM_027909.2,XM_011245668.2,XM_017319410.1,NM_001243051.1,XM_006537830.3,XM_011243357.1,NM_030710.2,XM_017316651.1,NM_001077184.1,XM_006531414.1,NM_025359.3,NM_145922.2,XM_011243353.1,XM_017314882.1,XM_006521097.3,XM_006534402.2,XM_017316639.1,XM_006531415.1,XM_006521025.3,XM_017314010.1,XM_017314177.1,NM_133226…
GO:0000220	vacuolar proton-transporting V-type ATPase, V0 domain	7 of 832 in the list	15 of 72132 in the genome	6.76e-08	NM_001243051.1,XM_006532054.1,NM_016920.3,XM_006532055.2,NM_001243050.1,NM_001243049.1,XM_006532053.1
GO:0071944	cell periphery	292 of 832 in the list	18241 of 72132 in the genome	7.01e-08	XM_011245755.2,XM_017316502.1,NM_001290682.1,XM_006531416.3,NM_001271508.1,NM_026648.4,XM_017316652.1,NM_001310143.1,NM_001033543.3,XM_017313788.1,NM_133983.4,XM_006520592.3,XM_006529782.1,XM_017314883.1,NM_175473.3,XM_006532054.1,NM_001285428.1,NM_146123.3,NM_183194.3,NM_177152.5,NM_008508.2,NM_021481.3,NM_001126047.3,XM_011248523.2,XM_017314012.1,XM_006511756.1,NM_001310698.1,NM_001253872.1,NM_…
GO:0044424	intracellular part	661 of 832 in the list	50461 of 72132 in the genome	1.38e-07	XM_006532736.3,XM_011246015.2,NM_001317244.1,XM_006514207.3,XM_006504752.3,NM_028974.1,NM_178752.3,XM_017314864.1,NM_176999.3,XM_017316640.1,NM_175372.4,XM_011247493.2,NM_001291154.1,NM_001285427.1,XM_006503442.1,NM_022323.7,NM_029478.3,XM_006510538.3,XM_006511475.3,XM_006521317.3,NM_001164112.1,XM_006532055.2,XM_011250811.2,NM_001098203.1,XM_017316643.1,NM_001184706.1,XM_006531132.2,NM_172974.2,…
GO:0005622	intracellular	661 of 832 in the list	50484 of 72132 in the genome	1.57e-07	XM_006538190.3,XM_006532845.2,NM_001301713.1,XM_006521502.3,XM_011248336.1,NM_010794.3,XM_006497456.1,NM_144791.2,NM_001290128.1,NM_175833.2,NM_011591.5,NM_001163684.1,NM_172791.2,NM_001243049.1,NM_172872.3,XM_006497452.3,XM_006498323.3,NM_001081131.2,XM_011240905.2,NM_001311118.1,NM_033218.1,NM_021429.3,NM_001289924.1,XM_006522526.3,XM_006502104.2,XM_006517370.3,XM_011250193.2,NM_001310466.1,NM_…
GO:0005739	mitochondrion	120 of 832 in the list	5945 of 72132 in the genome	6.98e-07	XM_006521025.3,NM_021041.2,NM_080575.2,XM_011245674.2,XM_011245675.2,XM_006502945.3,NM_019758.3,NM_001317241.1,XM_017316639.1,XM_006521097.3,NM_001317242.1,NM_001142937.2,NM_001285784.1,NM_019777.3,NM_001317243.1,NM_007760.3,XM_006521098.3,NM_001077184.1,NM_009593.2,XM_017316651.1,XM_017316653.1,NM_031378.3,XM_006506951.3,XM_011245671.2,NM_001290411.1,NM_007719.2,NM_153794.4,XM_011245668.2,XM_011…
GO:0034705	potassium channel complex	20 of 832 in the list	321 of 72132 in the genome	7.07e-07	XM_006540654.2,NM_021041.2,XM_006506948.3,NM_001044720.1,XM_006506949.3,XM_006502476.3,NM_001290682.1,NM_145922.2,XM_006506950.3,XM_017321995.1,XM_017321996.1,NM_001310143.1,NM_021042.2,XM_006540655.2,XM_006506952.2,XM_006506951.3,XM_006540661.3,NM_011511.2,NM_008422.2,XM_017321994.1
GO:0033179	proton-transporting V-type ATPase, V0 domain	7 of 832 in the list	25 of 72132 in the genome	4.56e-06	XM_006532055.2,XM_006532054.1,NM_001243051.1,NM_016920.3,XM_006532053.1,NM_001243050.1,NM_001243049.1
GO:0005667	transcription factor complex	43 of 832 in the list	1404 of 72132 in the genome	5.18e-06	NM_001184710.1,XM_011248893.2,XM_006510980.3,XM_017313267.1,NM_001184708.1,XM_006515148.1,XM_006510978.3,XM_011244741.2,XM_006510961.3,NM_001184709.1,XM_006510974.2,XM_006497784.1,XM_006510977.3,XM_011244743.2,XM_006515147.1,XM_017315948.1,NM_001184711.1,XM_006510965.3,NM_016768.2,XM_006510970.3,NM_001184706.1,XM_006532816.3,NM_033270.2,XM_006510975.3,XM_006510973.3,XM_006510966.2,NM_001290128.1,…
GO:0030672	synaptic vesicle membrane	22 of 832 in the list	444 of 72132 in the genome	7.3e-06	XM_017321968.1,XM_006532055.2,XM_006532054.1,XM_017321971.1,XM_006495803.2,XM_006495808.2,XM_006495805.2,XM_017319410.1,XM_017321966.1,NM_016920.3,NM_001304329.1,NM_001243051.1,NM_001243049.1,XM_006495810.3,XM_017321969.1,XM_006532053.1,NM_001126047.3,XM_017321967.1,XM_006495809.3,XM_017321970.1,NM_010069.1,XM_006495804.2
GO:0099501	exocytic vesicle membrane	22 of 832 in the list	444 of 72132 in the genome	7.3e-06	XM_006532054.1,XM_006532055.2,XM_017321968.1,XM_006495803.2,XM_017321971.1,NM_016920.3,NM_001304329.1,NM_001243051.1,XM_017319410.1,XM_017321966.1,XM_006495808.2,XM_006495805.2,NM_001243049.1,XM_017321969.1,XM_006495810.3,NM_001126047.3,XM_006532053.1,XM_017321970.1,XM_006495809.3,XM_017321967.1,XM_006495804.2,NM_010069.1
GO:0005815	microtubule organizing center	73 of 832 in the list	3232 of 72132 in the genome	2.31e-05	XM_011245669.2,XM_011245668.2,NM_031378.3,XM_011245671.2,XM_017316643.1,XM_017316638.1,XM_011245756.2,XM_006511475.3,XM_017316639.1,NM_028258.4,XM_006521097.3,XM_006521025.3,NM_024432.2,XM_006531415.1,XM_011245674.2,XM_011245675.2,XM_017316653.1,XM_017316651.1,NM_173369.3,XM_006531417.2,XM_006531414.1,XM_006521098.3,XM_006511473.3,XM_011248524.1,XM_011245757.2,XM_017316640.1,XM_017316648.1,NM_001…
GO:0042470	melanosome	16 of 832 in the list	253 of 72132 in the genome	2.41e-05	XM_006534585.3,XM_006534587.2,NM_009768.2,NM_001077184.1,XM_006532053.1,XM_006534581.3,XM_017314863.1,NM_001243051.1,NM_016920.3,NM_197943.2,NM_001243049.1,XM_017314864.1,XM_006532055.2,XM_006534589.3,XM_006532054.1,XM_006534583.3
GO:0048770	pigment granule	16 of 832 in the list	253 of 72132 in the genome	2.41e-05	NM_001077184.1,XM_006532053.1,XM_006534581.3,XM_017314863.1,XM_006534585.3,XM_006534587.2,NM_009768.2,XM_006532055.2,XM_006534589.3,XM_006532054.1,XM_006534583.3,NM_016920.3,NM_001243051.1,NM_197943.2,NM_001243049.1,XM_017314864.1
GO:0031463	Cul3-RING ubiquitin ligase complex	11 of 832 in the list	108 of 72132 in the genome	2.42e-05	NM_001122780.1,NM_029652.1,NM_001310466.1,NM_001290476.2,XM_011247492.2,XM_011250832.2,XM_017318610.1,NM_026167.4,XM_011247493.2,NM_172871.2,XM_011247494.2
GO:0005887	integral component of plasma membrane	91 of 832 in the list	4467 of 72132 in the genome	5.54e-05	XM_006527486.3,XM_006520927.2,NM_001010973.2,XM_006496884.3,XM_006495803.2,XM_006521777.2,XM_017315397.1,NM_001033759.2,XM_017319410.1,NM_001290753.2,XM_006536236.3,XM_006506951.3,XM_006538531.3,NM_001077184.1,NM_153394.2,NM_001310651.1,NM_008771.3,XM_017316102.1,NM_030710.2,NM_025359.3,NM_145922.2,XM_006496886.3,XM_017319954.1,XM_006536237.2,NM_001286551.1,XM_011247614.2,XM_006540654.2,NM_010142…
GO:0098843	postsynaptic endocytic zone	7 of 832 in the list	35 of 72132 in the genome	5.78e-05	NM_001190386.1,NM_026769.5,XM_006536236.3,XM_006536237.2,XM_011249853.2,NM_001190385.1,XM_006536235.3
GO:0098850	extrinsic component of synaptic vesicle membrane	7 of 832 in the list	37 of 72132 in the genome	8.67e-05	XM_017321970.1,XM_017321969.1,XM_017321968.1,XM_017321966.1,XM_017321967.1,XM_017321971.1,NM_010069.1
GO:0033503	HULC complex	5 of 832 in the list	14 of 72132 in the genome	0.00015	NM_182999.2,XM_006537553.3,XM_017319916.1,NM_001163263.1,XM_011249906.2
GO:0019012	virion	18 of 832 in the list	374 of 72132 in the genome	0.00021	XM_017315325.1,XM_017315668.1,XM_017314882.1,XM_017314070.1,XM_011246162.2,XM_017318021.1,XM_017314893.1,XM_017313765.1,XM_011238926.2,XM_017312445.1,XM_017315697.1,XM_017314883.1,XM_017318020.1,XM_017321218.1,XM_017314177.1,XM_011238999.2,XM_017321217.1,XM_017318959.1
GO:0044423	virion part	18 of 832 in the list	374 of 72132 in the genome	0.00021	XM_017314893.1,XM_017312445.1,XM_011238926.2,XM_017313765.1,XM_017314883.1,XM_017315697.1,XM_017318020.1,XM_017321218.1,XM_017314177.1,XM_017318959.1,XM_011238999.2,XM_017321217.1,XM_017315668.1,XM_017315325.1,XM_017314882.1,XM_017314070.1,XM_011246162.2,XM_017318021.1
GO:0005881	cytoplasmic microtubule	13 of 832 in the list	197 of 72132 in the genome	0.00025	XM_006531414.1,XM_017312989.1,XM_011248523.2,XM_006531417.2,XM_006531416.3,NM_001128170.2,NM_173369.3,XM_006531415.1,NM_001128171.2,NM_016859.3,XM_011248525.2,XM_006531418.2,XM_011248524.1
GO:0031226	intrinsic component of plasma membrane	92 of 832 in the list	4732 of 72132 in the genome	0.00035	NM_001122889.1,NM_001253873.1,NM_026769.5,XM_006540661.3,XM_006495805.2,NM_023908.2,XM_006522126.1,XM_006495804.2,XM_017321932.1,XM_017318055.1,XM_006506948.3,XM_011249853.2,XM_006527487.3,XM_006539639.3,NM_001290682.1,XM_017321995.1,XM_017321996.1,XM_006536235.3,XM_006540655.2,NM_001310143.1,NM_007403.3,NM_174851.3,XM_006495808.2,NM_007854.3,XM_011238824.1,NM_001253872.1,NM_031997.4,NM_011511.2,…
GO:0031371	ubiquitin conjugating enzyme complex	5 of 832 in the list	22 of 72132 in the genome	0.00194	XM_006537553.3,NM_182999.2,XM_011249906.2,NM_001163263.1,XM_017319916.1
GO:0036064	ciliary basal body	20 of 832 in the list	528 of 72132 in the genome	0.00206	XM_011248525.2,XM_006511473.3,NM_001311142.1,XM_006531418.2,XM_011248524.1,XM_006511476.3,XM_006511475.3,XM_006511474.3,NM_001128170.2,NM_010623.4,XM_006531415.1,NM_001128171.2,NM_028258.4,XM_006531416.3,XM_011248523.2,XM_017312989.1,XM_006531414.1,XM_006531417.2,NM_173369.3,XM_006511472.3
GO:0099503	secretory vesicle	45 of 832 in the list	1898 of 72132 in the genome	0.00268	NM_134050.4,XM_006529160.3,XM_006510937.3,NM_021041.2,NM_009768.2,XM_017321967.1,XM_006495809.3,NM_001044720.1,XM_006532053.1,NM_001126047.3,NM_001294149.1,XM_006495810.3,NM_021042.2,XM_017321969.1,XM_006506950.3,NM_009657.4,NM_001077184.1,XM_006506951.3,NM_007403.3,NM_133712.2,XM_006495808.2,XM_017321966.1,XM_017319410.1,NM_016920.3,NM_001243051.1,NM_011511.2,XM_006495803.2,NM_001303423.1,XM_006…
GO:0008021	synaptic vesicle	25 of 832 in the list	786 of 72132 in the genome	0.00307	XM_006495808.2,XM_006495805.2,XM_017321966.1,XM_017319410.1,NM_001243051.1,NM_016920.3,NM_001304329.1,NM_001243049.1,XM_006532055.2,XM_017321968.1,XM_006532054.1,XM_017321971.1,XM_006495803.2,XM_017321967.1,XM_006495809.3,XM_017321970.1,NM_010069.1,XM_006529160.3,NM_134050.4,XM_006495804.2,XM_006495810.3,XM_017321969.1,XM_006532053.1,NM_001126047.3,NM_001294149.1
GO:0030496	midbody	22 of 832 in the list	644 of 72132 in the genome	0.0036	XM_006531418.2,XM_011248524.1,XM_006529782.1,NM_001290476.2,XM_011248525.2,NM_001128170.2,NM_172871.2,XM_017318610.1,XM_011247492.2,NM_001310466.1,XM_006531415.1,NM_001128171.2,NM_022327.5,XM_011247494.2,NM_173369.3,XM_011248523.2,XM_006531414.1,XM_017312989.1,XM_011247493.2,XM_006531417.2,XM_006531416.3,NM_026167.4
GO:0030658	transport vesicle membrane	23 of 832 in the list	706 of 72132 in the genome	0.00484	NM_001126047.3,XM_006532053.1,NM_033218.1,XM_017321969.1,XM_006495810.3,XM_006495804.2,NM_010069.1,XM_017321970.1,XM_006495809.3,XM_017321967.1,XM_006495803.2,XM_017321971.1,XM_006532054.1,XM_017321968.1,XM_006532055.2,NM_001243049.1,NM_001304329.1,NM_016920.3,NM_001243051.1,XM_017321966.1,XM_017319410.1,XM_006495808.2,XM_006495805.2
GO:0033176	proton-transporting V-type ATPase complex	7 of 832 in the list	66 of 72132 in the genome	0.00491	XM_006532053.1,NM_001243049.1,NM_001243050.1,XM_006532055.2,XM_006532054.1,NM_001243051.1,NM_016920.3
GO:0043227	membrane-bounded organelle	519 of 832 in the list	39749 of 72132 in the genome	0.00492	NM_001184710.1,XM_017313267.1,NM_009593.2,NM_178119.3,XM_006498161.3,XM_011246905.2,XM_006520733.1,XM_017314444.1,NM_028976.2,XM_017317608.1,XM_017319976.1,XM_011245039.1,NM_001277988.2,NM_025517.3,XM_006521322.1,XM_006510972.3,XM_006537712.2,NM_028053.2,XM_017315598.1,NM_001037136.1,XM_017316646.1,NM_019403.3,XM_006532451.2,NM_001290409.1,XM_011245670.2,XM_006524167.3,NM_001102565.1,XM_006529146…
GO:0005737	cytoplasm	506 of 832 in the list	38656 of 72132 in the genome	0.00601	NM_001042715.3,XM_006503442.1,NM_001044750.1,NM_001166249.1,NM_181593.2,XM_006506949.3,NM_022323.7,NM_025778.3,XM_011240032.2,NM_029478.3,NM_145222.2,XM_006497455.1,XM_006522679.1,NM_029090.3,XM_006532399.2,NM_001285427.1,NM_011427.3,XM_006511472.3,NM_001291154.1,XM_006505119.3,XM_017314864.1,NM_176999.3,XM_017314118.1,NM_178752.3,NM_001005506.3,NM_024254.3,XM_006511473.3,NM_175372.4,XM_011245757…
GO:0070514	SRF-myogenin-E12 complex	3 of 832 in the list	5 of 72132 in the genome	0.00646	XM_011248893.2,XM_011248895.1,XM_006532816.3
GO:0071065	alpha9-beta1 integrin-vascular cell adhesion molecule-1 complex	3 of 832 in the list	5 of 72132 in the genome	0.00646	XM_017321932.1,XM_006536151.2,NM_007403.3
GO:0016471	vacuolar proton-transporting V-type ATPase complex	6 of 832 in the list	48 of 72132 in the genome	0.00807	XM_006532053.1,NM_001243049.1,XM_006532055.2,NM_016920.3,XM_006532054.1,NM_001243051.1
GO:0036501	UFD1-NPL4 complex	3 of 832 in the list	6 of 72132 in the genome	0.01281	NM_199469.2,NM_001195023.1,XM_006533134.2
GO:0070382	exocytic vesicle	25 of 832 in the list	873 of 72132 in the genome	0.01734	XM_017319410.1,XM_017321966.1,XM_006495808.2,XM_006495805.2,NM_001304329.1,NM_016920.3,NM_001243051.1,NM_001243049.1,XM_006532055.2,XM_017321968.1,XM_006532054.1,XM_006495803.2,XM_017321971.1,XM_006495809.3,XM_017321967.1,XM_017321970.1,XM_006529160.3,NM_134050.4,NM_010069.1,XM_006495804.2,XM_017321969.1,XM_006495810.3,XM_006532053.1,NM_001294149.1,NM_001126047.3
GO:0033177	proton-transporting two-sector ATPase complex, proton-transporting domain	7 of 832 in the list	80 of 72132 in the genome	0.01743	NM_001243049.1,NM_001243050.1,XM_006532053.1,XM_006532054.1,NM_001243051.1,NM_016920.3,XM_006532055.2
GO:0044422	organelle part	411 of 832 in the list	30723 of 72132 in the genome	0.01758	NM_007760.3,XM_006541527.1,XM_017316653.1,XM_011239027.2,NM_173369.3,NM_001286551.1,XM_006513483.2,XM_017314444.1,XM_011245124.2,XM_006522680.2,NM_001110148.1,XM_006520733.1,XM_011245756.2,NM_001037099.2,XM_017317608.1,XM_006541526.2,XM_006506951.3,XM_011239026.1,NM_019403.3,XM_006532451.2,XM_017316646.1,XM_006536151.2,XM_011245670.2,NM_001290409.1,NM_025517.3,XM_011245039.1,NM_011844.4,XM_017319…
GO:0019866	organelle inner membrane	34 of 832 in the list	1387 of 72132 in the genome	0.0188	XM_006532451.2,NM_001136240.1,XM_011250412.2,NM_001290409.1,NM_144791.2,NM_175343.5,XM_006521322.1,NM_001313693.1,NM_011591.5,NM_001317244.1,NM_001160019.1,XM_017314118.1,XM_011246576.2,XM_017316738.1,NM_175372.4,NM_001317243.1,NM_007760.3,NM_008771.3,NM_001286551.1,NM_001317242.1,NM_019758.3,NM_001317241.1,NM_001113211.1,XM_017316739.1,NM_025877.4,XM_011246575.2,XM_006521323.3,NM_172264.2,XM_006…
GO:0031090	organelle membrane	130 of 832 in the list	8030 of 72132 in the genome	0.02063	XM_006495804.2,XM_006532397.3,NM_172795.3,NM_001136240.1,XM_011250412.2,XM_017317171.1,XM_017316738.1,NM_001285948.1,XM_006495805.2,XM_017321971.1,XM_006532054.1,XM_017313803.1,NM_177152.5,NM_001126047.3,NM_172264.2,XM_006521320.3,NM_001290689.1,XM_006539464.3,NM_001122993.1,XM_017314314.1,XM_017321966.1,NM_175194.2,NM_007854.3,XM_006495808.2,XM_006523117.1,NM_001113211.1,XM_006521322.1,NM_029478…
GO:0032010	phagolysosome	3 of 832 in the list	7 of 72132 in the genome	0.02223	XM_017321932.1,NM_007403.3,XM_006536151.2
GO:0098797	plasma membrane protein complex	44 of 832 in the list	2042 of 72132 in the genome	0.03182	NM_009810.3,NM_011511.2,NM_001037099.2,XM_006506951.3,NM_007403.3,NM_001253872.1,NM_174851.3,NM_001285426.1,NM_001284409.1,NM_145922.2,NM_021042.2,NM_153394.2,XM_006506950.3,NM_008400.3,XM_017313362.1,XM_006540654.2,NM_021041.2,NM_001044720.1,NM_133226.2,NM_008422.2,XM_006522126.1,XM_017321994.1,NM_146123.3,NM_001285428.1,NM_008123.3,XM_006506952.2,NM_011887.3,NM_001253873.1,XM_006540661.3,XM_006…
GO:0005741	mitochondrial outer membrane	17 of 832 in the list	506 of 72132 in the genome	0.04513	XM_006521320.3,XM_017316738.1,XM_017316739.1,XM_017314444.1,XM_006521323.3,NM_001317244.1,XM_006521322.1,NM_001317241.1,NM_019758.3,NM_172795.3,NM_001317242.1,NM_001142937.2,NM_022323.7,NM_001317243.1,NM_001142939.1,XM_006532845.2,NM_001168521.1
GO:0019898	extrinsic component of membrane	29 of 832 in the list	1158 of 72132 in the genome	0.04667	XM_006524796.2,XM_011248525.2,XM_006531418.2,XM_011248524.1,XM_017321966.1,XM_011241332.1,XM_017321971.1,NM_001128170.2,XM_017321968.1,XM_006504752.3,NM_011844.4,NM_001166249.1,XM_006531415.1,NM_010069.1,NM_001128171.2,NM_024432.2,XM_017317610.1,XM_017321967.1,NM_172795.3,XM_017321970.1,NM_001166251.1,XM_011248523.2,XM_017312989.1,XM_006531414.1,XM_006531417.2,XM_006531416.3,NM_001168521.1,XM_017…
GO:0044444	cytoplasmic part	401 of 832 in the list	30187 of 72132 in the genome	0.05039	NM_030110.1,NM_172872.3,NM_001243049.1,NM_029751.4,XM_006531418.2,XM_011246576.2,NM_001168274.1,NM_011591.5,NM_172791.2,XM_017314294.1,NM_175833.2,NM_010069.1,XM_017322042.1,XM_011249853.2,XM_006521502.3,XM_006497456.1,NM_010794.3,NM_134062.2,XM_006538190.3,NM_001301713.1,XM_006532845.2,XM_011239029.1,XM_006511516.2,NM_197943.2,XM_006498324.2,NM_028800.3,XM_017316642.1,XM_006524796.2,XM_011248052…
GO:0034703	cation channel complex	27 of 832 in the list	1051 of 72132 in the genome	0.05295	NM_011511.2,NM_008422.2,NM_146123.3,NM_001037099.2,NM_001285428.1,XM_017321994.1,NM_011887.3,XM_006506951.3,XM_006506952.2,NM_001285426.1,XM_006540661.3,NM_145922.2,NM_001290682.1,XM_017321996.1,XM_017321995.1,NM_001285427.1,XM_006506950.3,XM_006540655.2,NM_021042.2,NM_001310143.1,NM_021041.2,XM_017313362.1,XM_006540654.2,XM_006506948.3,XM_006506949.3,NM_001044720.1,XM_006502476.3
GO:0098793	presynapse	43 of 832 in the list	2034 of 72132 in the genome	0.05787	XM_017321970.1,XM_017318055.1,NM_010069.1,XM_006495804.2,XM_006516043.3,NM_001285427.1,XM_006532451.2,XM_006495805.2,NM_001304329.1,NM_011887.3,NM_001243049.1,XM_017321968.1,NM_146123.3,NM_001285428.1,XM_006532054.1,XM_017321971.1,XM_017321967.1,XM_006495809.3,XM_011244130.2,NM_134050.4,XM_006529160.3,XM_017313362.1,XM_011247614.2,XM_006495810.3,XM_006538534.2,XM_017321969.1,NM_008771.3,XM_006532…
GO:0015630	microtubule cytoskeleton	88 of 832 in the list	5120 of 72132 in the genome	0.05789	XM_006521097.3,XM_017316639.1,NM_028258.4,XM_006529160.3,XM_006531415.1,XM_011245674.2,XM_011245675.2,XM_006521025.3,NM_024432.2,XM_017316653.1,NM_173369.3,XM_017316651.1,XM_006531417.2,XM_006531414.1,XM_006521098.3,XM_011240523.2,XM_011245669.2,XM_011245668.2,XM_011245671.2,NM_031378.3,NM_133851.3,XM_017316643.1,XM_017316638.1,XM_006511475.3,XM_011245756.2,NM_010623.4,XM_011245677.2,XM_017317610…
GO:0044446	intracellular organelle part	393 of 832 in the list	29597 of 72132 in the genome	0.06759	NM_009739.3,NM_134050.4,NM_001289924.1,NM_033218.1,NM_146114.3,XM_017316647.1,XM_011240905.2,XM_006497452.3,XM_006495810.3,NM_001311118.1,XM_006532759.3,NM_028800.3,XM_006524796.2,XM_017316642.1,XM_006520543.2,XM_011244743.2,XM_011248052.2,XM_011243393.1,NM_001045540.2,XM_017316739.1,NM_001110150.1,NM_033270.2,NM_025877.4,NM_027444.3,XM_017319472.1,NM_144791.2,NM_001290128.1,XM_017318055.1,NM_010…
GO:0071133	alpha9-beta1 integrin-ADAM8 complex	3 of 832 in the list	10 of 72132 in the genome	0.07426	NM_007403.3,XM_006536151.2,XM_017321932.1
GO:0019867	outer membrane	18 of 832 in the list	584 of 72132 in the genome	0.08304	NM_001142937.2,NM_001286551.1,NM_172795.3,NM_001317242.1,NM_022323.7,XM_006521322.1,NM_019758.3,NM_001317241.1,NM_001317243.1,XM_006532845.2,NM_001168521.1,NM_001142939.1,XM_006521320.3,XM_017316738.1,XM_017314444.1,XM_017316739.1,NM_001317244.1,XM_006521323.3
GO:0031968	organelle outer membrane	18 of 832 in the list	584 of 72132 in the genome	0.08304	XM_017316738.1,XM_006521320.3,XM_006521323.3,NM_001317244.1,XM_017316739.1,XM_017314444.1,XM_006521322.1,NM_019758.3,NM_001317241.1,NM_172795.3,NM_001286551.1,NM_001142937.2,NM_001317242.1,NM_022323.7,NM_001142939.1,XM_006532845.2,NM_001168521.1,NM_001317243.1
GO:0016604	nuclear body	54 of 832 in the list	2818 of 72132 in the genome	0.10164	XM_006513483.2,XM_017313888.1,XM_017318066.1,XM_011248893.2,XM_006520732.2,XM_006541527.1,XM_006529909.2,XM_011244741.2,NM_019777.3,XM_006532053.1,XM_017313887.1,NM_001243051.1,NM_016920.3,XM_006532759.3,XM_006541526.2,XM_011244743.2,XM_011248052.2,NM_001164110.1,XM_017315948.1,NM_001164112.1,NM_001037099.2,XM_006532055.2,XM_006532816.3,NM_144831.2,NM_019680.2,XM_006520733.1,NM_198429.2,NM_181593…
GO:0030315	T-tubule	10 of 832 in the list	228 of 72132 in the genome	0.1534	XM_006506950.3,NM_021042.2,NM_001310143.1,NM_011511.2,XM_006506949.3,NM_001044720.1,NM_021041.2,XM_006506951.3,XM_006506952.2,XM_006506948.3
GO:0070820	tertiary granule	5 of 832 in the list	53 of 72132 in the genome	0.15749	XM_006536151.2,NM_007403.3,NM_001303423.1,XM_017321932.1,NM_009657.4
GO:0043229	intracellular organelle	560 of 832 in the list	44496 of 72132 in the genome	0.17376	XM_006529625.3,NM_001285428.1,NM_001081056.1,XM_017321971.1,XM_017320414.1,XM_006524677.3,XM_011245755.2,XM_006497134.3,NM_028778.4,NM_001310143.1,XM_017316652.1,XM_006538189.3,NM_026648.4,NM_013731.3,NM_001114140.1,XM_006515149.3,XM_017321966.1,NM_001122993.1,XM_017314314.1,NM_001310698.1,XM_006521320.3,XM_006529623.3,XM_006514204.3,NM_001277989.2,XM_017313803.1,XM_006516199.3,XM_011248523.2,NM_…
GO:0030659	cytoplasmic vesicle membrane	36 of 832 in the list	1696 of 72132 in the genome	0.18387	NM_001126047.3,NM_033218.1,XM_006532053.1,NM_001077184.1,XM_006495810.3,XM_017321969.1,NM_009768.2,XM_017321967.1,NM_177152.5,XM_006536237.2,XM_006495809.3,XM_006495803.2,NM_001190385.1,XM_006532055.2,NM_007403.3,XM_006536236.3,NM_016920.3,NM_001243051.1,XM_006495808.2,XM_017319410.1,XM_017321966.1,XM_006536151.2,XM_006536235.3,XM_006495804.2,XM_017321932.1,NM_010069.1,XM_017321970.1,XM_011249853…
GO:0098588	bounding membrane of organelle	88 of 832 in the list	5353 of 72132 in the genome	0.24069	XM_006495809.3,XM_017321967.1,NM_009768.2,NM_134050.4,XM_017313803.1,XM_017321969.1,NM_010283.4,XM_006495810.3,NM_001126047.3,NM_033218.1,NM_001122993.1,XM_017314314.1,XM_017321966.1,XM_006495808.2,XM_006523117.1,NM_007403.3,XM_006521320.3,NM_001290689.1,XM_006524796.2,XM_006521323.3,NM_001110150.1,XM_017316739.1,XM_006532397.3,XM_017321970.1,NM_172795.3,NM_010794.3,XM_006495804.2,XM_006532398.3,…
GO:0031234	extrinsic component of cytoplasmic side of plasma membrane	12 of 832 in the list	333 of 72132 in the genome	0.24469	NM_001128170.2,NM_173369.3,XM_006531417.2,XM_017312989.1,XM_011248523.2,XM_006531414.1,XM_006531416.3,XM_011248524.1,XM_006531418.2,NM_001128171.2,XM_006531415.1,XM_011248525.2
GO:0070419	nonhomologous end joining complex	4 of 832 in the list	34 of 72132 in the genome	0.26613	XM_006497452.3,XM_006497456.1,XM_006497455.1,NM_146114.3
GO:0009898	cytoplasmic side of plasma membrane	16 of 832 in the list	539 of 72132 in the genome	0.27518	NM_001128170.2,NM_027909.2,XM_011248524.1,XM_006531418.2,XM_011248525.2,NM_173369.3,XM_006531417.2,XM_011248523.2,XM_006531414.1,XM_017312989.1,XM_006531416.3,XM_006510614.3,NM_008508.2,NM_001128171.2,XM_006531415.1,NM_009061.4
GO:0031461	cullin-RING ubiquitin ligase complex	15 of 832 in the list	491 of 72132 in the genome	0.30048	NM_172871.2,XM_011247493.2,NM_026167.4,NM_172502.3,NM_026346.3,XM_011247494.2,NM_001122780.1,NM_029652.1,XM_006530808.1,NM_001310466.1,XM_011247492.2,XM_011250832.2,NM_001290476.2,XM_017318610.1,XM_011248336.1
GO:0012506	vesicle membrane	36 of 832 in the list	1750 of 72132 in the genome	0.32134	NM_001190385.1,XM_006532055.2,XM_006495803.2,NM_016920.3,NM_001243051.1,XM_017319410.1,XM_017321966.1,XM_006495808.2,XM_006536236.3,NM_007403.3,NM_001077184.1,XM_017321969.1,XM_006495810.3,NM_001126047.3,XM_006532053.1,NM_033218.1,XM_006536237.2,XM_006495809.3,XM_017321967.1,NM_177152.5,NM_009768.2,XM_006532054.1,XM_017321968.1,XM_017321971.1,NM_001304329.1,XM_006495805.2,NM_001243049.1,NM_026769…
GO:0034098	VCP-NPL4-UFD1 AAA ATPase complex	3 of 832 in the list	16 of 72132 in the genome	0.32914	XM_006533134.2,NM_001195023.1,NM_199469.2
GO:0030479	actin cortical patch	4 of 832 in the list	38 of 72132 in the genome	0.40843	XM_006519331.2,XM_006519332.3,XM_011245124.2,NM_021328.3
GO:0061645	endocytic patch	4 of 832 in the list	38 of 72132 in the genome	0.40843	XM_006519331.2,XM_011245124.2,NM_021328.3,XM_006519332.3
GO:0016469	proton-transporting two-sector ATPase complex	7 of 832 in the list	137 of 72132 in the genome	0.48034	NM_016920.3,XM_006532054.1,NM_001243051.1,XM_006532055.2,NM_001243050.1,NM_001243049.1,XM_006532053.1
GO:0031966	mitochondrial membrane	37 of 832 in the list	1857 of 72132 in the genome	0.48052	NM_175343.5,XM_006521322.1,NM_029705.3,NM_172795.3,NM_022323.7,NM_019403.3,NM_001136240.1,XM_011250412.2,NM_001142939.1,NM_001290409.1,XM_006532845.2,NM_001168521.1,XM_017314118.1,XM_011246576.2,XM_017316738.1,NM_175372.4,NM_011591.5,NM_001313693.1,NM_001317244.1,NM_019758.3,NM_001317241.1,NM_001317242.1,NM_001142937.2,NM_001317243.1,NM_019777.3,NM_007760.3,NM_172264.2,XM_006521320.3,XM_006539464…
GO:0005740	mitochondrial envelope	39 of 832 in the list	1993 of 72132 in the genome	0.49564	NM_001317241.1,NM_019758.3,NM_001317242.1,NM_001142937.2,NM_019777.3,NM_007760.3,NM_001317243.1,NM_001290411.1,NM_175194.2,NM_172264.2,XM_006521320.3,XM_006539464.3,XM_011248052.2,NM_025877.4,XM_011246575.2,XM_006521323.3,NM_019731.1,XM_017316739.1,XM_017314444.1,XM_006521322.1,NM_172795.3,NM_029705.3,NM_022323.7,XM_006524677.3,NM_175343.5,XM_011250412.2,NM_001142939.1,NM_001290409.1,XM_006532845…
GO:0008076	voltage-gated potassium channel complex	10 of 832 in the list	274 of 72132 in the genome	0.62425	XM_006540661.3,XM_006502476.3,XM_006540654.2,XM_017321996.1,XM_017321995.1,XM_006540655.2,XM_017321994.1,NM_145922.2,NM_001290682.1,NM_008422.2
GO:0005743	mitochondrial inner membrane	26 of 832 in the list	1178 of 72132 in the genome	0.6453	NM_007760.3,NM_001136240.1,NM_001317243.1,XM_011250412.2,NM_001290409.1,NM_175343.5,NM_001317242.1,XM_006521322.1,NM_019758.3,NM_001317241.1,NM_001313693.1,XM_017316739.1,NM_011591.5,NM_001317244.1,NM_025877.4,XM_011246575.2,XM_006521323.3,XM_017314118.1,NM_172264.2,XM_006539464.3,XM_006521320.3,XM_011246576.2,NM_175194.2,XM_017316738.1,NM_175372.4,NM_001290411.1
GO:0032541	cortical endoplasmic reticulum	3 of 832 in the list	20 of 72132 in the genome	0.64742	NM_027909.2,NM_026855.4,XM_006510614.3
GO:0090575	RNA polymerase II transcription factor complex	16 of 832 in the list	586 of 72132 in the genome	0.65263	XM_006515147.1,XM_017315948.1,XM_011244743.2,XM_011248895.1,XM_006517972.3,XM_017315946.1,NM_033270.2,XM_011244738.2,XM_006532816.3,XM_011244740.2,XM_011248893.2,XM_006510980.3,XM_011244741.2,XM_006515149.3,XM_006515148.1,XM_017315947.1
GO:0034702	ion channel complex	27 of 832 in the list	1246 of 72132 in the genome	0.6858	XM_006506948.3,XM_006540654.2,XM_017313362.1,NM_021041.2,XM_006502476.3,NM_001044720.1,XM_006506949.3,NM_001290682.1,NM_145922.2,NM_001310143.1,NM_021042.2,XM_006540655.2,XM_006506950.3,NM_001285427.1,XM_017321996.1,XM_017321995.1,XM_006506951.3,XM_006506952.2,NM_011887.3,XM_006540661.3,NM_001285426.1,NM_008422.2,NM_011511.2,XM_017321994.1,NM_001037099.2,NM_146123.3,NM_001285428.1
GO:0043231	intracellular membrane-bounded organelle	472 of 832 in the list	37316 of 72132 in the genome	0.87773	NM_134062.2,XM_006538190.3,XM_006539600.3,NM_001301713.1,XM_006532845.2,XM_011239029.1,XM_006521502.3,XM_006497456.1,NM_010794.3,XM_011250190.2,NM_144791.2,XM_017318055.1,NM_001290128.1,NM_010069.1,XM_017322042.1,XM_017314294.1,NM_001168274.1,NM_011591.5,NM_172791.2,NM_133998.3,NM_001163684.1,NM_001042652.1,XM_011246576.2,NM_030110.1,NM_001243049.1,NM_001081131.2,XM_017316647.1,XM_006497452.3,NM_…
GO:0005662	DNA replication factor A complex	4 of 832 in the list	47 of 72132 in the genome	0.90942	NM_033270.2,XM_006515148.1,XM_006515149.3,XM_006515147.1
GO:0043196	varicosity	4 of 832 in the list	47 of 72132 in the genome	0.90942	NM_001166251.1,XM_011241332.1,NM_011844.4,NM_001166249.1
GO:0048476	Holliday junction resolvase complex	3 of 832 in the list	23 of 72132 in the genome	0.98025	XM_011249045.1,NM_177752.4,XM_006533408.2
GO:0044459	plasma membrane part	143 of 832 in the list	9880 of 72132 in the genome	1	NM_001253874.1,XM_017318057.1,NM_001285427.1,XM_006532451.2,XM_006536151.2,XM_006502476.3,XM_006506949.3,NM_177638.4,XM_017319976.1,NM_010623.4,NM_033570.2,NM_001128170.2,XM_006529147.2,NM_133226.2,XM_006524791.3,XM_006516852.2,NM_011113.4,XM_006529146.2,NM_011887.3,NM_030710.2,NM_001310651.1,NM_153394.2,NM_009593.2,NM_173369.3,NM_001077184.1,XM_006531414.1,NM_145922.2,NM_025359.3,NM_001286551.1,…
GO:1902495	transmembrane transporter complex	27 of 832 in the list	1287 of 72132 in the genome	1	NM_001285426.1,XM_006540661.3,NM_011887.3,XM_006506951.3,XM_006506952.2,XM_017321994.1,NM_146123.3,NM_001037099.2,NM_001285428.1,NM_011511.2,NM_008422.2,NM_001044720.1,XM_006506949.3,XM_006502476.3,XM_017313362.1,XM_006540654.2,NM_021041.2,XM_006506948.3,NM_001285427.1,XM_006506950.3,XM_017321996.1,XM_017321995.1,NM_001310143.1,XM_006540655.2,NM_021042.2,NM_001290682.1,NM_145922.2
GO:0043226	organelle	564 of 832 in the list	45513 of 72132 in the genome	1	XM_011243393.1,XM_011248052.2,XM_011244743.2,XM_006520543.2,NM_197943.2,XM_011250192.2,XM_011241054.2,XM_006514206.3,NM_001110150.1,NM_001044720.1,NM_134050.4,NM_009739.3,XM_006495810.3,NM_172443.3,XM_017316647.1,XM_006532696.1,NM_146114.3,XM_006531418.2,XM_011246576.2,NM_029751.4,NM_001042652.1,NM_030110.1,XM_017314294.1,NM_133998.3,NM_001168274.1,XM_011250190.2,XM_011249853.2,XM_017318055.1,XM_…
GO:0031312	extrinsic component of organelle membrane	9 of 832 in the list	248 of 72132 in the genome	1	XM_017321969.1,XM_017321968.1,NM_001168521.1,XM_017321971.1,XM_017321970.1,XM_017321966.1,NM_172795.3,XM_017321967.1,NM_010069.1
GO:0098562	cytoplasmic side of membrane	16 of 832 in the list	620 of 72132 in the genome	1	NM_027909.2,NM_001128170.2,XM_011248525.2,XM_006531418.2,XM_011248524.1,XM_017312989.1,XM_011248523.2,XM_006531414.1,XM_006531417.2,XM_006531416.3,NM_173369.3,XM_006531415.1,NM_001128171.2,NM_009061.4,NM_008508.2,XM_006510614.3
GO:0031511	Mis6-Sim4 complex	2 of 832 in the list	7 of 72132 in the genome	1	XM_011243883.2,XM_006515151.3
GO:0038039	G protein-coupled receptor heterodimeric complex	2 of 832 in the list	7 of 72132 in the genome	1	NM_153394.2,XM_006522126.1
GO:0005829	cytosol	186 of 832 in the list	13339 of 72132 in the genome	1	XM_011245677.2,XM_006513435.1,XM_017317610.1,NM_029705.3,XM_006532275.1,NM_010430.2,XM_017316645.1,XM_017316649.1,NM_019963.1,XM_006511758.3,XM_011248524.1,NM_028992.1,XM_006495928.3,XM_011241332.1,XM_011243355.1,NM_146252.2,NM_001285917.1,NM_001195023.1,NM_026346.3,NM_009061.4,XM_017313789.1,NM_024432.2,XM_017318066.1,XM_006529160.3,XM_011245675.2,XM_011245674.2,XM_017313888.1,NM_001142937.2,XM_…
GO:0016020	membrane	489 of 832 in the list	38941 of 72132 in the genome	1	XM_006501544.2,NM_001286551.1,NM_153394.2,NM_009593.2,NM_173369.3,XM_011239027.2,NM_001310651.1,XM_017316653.1,NM_007760.3,XM_011243356.2,NM_001033759.2,NM_001271411.1,XM_011239026.1,XM_006538531.3,XM_006506951.3,XM_006510516.3,XM_017314011.1,NM_001010973.2,NM_028976.2,NM_016742.4,NM_001037099.2,XM_017317608.1,XM_011245756.2,XM_017314444.1,NM_001110148.1,XM_006522680.2,NM_177638.4,XM_006521322.1,…
GO:0030133	transport vesicle	27 of 832 in the list	1304 of 72132 in the genome	1	XM_017321971.1,XM_006495803.2,XM_006532055.2,XM_017321968.1,XM_006532054.1,NM_019690.3,NM_001243049.1,XM_006495808.2,XM_006495805.2,XM_017319410.1,XM_017321966.1,NM_001304329.1,NM_016920.3,NM_001243051.1,NM_033218.1,XM_006532053.1,NM_001126047.3,NM_001294149.1,XM_006495810.3,XM_017321969.1,NM_134050.4,XM_006529160.3,NM_010069.1,XM_006495804.2,XM_017321967.1,XM_006495809.3,XM_017321970.1
GO:1990351	transporter complex	27 of 832 in the list	1307 of 72132 in the genome	1	XM_006540661.3,NM_001285426.1,XM_006506951.3,XM_006506952.2,NM_011887.3,XM_017321994.1,NM_001285428.1,NM_001037099.2,NM_146123.3,NM_008422.2,NM_011511.2,XM_006502476.3,NM_001044720.1,XM_006506949.3,XM_006506948.3,XM_006540654.2,XM_017313362.1,NM_021041.2,NM_001310143.1,XM_006540655.2,NM_021042.2,XM_006506950.3,NM_001285427.1,XM_017321996.1,XM_017321995.1,NM_001290682.1,NM_145922.2
GO:0000151	ubiquitin ligase complex	20 of 832 in the list	868 of 72132 in the genome	1	NM_001122780.1,NM_001163263.1,NM_029652.1,NM_001310466.1,NM_182999.2,XM_011247492.2,XM_011250832.2,XM_011248336.1,XM_017318610.1,XM_011247493.2,NM_026167.4,XM_011247494.2,XM_006530808.1,XM_006537553.3,NM_001290476.2,XM_017319916.1,NM_172871.2,XM_011249906.2,NM_172502.3,NM_026346.3
GO:0005637	nuclear inner membrane	8 of 832 in the list	209 of 72132 in the genome	1	NM_001113211.1,XM_006532451.2,NM_008771.3,NM_001160019.1,NM_144791.2,XM_011243393.1,NM_001160018.1,NM_001286551.1
GO:0032580	Golgi cisterna membrane	9 of 832 in the list	256 of 72132 in the genome	1	XM_006541010.3,XM_011239026.1,NM_001145821.2,XM_011239027.2,XM_011239029.1,NM_001271578.1,NM_010283.4,XM_017322380.1,XM_011239028.2
GO:0030285	integral component of synaptic vesicle membrane	6 of 832 in the list	125 of 72132 in the genome	1	XM_006532053.1,NM_001243049.1,XM_006532055.2,XM_006532054.1,NM_001243051.1,NM_016920.3
GO:0044299	C-fiber	2 of 832 in the list	8 of 72132 in the genome	1	XM_017313362.1,NM_011887.3
GO:0030915	Smc5-Smc6 complex	3 of 832 in the list	27 of 72132 in the genome	1	XM_006521317.3,XM_006521316.3,NM_026746.3
GO:0106068	SUMO ligase complex	3 of 832 in the list	27 of 72132 in the genome	1	XM_006521316.3,XM_006521317.3,NM_026746.3
GO:0044429	mitochondrial part	47 of 832 in the list	2704 of 72132 in the genome	1	XM_006532845.2,NM_001168521.1,XM_011250412.2,NM_001290409.1,NM_001142939.1,NM_019403.3,NM_001136240.1,NM_029705.3,XM_017313062.1,NM_172795.3,NM_022323.7,XM_006521322.1,XM_006524677.3,NM_175343.5,NM_001317244.1,NM_001313693.1,NM_011591.5,XM_011246576.2,XM_017316738.1,NM_175372.4,XM_006534567.2,NM_172272.2,XM_017314118.1,NM_007760.3,NM_019777.3,NM_153168.2,NM_001317243.1,NM_001285784.1,NM_001142937…
GO:0031264	death-inducing signaling complex	3 of 832 in the list	29 of 72132 in the genome	1	XM_017312543.1,NM_009810.3,NM_001284409.1
GO:0098592	cytoplasmic side of apical plasma membrane	2 of 832 in the list	9 of 72132 in the genome	1	XM_006510614.3,NM_027909.2
GO:0016607	nuclear speck	28 of 832 in the list	1413 of 72132 in the genome	1	NM_001290128.1,XM_017313888.1,XM_017318066.1,XM_011248893.2,XM_006513483.2,NM_181593.2,XM_006532053.1,NM_028762.1,NM_028778.4,NM_001285427.1,XM_006529909.2,NM_026648.4,XM_011247149.2,NM_001243049.1,XM_011248895.1,NM_001195025.1,XM_017313887.1,XM_006526697.3,NM_016920.3,NM_001243051.1,NM_177613.2,NM_001290123.1,XM_006532055.2,NM_001037099.2,NM_146123.3,NM_001285428.1,XM_006532054.1,XM_006532816.3
GO:0044451	nucleoplasm part	67 of 832 in the list	4201 of 72132 in the genome	1	XM_017321957.1,NM_001243049.1,XM_011247149.2,XM_006520537.1,XM_011244738.2,XM_006532054.1,NM_146123.3,NM_001285428.1,NM_001290123.1,NM_177613.2,NM_199198.2,NM_001290128.1,NM_026648.4,NM_001114140.1,XM_011245551.2,NM_028778.4,XM_017315947.1,NM_023626.4,XM_017316684.1,XM_006515149.3,XM_011248052.2,XM_006520543.2,XM_011244743.2,XM_006532759.3,NM_033270.2,NM_010832.5,XM_006529909.2,NM_001033276.3,XM_…
GO:0001669	acrosomal vesicle	12 of 832 in the list	434 of 72132 in the genome	1	NM_011511.2,NM_001310143.1,NM_021042.2,NM_001077184.1,XM_006506950.3,XM_006506948.3,XM_006506951.3,XM_006506952.2,NM_021041.2,NM_009768.2,NM_001044720.1,XM_006506949.3
GO:0098796	membrane protein complex	61 of 832 in the list	3791 of 72132 in the genome	1	NM_146123.3,NM_001285428.1,XM_017321994.1,XM_006532054.1,NM_008123.3,NM_001195023.1,XM_006522126.1,NM_008422.2,NM_001313693.1,NM_010331.2,NM_133226.2,NM_001243050.1,NM_011591.5,XM_006540661.3,XM_006506952.2,NM_001243049.1,NM_001253873.1,NM_011887.3,XM_006540655.2,NM_001310143.1,NM_001253874.1,XM_017321996.1,XM_017312543.1,XM_017321995.1,NM_001285427.1,NM_019403.3,XM_017319975.1,XM_006504348.3,NM_…
GO:0043601	nuclear replisome	4 of 832 in the list	64 of 72132 in the genome	1	NM_033270.2,XM_006515147.1,XM_006515148.1,XM_006515149.3
GO:0000792	heterochromatin	11 of 832 in the list	395 of 72132 in the genome	1	NM_010441.2,NM_011427.3,XM_017319916.1,XM_006513251.3,XM_011249906.2,XM_006533408.2,XM_011249045.1,NM_182999.2,XM_006537553.3,NM_177752.4,NM_001163263.1
GO:0098805	whole membrane	70 of 832 in the list	4506 of 72132 in the genome	1	XM_006532845.2,NM_001168521.1,XM_017312543.1,NM_001142939.1,XM_006515368.3,NM_172795.3,XM_017321970.1,NM_010069.1,XM_017321932.1,XM_006495804.2,XM_006515369.3,XM_006532054.1,XM_017321971.1,XM_017316738.1,XM_006495805.2,NM_001243049.1,XM_017321969.1,XM_006495810.3,NM_001284409.1,NM_033218.1,NM_001126047.3,XM_006495809.3,XM_017321967.1,NM_021517.2,NM_134050.4,NM_009768.2,NM_001271413.1,XM_006521323…
GO:0000139	Golgi membrane	34 of 832 in the list	1897 of 72132 in the genome	1	NM_001145821.2,XM_017317171.1,XM_006541010.3,NM_026168.4,NM_029090.3,XM_011239028.2,XM_017317155.1,XM_006532399.2,XM_017322380.1,NM_145222.2,XM_006522679.1,NM_001271578.1,XM_011239029.1,NM_001286560.1,XM_006532398.3,NM_010794.3,NM_033149.3,XM_006532400.3,XM_006532397.3,XM_006522680.2,NM_001110148.1,XM_006523116.3,NM_001110150.1,XM_011246038.2,NM_001290689.1,XM_011239026.1,XM_006523117.1,XM_017314…
GO:0030894	replisome	4 of 832 in the list	70 of 72132 in the genome	1	NM_033270.2,XM_006515149.3,XM_006515148.1,XM_006515147.1
GO:1904724	tertiary granule lumen	2 of 832 in the list	13 of 72132 in the genome	1	NM_001303423.1,NM_009657.4
GO:0032127	dense core granule membrane	3 of 832 in the list	38 of 72132 in the genome	1	XM_017321932.1,XM_006536151.2,NM_007403.3
GO:0044798	nuclear transcription factor complex	16 of 832 in the list	713 of 72132 in the genome	1	XM_017315947.1,XM_006515148.1,XM_006515149.3,XM_011244741.2,XM_006510980.3,XM_011248893.2,XM_006532816.3,XM_011244738.2,NM_033270.2,XM_011244740.2,XM_017315946.1,XM_006517972.3,XM_011248895.1,XM_006515147.1,XM_017315948.1,XM_011244743.2
GO:0005767	secondary lysosome	3 of 832 in the list	40 of 72132 in the genome	1	XM_006536151.2,NM_007403.3,XM_017321932.1
GO:0098563	intrinsic component of synaptic vesicle membrane	6 of 832 in the list	160 of 72132 in the genome	1	XM_006532053.1,NM_001243049.1,XM_006532055.2,NM_001243051.1,XM_006532054.1,NM_016920.3
GO:0032777	Piccolo NuA4 histone acetyltransferase complex	2 of 832 in the list	14 of 72132 in the genome	1	NM_023626.4,NM_001311061.1
GO:0030688	preribosome, small subunit precursor	3 of 832 in the list	41 of 72132 in the genome	1	NM_016859.3,NM_133998.3,XM_006513034.2
GO:0035267	NuA4 histone acetyltransferase complex	4 of 832 in the list	77 of 72132 in the genome	1	XM_006528741.3,NM_001311061.1,NM_010832.5,NM_023626.4
GO:0043189	H4/H2A histone acetyltransferase complex	4 of 832 in the list	77 of 72132 in the genome	1	NM_023626.4,NM_001311061.1,NM_010832.5,XM_006528741.3
GO:0044430	cytoskeletal part	94 of 832 in the list	6464 of 72132 in the genome	1	XM_017316645.1,XM_006536151.2,XM_017316646.1,XM_017316649.1,XM_006511472.3,XM_011245670.2,NM_010623.4,XM_006519332.3,XM_017317610.1,XM_011245677.2,XM_006511476.3,NM_028992.1,XM_006495928.3,NM_001128170.2,NM_024254.3,XM_017316648.1,XM_006511473.3,XM_011248524.1,XM_011245757.2,XM_017316640.1,XM_006531417.2,XM_006531414.1,XM_006521098.3,XM_017316653.1,XM_017316651.1,NM_173369.3,XM_006521025.3,NM_024…
GO:0042765	GPI-anchor transamidase complex	2 of 832 in the list	15 of 72132 in the genome	1	NM_010331.2,XM_017316432.1
GO:0044433	cytoplasmic vesicle part	45 of 832 in the list	2754 of 72132 in the genome	1	XM_017321970.1,XM_011249853.2,XM_017317610.1,XM_006495804.2,NM_010069.1,XM_017321932.1,XM_006536235.3,XM_006536151.2,XM_006515368.3,NM_001304329.1,XM_006495805.2,NM_001243049.1,NM_026769.5,NM_001190386.1,XM_006532054.1,XM_006515369.3,XM_017321968.1,XM_017321971.1,XM_017321967.1,NM_177152.5,XM_006495809.3,XM_006536237.2,NM_024432.2,NM_009768.2,NM_134050.4,NM_009657.4,NM_001077184.1,XM_006495810.3,…
GO:0005922	connexin complex	3 of 832 in the list	43 of 72132 in the genome	1	XM_017319975.1,XM_017319976.1,NM_008123.3
GO:0031315	extrinsic component of mitochondrial outer membrane	2 of 832 in the list	16 of 72132 in the genome	1	NM_001168521.1,NM_172795.3
GO:0072487	MSL complex	2 of 832 in the list	16 of 72132 in the genome	1	NM_010832.5,XM_006528741.3
GO:0031967	organelle envelope	55 of 832 in the list	3515 of 72132 in the genome	1	NM_001317244.1,XM_006514207.3,NM_011591.5,NM_001313693.1,XM_017316738.1,NM_175372.4,XM_011246576.2,XM_006526697.3,XM_017314118.1,NM_001160019.1,XM_011247149.2,NM_001142939.1,NM_001290409.1,XM_011250412.2,NM_001168521.1,XM_006532845.2,NM_001136240.1,XM_006532451.2,NM_019403.3,NM_023045.2,XM_006521322.1,NM_022323.7,NM_172795.3,NM_029705.3,NM_175343.5,NM_144791.2,XM_006524677.3,XM_017318055.1,NM_019…
GO:0031975	envelope	55 of 832 in the list	3516 of 72132 in the genome	1	NM_019403.3,NM_023045.2,XM_006532451.2,NM_001136240.1,XM_011250412.2,NM_001290409.1,NM_001142939.1,XM_006532845.2,NM_001168521.1,XM_006524677.3,NM_144791.2,NM_175343.5,XM_017318055.1,XM_006521322.1,NM_029705.3,NM_172795.3,NM_022323.7,NM_011591.5,NM_001313693.1,XM_006514207.3,NM_001317244.1,XM_017314118.1,NM_001160019.1,XM_011247149.2,XM_006526697.3,XM_011246576.2,XM_017316738.1,NM_175372.4,NM_007…
GO:0031985	Golgi cisterna	10 of 832 in the list	385 of 72132 in the genome	1	XM_017322380.1,XM_011239028.2,NM_001145821.2,XM_011239027.2,NM_001271578.1,XM_011239029.1,NM_010283.4,XM_006541010.3,XM_011239026.1,NM_001308299.1
GO:0038037	G protein-coupled receptor dimeric complex	2 of 832 in the list	17 of 72132 in the genome	1	XM_006522126.1,NM_153394.2
GO:0008180	COP9 signalosome	4 of 832 in the list	86 of 72132 in the genome	1	XM_006529625.3,NM_172974.2,XM_006529623.3,XM_006529624.3
GO:0000939	condensed chromosome inner kinetochore	2 of 832 in the list	18 of 72132 in the genome	1	XM_011243883.2,XM_006515151.3
GO:0042581	specific granule	3 of 832 in the list	52 of 72132 in the genome	1	NM_007403.3,XM_006536151.2,XM_017321932.1
GO:0033116	endoplasmic reticulum-Golgi intermediate compartment membrane	5 of 832 in the list	139 of 72132 in the genome	1	XM_006534402.2,XM_006534403.3,NM_029478.3,NM_001286560.1,NM_026168.4
GO:0042383	sarcolemma	12 of 832 in the list	538 of 72132 in the genome	1	NM_001077184.1,XM_006506950.3,NM_021042.2,NM_001310143.1,NM_011511.2,XM_006506949.3,NM_001044720.1,NM_009768.2,NM_021041.2,XM_006506948.3,XM_006506951.3,XM_006506952.2
GO:0097648	G protein-coupled receptor complex	2 of 832 in the list	22 of 72132 in the genome	1	NM_153394.2,XM_006522126.1
GO:1904813	ficolin-1-rich granule lumen	2 of 832 in the list	22 of 72132 in the genome	1	NM_009657.4,NM_001303423.1
GO:0031528	microvillus membrane	3 of 832 in the list	58 of 72132 in the genome	1	NM_001146001.1,XM_017319675.1,NM_021517.2
GO:0101002	ficolin-1-rich granule	2 of 832 in the list	24 of 72132 in the genome	1	NM_009657.4,NM_001303423.1
GO:0071782	endoplasmic reticulum tubular network	3 of 832 in the list	61 of 72132 in the genome	1	XM_006510614.3,NM_026855.4,NM_027909.2
GO:0005814	centriole	12 of 832 in the list	569 of 72132 in the genome	1	XM_006511476.3,XM_006511475.3,NM_172791.2,XM_006511472.3,XM_011246906.1,XM_006511474.3,XM_006514690.3,XM_006514691.3,NM_178686.3,NM_001311142.1,NM_028258.4,XM_006511473.3
GO:0000407	phagophore assembly site	4 of 832 in the list	107 of 72132 in the genome	1	NM_029478.3,XM_006504752.3,XM_006534402.2,XM_006534403.3
GO:0099056	integral component of presynaptic membrane	8 of 832 in the list	341 of 72132 in the genome	1	NM_011887.3,NM_001290753.2,XM_017313362.1,XM_006538531.3,NM_008771.3,XM_006538534.2,NM_145922.2,XM_006532451.2
GO:0099055	integral component of postsynaptic membrane	10 of 832 in the list	471 of 72132 in the genome	1	XM_006521777.2,NM_145922.2,XM_006532451.2,NM_008771.3,XM_006538534.2,NM_001122889.1,NM_001290753.2,XM_006538531.3,XM_017319954.1,XM_017319955.1
GO:0005921	gap junction	3 of 832 in the list	71 of 72132 in the genome	1	NM_008123.3,XM_017319975.1,XM_017319976.1
GO:0005744	TIM23 mitochondrial import inner membrane translocase complex	2 of 832 in the list	31 of 72132 in the genome	1	NM_011591.5,NM_001313693.1
GO:0035985	senescence-associated heterochromatin focus	2 of 832 in the list	31 of 72132 in the genome	1	XM_006513251.3,NM_010441.2
GO:0005604	basement membrane	7 of 832 in the list	287 of 72132 in the genome	1	XM_017320847.1,NM_175473.3,NM_147776.4,XM_011243347.2,XM_011250256.1,XM_017320846.1,XM_006534873.3
GO:0031982	vesicle	94 of 832 in the list	6888 of 72132 in the genome	1	NM_001025067.2,XM_017321968.1,XM_006534589.3,NM_001290518.1,XM_006532736.3,NM_001304329.1,XM_017314864.1,NM_026168.4,XM_006506952.2,NM_001190386.1,NM_001286560.1,XM_006524167.3,XM_006536151.2,XM_011239028.2,XM_006534585.3,XM_006506949.3,XM_006537712.2,XM_017317610.1,XM_006534587.2,XM_006532055.2,XM_006521777.2,XM_006495803.2,NM_016920.3,NM_001243051.1,XM_017319410.1,XM_006536236.3,NM_133712.2,XM_…
GO:0000812	Swr1 complex	2 of 832 in the list	33 of 72132 in the genome	1	NM_001311061.1,NM_023626.4
GO:0012505	endomembrane system	170 of 832 in the list	13165 of 72132 in the genome	1	NM_001290518.1,XM_006524791.3,XM_006514207.3,NM_026168.4,NM_176999.3,NM_001160019.1,XM_006541010.3,XM_011244169.1,XM_006526697.3,XM_006522679.1,XM_006497455.1,XM_006536151.2,NM_145222.2,XM_006532451.2,NM_019403.3,XM_006532399.2,NM_029090.3,XM_006539646.2,XM_006533134.2,NM_011116.2,XM_011245039.1,XM_006506949.3,NM_029478.3,NM_028053.2,XM_006537712.2,NM_027909.2,XM_017314444.1,XM_006522680.2,NM_001…
GO:0044665	MLL1/2 complex	4 of 832 in the list	125 of 72132 in the genome	1	NM_033270.2,XM_006515147.1,XM_006515148.1,XM_006515149.3
GO:0071339	MLL1 complex	4 of 832 in the list	125 of 72132 in the genome	1	NM_033270.2,XM_006515149.3,XM_006515148.1,XM_006515147.1
GO:0019897	extrinsic component of plasma membrane	12 of 832 in the list	618 of 72132 in the genome	1	NM_001128170.2,NM_173369.3,XM_017312989.1,XM_006531414.1,XM_011248523.2,XM_006531417.2,XM_006531416.3,XM_006531418.2,XM_011248524.1,XM_006531415.1,NM_001128171.2,XM_011248525.2
GO:0030141	secretory granule	20 of 832 in the list	1177 of 72132 in the genome	1	NM_010196.4,NM_001303423.1,NM_011511.2,XM_006506951.3,XM_006506952.2,NM_007403.3,NM_133712.2,NM_001310143.1,NM_021042.2,XM_006506950.3,NM_009657.4,NM_001077184.1,XM_006536151.2,NM_001044720.1,XM_006506949.3,XM_006506948.3,XM_017321932.1,XM_006510937.3,NM_021041.2,NM_009768.2
GO:0005856	cytoskeleton	111 of 832 in the list	8316 of 72132 in the genome	1	NM_173369.3,XM_017316651.1,XM_017316653.1,XM_011240523.2,XM_006531414.1,XM_006521098.3,XM_006531417.2,NM_028258.4,XM_017316639.1,XM_006521097.3,XM_006510937.3,NM_024432.2,XM_006521025.3,XM_011245674.2,XM_011245675.2,XM_006531415.1,XM_006529160.3,XM_017316638.1,XM_017316643.1,NM_133851.3,XM_011245756.2,XM_011245124.2,XM_006511475.3,NM_008976.2,XM_011245668.2,XM_006519331.2,XM_011245669.2,NM_031378…
GO:0098978	glutamatergic synapse	26 of 832 in the list	1619 of 72132 in the genome	1	XM_006532451.2,NM_145922.2,XM_006538534.2,XM_006516043.3,NM_001285427.1,XM_006536235.3,NM_008771.3,XM_011247614.2,XM_017313362.1,XM_017319955.1,XM_006536237.2,XM_017319954.1,XM_011249853.2,XM_011244130.2,XM_006516044.2,XM_006521777.2,NM_001037099.2,NM_146123.3,NM_001190385.1,XM_006538531.3,NM_001190386.1,NM_026769.5,NM_001290753.2,NM_011887.3,XM_006536236.3,NM_001122889.1
GO:0042629	mast cell granule	3 of 832 in the list	77 of 72132 in the genome	1	XM_006514690.3,NM_172791.2,XM_006514691.3
GO:0005795	Golgi stack	10 of 832 in the list	491 of 72132 in the genome	1	XM_011239026.1,XM_006541010.3,NM_001308299.1,XM_017322380.1,XM_011239028.2,NM_001271578.1,XM_011239029.1,NM_010283.4,XM_011239027.2,NM_001145821.2
GO:0097708	intracellular vesicle	86 of 832 in the list	6323 of 72132 in the genome	1	XM_006495805.2,NM_026769.5,NM_019690.3,NM_001243049.1,XM_006515369.3,XM_006532054.1,NM_010196.4,XM_017319602.1,XM_017321971.1,XM_017321970.1,XM_011249853.2,XM_006506948.3,NM_010069.1,XM_017321932.1,XM_006495804.2,NM_001310143.1,XM_006536235.3,NM_025286.3,XM_006515368.3,XM_006495808.2,XM_017321966.1,XM_006524796.2,NM_001310698.1,NM_007403.3,NM_197943.2,NM_001190385.1,XM_006534583.3,NM_011511.2,NM_…
GO:0098936	intrinsic component of postsynaptic membrane	10 of 832 in the list	501 of 72132 in the genome	1	XM_006521777.2,NM_145922.2,XM_006532451.2,NM_008771.3,XM_006538534.2,NM_001122889.1,NM_001290753.2,XM_006538531.3,XM_017319954.1,XM_017319955.1
GO:0044666	MLL3/4 complex	2 of 832 in the list	37 of 72132 in the genome	1	XM_017316684.1,NM_001033276.3
GO:0008305	integrin complex	4 of 832 in the list	133 of 72132 in the genome	1	NM_001253873.1,NM_008400.3,NM_001253874.1,NM_001253872.1
GO:0005773	vacuole	27 of 832 in the list	1732 of 72132 in the genome	1	XM_006534403.3,XM_006532054.1,XM_006504752.3,XM_006532055.2,XM_017321968.1,NM_001243050.1,XM_017321971.1,NM_172791.2,NM_016920.3,NM_001243051.1,XM_017321966.1,NM_001243049.1,NM_007403.3,XM_006514690.3,XM_006524796.2,XM_017321969.1,XM_006536151.2,XM_006532053.1,XM_006534402.2,XM_017321970.1,NM_029478.3,XM_017321967.1,NM_024432.2,XM_017317610.1,NM_010069.1,XM_017321932.1,XM_006514691.3
GO:0098636	protein complex involved in cell adhesion	4 of 832 in the list	138 of 72132 in the genome	1	NM_001253872.1,NM_001253874.1,NM_008400.3,NM_001253873.1
GO:0042627	chylomicron	2 of 832 in the list	40 of 72132 in the genome	1	NM_080434.3,XM_006510538.3
GO:0030017	sarcomere	11 of 832 in the list	584 of 72132 in the genome	1	NM_011511.2,XM_006506950.3,NM_001310143.1,NM_026346.3,NM_021042.2,NM_021041.2,XM_006506951.3,XM_006506952.2,XM_006506948.3,NM_001044720.1,XM_006506949.3
GO:0044431	Golgi apparatus part	40 of 832 in the list	2744 of 72132 in the genome	1	NM_001303244.1,NM_033218.1,XM_011239027.2,XM_006516199.3,NM_010283.4,NM_001110149.1,XM_017313803.1,NM_001110150.1,XM_006523116.3,XM_006522680.2,NM_001110148.1,XM_011246038.2,XM_011239026.1,NM_001290689.1,NM_001122993.1,XM_006516200.3,NM_001308299.1,XM_017314314.1,XM_006523117.1,XM_006522679.1,NM_145222.2,XM_006532399.2,XM_017317155.1,XM_017322380.1,NM_029090.3,XM_011239028.2,NM_001286560.1,NM_001…
GO:0045240	dihydrolipoyl dehydrogenase complex	2 of 832 in the list	41 of 72132 in the genome	1	NM_001081131.2,NM_009739.3
GO:0031301	integral component of organelle membrane	13 of 832 in the list	731 of 72132 in the genome	1	NM_016920.3,NM_001243051.1,XM_017313803.1,NM_026168.4,NM_001243049.1,NM_001286560.1,XM_006532055.2,XM_006532054.1,NM_008771.3,NM_001313693.1,XM_006532053.1,XM_006532451.2,NM_011591.5
GO:0098889	intrinsic component of presynaptic membrane	8 of 832 in the list	391 of 72132 in the genome	1	NM_008771.3,XM_006538534.2,NM_145922.2,XM_006532451.2,NM_001290753.2,NM_011887.3,XM_017313362.1,XM_006538531.3
GO:0099699	integral component of synaptic membrane	12 of 832 in the list	670 of 72132 in the genome	1	XM_006538534.2,NM_008771.3,XM_006532451.2,XM_006521777.2,NM_145922.2,XM_017319955.1,XM_017319954.1,XM_006538531.3,NM_001290753.2,XM_017313362.1,NM_011887.3,NM_001122889.1
GO:0002102	podosome	3 of 832 in the list	94 of 72132 in the genome	1	XM_017321932.1,NM_007403.3,XM_006536151.2
GO:1990234	transferase complex	36 of 832 in the list	2485 of 72132 in the genome	1	XM_006515147.1,XM_006521316.3,NM_033270.2,NM_172502.3,NM_025832.2,XM_011249906.2,XM_006521317.3,XM_017319916.1,XM_011247492.2,XM_011250832.2,NM_182999.2,NM_001310466.1,NM_001163263.1,NM_010832.5,NM_001081131.2,NM_001033276.3,XM_011247494.2,XM_006515148.1,XM_006537553.3,NM_001290476.2,XM_006530808.1,NM_001311061.1,NM_026346.3,NM_172871.2,XM_017318610.1,XM_011248336.1,NM_001122780.1,NM_029652.1,XM_…
GO:0034361	very-low-density lipoprotein particle	2 of 832 in the list	46 of 72132 in the genome	1	NM_080434.3,XM_006510538.3
GO:0034385	triglyceride-rich plasma lipoprotein particle	2 of 832 in the list	46 of 72132 in the genome	1	NM_080434.3,XM_006510538.3
GO:0005874	microtubule	24 of 832 in the list	1567 of 72132 in the genome	1	NM_173369.3,NM_001168521.1,NM_001294149.1,XM_006531416.3,NM_008448.3,XM_006531417.2,XM_011248523.2,XM_017312989.1,XM_006531414.1,NM_172795.3,NM_027192.2,NM_010623.4,NM_016859.3,XM_006529160.3,NM_001128171.2,XM_006531415.1,NM_001190978.1,XM_011239246.2,NM_133851.3,NM_001128170.2,NM_001042652.1,XM_011248524.1,XM_006531418.2,XM_011248525.2
GO:0045239	tricarboxylic acid cycle enzyme complex	2 of 832 in the list	47 of 72132 in the genome	1	NM_001081131.2,NM_009739.3
GO:0044450	microtubule organizing center part	13 of 832 in the list	763 of 72132 in the genome	1	XM_006511472.3,XM_011246906.1,XM_006511474.3,XM_006511475.3,NM_172791.2,XM_006511476.3,XM_006531000.2,NM_001311142.1,XM_006511473.3,NM_028258.4,XM_006514690.3,XM_006514691.3,NM_178686.3
GO:0044449	contractile fiber part	11 of 832 in the list	627 of 72132 in the genome	1	NM_001310143.1,NM_026346.3,NM_021042.2,XM_006506950.3,NM_011511.2,NM_001044720.1,XM_006506949.3,XM_006506951.3,XM_006506952.2,XM_006506948.3,NM_021041.2
GO:0098552	side of membrane	27 of 832 in the list	1823 of 72132 in the genome	1	XM_006532451.2,NM_008355.3,XM_006531417.2,XM_017312989.1,XM_006531414.1,XM_011248523.2,XM_006531416.3,NM_001301713.1,NM_008771.3,NM_173369.3,NM_009593.2,NM_001128171.2,XM_006502889.2,NM_177578.4,XM_006531415.1,NM_009061.4,XM_006510614.3,NM_008508.2,XM_011246031.2,NM_027909.2,NM_001128170.2,NM_010196.4,XM_011248525.2,XM_011248524.1,XM_006531418.2,NM_007719.2,NM_133983.4
GO:0080008	Cul4-RING E3 ubiquitin ligase complex	3 of 832 in the list	104 of 72132 in the genome	1	XM_011248336.1,NM_172502.3,XM_006530808.1
GO:0005730	nucleolus	44 of 832 in the list	3180 of 72132 in the genome	1	NM_133851.3,NM_001037099.2,XM_011249906.2,XM_017319916.1,NM_177752.4,NM_024215.2,XM_017321966.1,XM_006532759.3,XM_017321969.1,XM_006533408.2,NM_199447.2,NM_001289924.1,XM_006534402.2,NM_182999.2,XM_017321967.1,NM_009061.4,NM_001163263.1,XM_006513034.2,XM_006534403.3,XM_011239246.2,XM_017321968.1,NM_146123.3,NM_001285428.1,XM_017321971.1,NM_001289926.1,NM_133998.3,NM_001290123.1,NM_001042652.1,XM_…
GO:0031300	intrinsic component of organelle membrane	13 of 832 in the list	784 of 72132 in the genome	1	NM_001243051.1,NM_016920.3,NM_001243049.1,NM_026168.4,XM_017313803.1,NM_008771.3,XM_006532054.1,XM_006532055.2,NM_001286560.1,NM_011591.5,XM_006532451.2,XM_006532053.1,NM_001313693.1
GO:0030016	myofibril	11 of 832 in the list	648 of 72132 in the genome	1	XM_006506949.3,NM_001044720.1,NM_021041.2,XM_006506951.3,XM_006506948.3,XM_006506952.2,XM_006506950.3,NM_021042.2,NM_026346.3,NM_001310143.1,NM_011511.2
GO:0098791	Golgi subcompartment	35 of 832 in the list	2487 of 72132 in the genome	1	XM_006532398.3,XM_006532397.3,XM_006532400.3,NM_033149.3,NM_010794.3,XM_006522679.1,NM_145222.2,XM_017322380.1,XM_006532399.2,XM_017317155.1,NM_029090.3,XM_011239028.2,NM_001271578.1,XM_011239029.1,NM_001286560.1,NM_026168.4,XM_006541010.3,XM_017317171.1,NM_001145821.2,NM_001110149.1,XM_017313803.1,NM_033218.1,XM_011239027.2,NM_010283.4,XM_011239026.1,NM_001290689.1,NM_001122993.1,NM_001308299.1,…
GO:0031045	dense core granule	3 of 832 in the list	110 of 72132 in the genome	1	XM_017321932.1,XM_006536151.2,NM_007403.3
GO:0035097	histone methyltransferase complex	6 of 832 in the list	300 of 72132 in the genome	1	NM_033270.2,NM_001033276.3,XM_006515147.1,XM_006515149.3,XM_017316684.1,XM_006515148.1
GO:0043596	nuclear replication fork	4 of 832 in the list	171 of 72132 in the genome	1	XM_006515148.1,XM_006515149.3,XM_006515147.1,NM_033270.2
GO:0097223	sperm part	13 of 832 in the list	799 of 72132 in the genome	1	NM_001077184.1,XM_006506950.3,NM_021042.2,NM_001310143.1,NM_011511.2,NM_010343.2,XM_006506949.3,NM_001044720.1,NM_021041.2,NM_009768.2,XM_006506952.2,XM_006506951.3,XM_006506948.3
GO:0031410	cytoplasmic vesicle	82 of 832 in the list	6305 of 72132 in the genome	1	XM_006515368.3,XM_006536235.3,NM_025286.3,NM_001310143.1,XM_006495804.2,XM_006506948.3,NM_010069.1,XM_017321932.1,XM_017321970.1,XM_011249853.2,XM_017321971.1,XM_006532054.1,NM_010196.4,XM_006515369.3,NM_019690.3,NM_001243049.1,NM_026769.5,XM_006495805.2,NM_001126047.3,NM_008448.3,NM_001294149.1,NM_001303244.1,NM_033218.1,XM_006534581.3,NM_009657.4,XM_006506950.3,NM_172443.3,XM_006532696.1,XM_006…
GO:0005639	integral component of nuclear inner membrane	2 of 832 in the list	57 of 72132 in the genome	1	NM_008771.3,XM_006532451.2
GO:0031229	intrinsic component of nuclear inner membrane	2 of 832 in the list	57 of 72132 in the genome	1	NM_008771.3,XM_006532451.2
GO:0034774	secretory granule lumen	2 of 832 in the list	57 of 72132 in the genome	1	NM_001303423.1,NM_009657.4
GO:0000421	autophagosome membrane	3 of 832 in the list	113 of 72132 in the genome	1	NM_029478.3,XM_006534402.2,XM_006534403.3
GO:0016605	PML body	7 of 832 in the list	373 of 72132 in the genome	1	XM_011248052.2,XM_006541526.2,NM_019777.3,NM_019680.2,NM_026746.3,XM_017321957.1,XM_006541527.1
GO:0097458	neuron part	91 of 832 in the list	7057 of 72132 in the genome	1	NM_134050.4,NM_009768.2,XM_017313362.1,XM_006495809.3,XM_017319955.1,XM_017321967.1,XM_011244130.2,NM_001284409.1,NM_033218.1,NM_001294149.1,NM_001126047.3,NM_008448.3,XM_006538534.2,XM_017321969.1,XM_006495810.3,NM_001310698.1,XM_017321966.1,XM_006495808.2,NM_007854.3,NM_009810.3,NM_010069.1,XM_017318055.1,XM_006495804.2,XM_017316502.1,NM_011057.3,NM_172795.3,NM_146079.1,NM_001166251.1,XM_017321…
GO:0045202	synapse	72 of 832 in the list	5496 of 72132 in the genome	1	NM_153394.2,XM_011243814.2,NM_008771.3,XM_006532053.1,NM_145922.2,NM_001286551.1,XM_006536237.2,XM_017319954.1,XM_006529160.3,XM_011247614.2,XM_006532055.2,NM_001037099.2,NM_133355.1,XM_006516044.2,XM_006521777.2,XM_006495803.2,NM_010851.2,XM_017319410.1,NM_001243051.1,NM_016920.3,XM_006538531.3,NM_001290753.2,XM_006536236.3,NM_001285427.1,XM_006532451.2,NM_001166249.1,NM_011844.4,XM_017321968.1,…
GO:0034364	high-density lipoprotein particle	2 of 832 in the list	58 of 72132 in the genome	1	XM_006510538.3,NM_080434.3
GO:0044453	nuclear membrane part	2 of 832 in the list	58 of 72132 in the genome	1	XM_006532451.2,NM_008771.3
GO:1990391	DNA repair complex	4 of 832 in the list	176 of 72132 in the genome	1	XM_006497455.1,NM_146114.3,XM_006497452.3,XM_006497456.1
GO:0099240	intrinsic component of synaptic membrane	12 of 832 in the list	736 of 72132 in the genome	1	XM_006532451.2,XM_006521777.2,NM_145922.2,XM_006538534.2,NM_008771.3,XM_006538531.3,NM_001290753.2,XM_017313362.1,NM_011887.3,NM_001122889.1,XM_017319955.1,XM_017319954.1
GO:0043292	contractile fiber	11 of 832 in the list	674 of 72132 in the genome	1	NM_001310143.1,NM_026346.3,NM_021042.2,XM_006506950.3,NM_011511.2,NM_001044720.1,XM_006506949.3,XM_006506948.3,XM_006506951.3,XM_006506952.2,NM_021041.2
GO:0000785	chromatin	29 of 832 in the list	2069 of 72132 in the genome	1	NM_001164110.1,NM_001102565.1,XM_006517971.3,NM_177752.4,XM_006537553.3,XM_011248895.1,XM_011249045.1,XM_011249906.2,NM_198429.2,XM_017319916.1,NM_001098203.1,XM_006532816.3,NM_001311061.1,NM_001164112.1,XM_017319472.1,XM_011248893.2,NM_001310587.1,NM_001163263.1,XM_006501089.2,NM_182999.2,XM_006532275.1,XM_011240032.2,XM_006533408.2,XM_006513251.3,XM_011240034.2,NM_011427.3,NM_133665.4,NM_023626…
GO:0044441	ciliary part	24 of 832 in the list	1677 of 72132 in the genome	1	XM_011248525.2,NM_001311142.1,XM_006511473.3,XM_011248524.1,XM_006531418.2,XM_006511476.3,XM_006495928.3,XM_006511475.3,XM_006511474.3,NM_001128170.2,NM_010623.4,NM_001128171.2,XM_006531415.1,NM_028258.4,NM_146079.1,XM_006531416.3,NM_008448.3,XM_006531417.2,XM_006531414.1,XM_017312989.1,XM_011248523.2,NM_026648.4,XM_006511472.3,NM_173369.3
GO:0000778	condensed nuclear chromosome kinetochore	2 of 832 in the list	64 of 72132 in the genome	1	XM_006515151.3,XM_011243883.2
GO:1902562	H4 histone acetyltransferase complex	4 of 832 in the list	191 of 72132 in the genome	1	NM_001311061.1,NM_010832.5,XM_006528741.3,NM_023626.4
GO:0005801	cis-Golgi network	4 of 832 in the list	193 of 72132 in the genome	1	XM_006516199.3,XM_006516200.3,XM_011244169.1,NM_144524.2
GO:0030686	90S preribosome	2 of 832 in the list	68 of 72132 in the genome	1	NM_133998.3,XM_006513034.2
GO:0030992	intraciliary transport particle B	2 of 832 in the list	68 of 72132 in the genome	1	NM_010623.4,XM_011240905.2
GO:0060205	cytoplasmic vesicle lumen	2 of 832 in the list	69 of 72132 in the genome	1	NM_009657.4,NM_001303423.1
GO:0044456	synapse part	60 of 832 in the list	4626 of 72132 in the genome	1	NM_029751.4,NM_001304329.1,XM_006495805.2,NM_001122889.1,NM_001243049.1,NM_011887.3,NM_026769.5,NM_001190386.1,XM_006532054.1,XM_017321968.1,NM_146123.3,NM_001285428.1,XM_017321971.1,XM_006522126.1,XM_011249853.2,XM_017321970.1,XM_006495804.2,NM_010069.1,XM_017318055.1,XM_006536235.3,NM_001285427.1,XM_006516043.3,XM_006532451.2,NM_016920.3,NM_001243051.1,XM_017321966.1,XM_017319410.1,NM_007854.3,…
GO:0043232	intracellular non-membrane-bounded organelle	201 of 832 in the list	16473 of 72132 in the genome	1	NM_027192.2,NM_001163263.1,NM_001128171.2,NM_183194.3,NM_008448.3,XM_006513251.3,XM_011248523.2,XM_017316641.1,NM_001204906.1,XM_006521096.3,NM_009657.4,XM_006506950.3,NM_021042.2,XM_006514690.3,XM_011245672.2,XM_006517371.3,XM_011245667.2,XM_017321966.1,NM_024215.2,NM_011511.2,NM_001303423.1,NM_183029.2,XM_017319916.1,XM_006515151.3,XM_011245755.2,XM_006514691.3,XM_006506948.3,NM_172795.3,XM_006…
GO:0000228	nuclear chromosome	32 of 832 in the list	2356 of 72132 in the genome	1	XM_011249045.1,XM_017321957.1,XM_011248895.1,XM_006517971.3,NM_001102565.1,NM_001311061.1,XM_011240032.2,XM_006501089.2,XM_006497456.1,XM_011243883.2,NM_010441.2,NM_023626.4,NM_133665.4,XM_006515149.3,XM_006497455.1,NM_177752.4,XM_006515147.1,NM_001164110.1,XM_017319472.1,NM_001164112.1,XM_006532816.3,XM_006515151.3,NM_033270.2,NM_198429.2,NM_001310587.1,XM_011248893.2,XM_006497452.3,XM_006515148…
GO:0031983	vesicle lumen	2 of 832 in the list	71 of 72132 in the genome	1	NM_001303423.1,NM_009657.4
GO:0097346	INO80-type complex	2 of 832 in the list	71 of 72132 in the genome	1	NM_023626.4,NM_001311061.1
GO:0099059	integral component of presynaptic active zone membrane	2 of 832 in the list	72 of 72132 in the genome	1	XM_006532451.2,NM_008771.3
GO:0043228	non-membrane-bounded organelle	201 of 832 in the list	16545 of 72132 in the genome	1	NM_001163263.1,NM_001128171.2,NM_027192.2,NM_183194.3,XM_011248523.2,XM_017316641.1,NM_001204906.1,NM_008448.3,XM_006513251.3,NM_021042.2,NM_009657.4,XM_006506950.3,XM_006521096.3,XM_006514690.3,XM_011245667.2,XM_006517371.3,NM_024215.2,XM_017321966.1,XM_011245672.2,XM_017319916.1,NM_183029.2,NM_001303423.1,NM_011511.2,XM_006515151.3,XM_006506948.3,XM_006514691.3,XM_011245755.2,NM_172795.3,XM_017…
GO:0045211	postsynaptic membrane	23 of 832 in the list	1657 of 72132 in the genome	1	XM_006495804.2,XM_017319954.1,XM_006495809.3,XM_017319955.1,NM_001286551.1,NM_001126047.3,NM_145922.2,XM_006532451.2,NM_153394.2,NM_008771.3,XM_006495810.3,XM_006538534.2,NM_001290753.2,NM_001122889.1,XM_006538531.3,NM_001304329.1,XM_006495805.2,XM_006495808.2,XM_017319410.1,XM_006521777.2,XM_006495803.2,NM_133355.1,XM_006522126.1
GO:0044437	vacuolar part	13 of 832 in the list	878 of 72132 in the genome	1	XM_006532054.1,XM_006534403.3,XM_006532055.2,NM_001243050.1,XM_006532053.1,NM_001243051.1,NM_016920.3,XM_006534402.2,NM_029478.3,NM_024432.2,XM_017317610.1,NM_001243049.1,XM_006524796.2
GO:0000790	nuclear chromatin	19 of 832 in the list	1356 of 72132 in the genome	1	NM_198429.2,NM_001164112.1,XM_017319472.1,NM_001311061.1,XM_006532816.3,XM_006517971.3,NM_001164110.1,NM_001102565.1,XM_011248895.1,XM_011249045.1,NM_177752.4,XM_006533408.2,XM_011240034.2,NM_023626.4,NM_133665.4,XM_011248893.2,NM_001310587.1,XM_006501089.2,XM_011240032.2
GO:0045335	phagocytic vesicle	5 of 832 in the list	281 of 72132 in the genome	1	XM_017321932.1,XM_006532736.3,NM_008448.3,NM_007403.3,XM_006536151.2
GO:0031984	organelle subcompartment	62 of 832 in the list	4885 of 72132 in the genome	1	NM_010331.2,XM_006538191.3,NM_001195023.1,NM_001145821.2,XM_017317171.1,NM_026168.4,XM_006541010.3,NM_001285948.1,NM_029090.3,XM_011239028.2,NM_019403.3,XM_006532399.2,XM_006539642.2,XM_017322380.1,XM_017317155.1,NM_145222.2,XM_006522679.1,NM_001286560.1,XM_006532845.2,NM_001271578.1,XM_011239029.1,XM_006539645.2,XM_006538190.3,XM_006539643.2,XM_006538189.3,XM_011250456.1,XM_017322042.1,NM_011116…
GO:0005929	cilium	30 of 832 in the list	2252 of 72132 in the genome	1	NM_028258.4,NM_146079.1,NM_001042715.3,NM_010623.4,XM_006531415.1,NM_001128171.2,NM_134050.4,NM_173369.3,XM_011240905.2,XM_006511472.3,NM_026648.4,XM_006531416.3,NM_008448.3,XM_017312989.1,XM_006515368.3,XM_006531414.1,XM_011248523.2,XM_006531417.2,XM_006511473.3,NM_001311142.1,XM_006531418.2,XM_011248524.1,XM_011248525.2,XM_006531132.2,XM_006511474.3,XM_006515369.3,NM_001128170.2,XM_006495928.3,…
GO:0001518	voltage-gated sodium channel complex	2 of 832 in the list	80 of 72132 in the genome	1	XM_017313362.1,NM_011887.3
GO:0044454	nuclear chromosome part	30 of 832 in the list	2261 of 72132 in the genome	1	XM_006515147.1,NM_001102565.1,NM_001164110.1,XM_006517971.3,NM_177752.4,XM_017321957.1,XM_011249045.1,XM_011248895.1,NM_198429.2,XM_006515151.3,XM_006532816.3,NM_001311061.1,NM_033270.2,XM_017319472.1,NM_001164112.1,XM_011248893.2,NM_001310587.1,XM_011243883.2,XM_011240032.2,XM_006501089.2,XM_006497456.1,XM_011240034.2,XM_006497455.1,XM_006533408.2,XM_006515148.1,NM_146114.3,XM_006515149.3,XM_006…
GO:0030684	preribosome	4 of 832 in the list	217 of 72132 in the genome	1	NM_024215.2,XM_006513034.2,NM_133998.3,NM_016859.3
GO:0005614	interstitial matrix	2 of 832 in the list	83 of 72132 in the genome	1	XM_011250256.1,NM_147776.4
GO:0005774	vacuolar membrane	12 of 832 in the list	831 of 72132 in the genome	1	XM_006532054.1,XM_006534403.3,XM_006532055.2,XM_006532053.1,NM_001243051.1,NM_016920.3,XM_006534402.2,NM_029478.3,NM_024432.2,XM_017317610.1,NM_001243049.1,XM_006524796.2
GO:0045121	membrane raft	16 of 832 in the list	1157 of 72132 in the genome	1	NM_028728.3,NM_009810.3,NM_001271411.1,NM_001271414.1,NM_025994.3,NM_008771.3,XM_017312543.1,NM_001077184.1,XM_006532451.2,NM_001284409.1,NM_001271412.1,NM_021517.2,NM_001146001.1,NM_009768.2,NM_001271413.1,XM_017319675.1
GO:0030990	intraciliary transport particle	2 of 832 in the list	88 of 72132 in the genome	1	XM_011240905.2,NM_010623.4
GO:0099061	integral component of postsynaptic density membrane	4 of 832 in the list	229 of 72132 in the genome	1	NM_001122889.1,XM_006521777.2,XM_017319955.1,XM_017319954.1
GO:0098945	intrinsic component of presynaptic active zone membrane	2 of 832 in the list	90 of 72132 in the genome	1	XM_006532451.2,NM_008771.3
GO:0098857	membrane microdomain	16 of 832 in the list	1170 of 72132 in the genome	1	NM_025994.3,NM_001271414.1,NM_001271411.1,NM_028728.3,NM_009810.3,NM_001146001.1,NM_001271413.1,XM_017319675.1,NM_009768.2,NM_021517.2,NM_001271412.1,NM_001284409.1,XM_006532451.2,NM_001077184.1,NM_008771.3,XM_017312543.1
GO:0034708	methyltransferase complex	6 of 832 in the list	382 of 72132 in the genome	1	XM_006515147.1,XM_006515149.3,XM_017316684.1,XM_006515148.1,NM_033270.2,NM_001033276.3
GO:0031981	nuclear lumen	164 of 832 in the list	13665 of 72132 in the genome	1	XM_006515148.1,XM_011244741.2,NM_199447.2,XM_006541527.1,XM_006501883.1,XM_006534402.2,XM_006513483.2,XM_006520733.1,NM_001098203.1,NM_001037099.2,XM_006532055.2,NM_001164112.1,XM_006515147.1,XM_006529276.3,NM_001164110.1,XM_006541526.2,NM_177752.4,NM_001243051.1,XM_017313887.1,XM_006497455.1,NM_001285427.1,NM_001291154.1,XM_006503442.1,XM_011245039.1,NM_025517.3,NM_011844.4,XM_017319976.1,NM_001…
GO:0000781	chromosome, telomeric region	7 of 832 in the list	469 of 72132 in the genome	1	XM_006497455.1,NM_146114.3,XM_006518797.1,XM_006497452.3,NM_026746.3,XM_017321957.1,XM_006497456.1
GO:0005654	nucleoplasm	129 of 832 in the list	10709 of 72132 in the genome	1	NM_001145827.1,NM_001033276.3,NM_010832.5,NM_001204906.1,NM_001163263.1,NM_008702.3,XM_017319916.1,XM_006521320.3,XM_006497134.3,NM_028778.4,NM_023626.4,XM_017315947.1,NM_026648.4,NM_013731.3,XM_011245551.2,NM_001114140.1,XM_006515149.3,NM_011439.2,XM_017320414.1,NM_001166251.1,NM_001285428.1,NM_146123.3,XM_011244738.2,XM_006532054.1,NM_001290123.1,XM_017316738.1,XM_006520537.1,XM_006529625.3,XM_…
GO:0099146	intrinsic component of postsynaptic density membrane	4 of 832 in the list	244 of 72132 in the genome	1	XM_017319954.1,XM_017319955.1,XM_006521777.2,NM_001122889.1
GO:0098686	hippocampal mossy fiber to CA3 synapse	3 of 832 in the list	170 of 72132 in the genome	1	NM_001122889.1,XM_017319954.1,XM_017319955.1
GO:0098862	cluster of actin-based cell projections	9 of 832 in the list	636 of 72132 in the genome	1	XM_006524791.3,NM_133226.2,XM_017317608.1,XM_017319675.1,XM_006510516.3,NM_023055.2,NM_001146001.1,NM_021517.2,NM_021481.3
GO:0034358	plasma lipoprotein particle	2 of 832 in the list	100 of 72132 in the genome	1	NM_080434.3,XM_006510538.3
GO:1990777	lipoprotein particle	2 of 832 in the list	100 of 72132 in the genome	1	NM_080434.3,XM_006510538.3
GO:0005793	endoplasmic reticulum-Golgi intermediate compartment	5 of 832 in the list	327 of 72132 in the genome	1	NM_026168.4,NM_029478.3,NM_001286560.1,XM_006534402.2,XM_006534403.3
GO:0099512	supramolecular fiber	37 of 832 in the list	2967 of 72132 in the genome	1	NM_021041.2,NM_027192.2,NM_001190978.1,XM_006531415.1,NM_001128171.2,XM_006529160.3,NM_001044720.1,NM_008448.3,NM_001294149.1,XM_011248523.2,XM_006531414.1,XM_006531417.2,NM_173369.3,XM_006506950.3,NM_021042.2,XM_011248525.2,XM_006506951.3,NM_011511.2,NM_133851.3,NM_016859.3,XM_006519332.3,NM_010623.4,XM_006506948.3,XM_006506949.3,NM_172795.3,XM_006531416.3,XM_017312989.1,NM_001168521.1,NM_001310…
GO:0002080	acrosomal membrane	2 of 832 in the list	104 of 72132 in the genome	1	NM_009768.2,NM_001077184.1
GO:0120025	plasma membrane bounded cell projection	100 of 832 in the list	8307 of 72132 in the genome	1	XM_017316502.1,NM_011057.3,NM_010069.1,XM_017321970.1,NM_001166251.1,NM_172795.3,NM_146079.1,XM_006531416.3,XM_006515368.3,XM_017312989.1,NM_026648.4,XM_006516043.3,NM_001168521.1,NM_001122889.1,NM_001243049.1,NM_019690.3,XM_006520592.3,NM_001311142.1,XM_006531418.2,XM_017321971.1,XM_017319602.1,XM_006532054.1,XM_006511474.3,XM_006515369.3,NM_009768.2,XM_017313362.1,NM_001128171.2,NM_134050.4,XM_…
GO:0034706	sodium channel complex	2 of 832 in the list	105 of 72132 in the genome	1	XM_017313362.1,NM_011887.3
GO:0098589	membrane region	16 of 832 in the list	1225 of 72132 in the genome	1	NM_001271414.1,NM_025994.3,NM_001271411.1,NM_028728.3,NM_009810.3,NM_001146001.1,NM_009768.2,NM_001271413.1,XM_017319675.1,NM_021517.2,NM_001284409.1,XM_006532451.2,NM_001271412.1,NM_008771.3,XM_017312543.1,NM_001077184.1
GO:1904115	axon cytoplasm	3 of 832 in the list	180 of 72132 in the genome	1	XM_006529160.3,NM_008448.3,NM_001294149.1
GO:0005891	voltage-gated calcium channel complex	5 of 832 in the list	335 of 72132 in the genome	1	NM_001037099.2,NM_146123.3,NM_001285428.1,NM_001285427.1,NM_001285426.1
GO:0032994	protein-lipid complex	2 of 832 in the list	106 of 72132 in the genome	1	XM_006510538.3,NM_080434.3
GO:0099081	supramolecular polymer	37 of 832 in the list	2981 of 72132 in the genome	1	NM_021042.2,XM_006506950.3,NM_173369.3,XM_006531417.2,XM_006531414.1,XM_011248523.2,NM_001294149.1,NM_008448.3,NM_001044720.1,XM_006529160.3,NM_001128171.2,XM_006531415.1,NM_001190978.1,NM_021041.2,NM_027192.2,NM_133851.3,NM_011511.2,XM_006506951.3,XM_011248525.2,NM_001310143.1,NM_001168521.1,XM_017312989.1,XM_006531416.3,NM_172795.3,XM_006506949.3,XM_006506948.3,NM_010623.4,NM_016859.3,XM_006519…
GO:0099080	supramolecular complex	37 of 832 in the list	2982 of 72132 in the genome	1	NM_001190978.1,XM_006531415.1,XM_006529160.3,NM_001128171.2,NM_021041.2,NM_027192.2,NM_001044720.1,XM_006531414.1,XM_011248523.2,XM_006531417.2,NM_008448.3,NM_001294149.1,NM_021042.2,XM_006506950.3,NM_173369.3,XM_006506951.3,XM_011248525.2,NM_011511.2,NM_133851.3,XM_006506948.3,XM_006519332.3,NM_016859.3,NM_010623.4,NM_172795.3,XM_006506949.3,XM_017312989.1,XM_006531416.3,NM_001310143.1,NM_001168…
GO:0005903	brush border	6 of 832 in the list	417 of 72132 in the genome	1	XM_017319675.1,XM_006510516.3,NM_133226.2,NM_001146001.1,NM_021517.2,NM_021481.3
GO:0005819	spindle	16 of 832 in the list	1245 of 72132 in the genome	1	NM_133851.3,XM_011239246.2,NM_001128170.2,XM_006531418.2,XM_011248524.1,NM_001042652.1,NM_024254.3,XM_011248525.2,NM_173369.3,XM_017312989.1,XM_011248523.2,XM_006531414.1,XM_006531417.2,XM_006531416.3,XM_006531415.1,NM_001128171.2
GO:0042995	cell projection	102 of 832 in the list	8538 of 72132 in the genome	1	XM_017321969.1,XM_006538534.2,XM_011240905.2,XM_006528316.3,XM_011248523.2,NM_033218.1,NM_008448.3,NM_001294149.1,NM_021517.2,XM_017321967.1,XM_017319955.1,XM_011244130.2,NM_001128171.2,NM_134050.4,XM_017313362.1,NM_009768.2,XM_017321966.1,NM_001310698.1,XM_011248525.2,NM_001168521.1,XM_006516043.3,NM_026648.4,XM_017312989.1,XM_006515368.3,XM_006531416.3,NM_146079.1,NM_172795.3,XM_017321970.1,NM_…
GO:0005657	replication fork	4 of 832 in the list	266 of 72132 in the genome	1	XM_006515147.1,XM_006515149.3,XM_006515148.1,NM_033270.2
GO:0030134	COPII-coated ER to Golgi transport vesicle	3 of 832 in the list	190 of 72132 in the genome	1	NM_001286560.1,NM_033218.1,NM_026168.4
GO:0031965	nuclear membrane	14 of 832 in the list	1087 of 72132 in the genome	1	NM_001113211.1,XM_006532451.2,NM_199447.2,NM_008771.3,NM_001160019.1,NM_144791.2,XM_017318066.1,XM_011247149.2,XM_017318055.1,XM_011243393.1,XM_006526697.3,NM_001286551.1,NM_001160018.1,NM_007854.3
GO:0043005	neuron projection	65 of 832 in the list	5399 of 72132 in the genome	1	XM_017316502.1,NM_011057.3,NM_010069.1,XM_017321970.1,NM_001166251.1,NM_146079.1,NM_172795.3,XM_006516043.3,NM_001168521.1,NM_001122889.1,NM_001243049.1,NM_019690.3,XM_006520592.3,XM_017321971.1,XM_017319602.1,XM_006532054.1,NM_009768.2,XM_017313362.1,XM_011244130.2,XM_017319955.1,XM_017321967.1,NM_001294149.1,NM_008448.3,NM_033218.1,XM_006538534.2,XM_017321969.1,NM_001310698.1,XM_017321966.1,NM_…
GO:0120111	neuron projection cytoplasm	4 of 832 in the list	274 of 72132 in the genome	1	XM_006529160.3,NM_010623.4,NM_001294149.1,NM_008448.3
GO:0005720	nuclear heterochromatin	3 of 832 in the list	195 of 72132 in the genome	1	XM_006533408.2,NM_177752.4,XM_011249045.1
GO:0000780	condensed nuclear chromosome, centromeric region	2 of 832 in the list	118 of 72132 in the genome	1	XM_011243883.2,XM_006515151.3
GO:0031304	intrinsic component of mitochondrial inner membrane	2 of 832 in the list	120 of 72132 in the genome	1	NM_011591.5,NM_001313693.1
GO:0031305	integral component of mitochondrial inner membrane	2 of 832 in the list	120 of 72132 in the genome	1	NM_001313693.1,NM_011591.5
GO:0043235	receptor complex	16 of 832 in the list	1280 of 72132 in the genome	1	NM_001253872.1,NM_174851.3,NM_026376.3,NM_001253873.1,NM_001290753.2,NM_001122889.1,XM_006538531.3,XM_006520927.2,XM_006522126.1,XM_017319954.1,XM_017319955.1,NM_153394.2,NM_008400.3,NM_001253874.1,XM_006538534.2,NM_001008700.3
GO:0030667	secretory granule membrane	5 of 832 in the list	363 of 72132 in the genome	1	NM_007403.3,XM_006536151.2,NM_009768.2,XM_017321932.1,NM_001077184.1
GO:0044463	cell projection part	71 of 832 in the list	5965 of 72132 in the genome	1	NM_010142.4,XM_006531415.1,NM_001146001.1,XM_006529160.3,NM_028258.4,XM_006501544.2,XM_017319954.1,NM_001286551.1,NM_145922.2,XM_006531414.1,XM_006531417.2,NM_173369.3,NM_001290753.2,XM_006538531.3,NM_016920.3,NM_133355.1,XM_006511475.3,XM_017315397.1,XM_006516044.2,NM_001010973.2,NM_016742.4,XM_017319675.1,NM_010623.4,NM_001166249.1,NM_011844.4,XM_006516854.2,XM_006511472.3,XM_006529146.2,XM_006…
GO:0120038	plasma membrane bounded cell projection part	71 of 832 in the list	5965 of 72132 in the genome	1	NM_001146001.1,XM_006529160.3,XM_006531415.1,NM_010142.4,NM_001286551.1,XM_017319954.1,NM_028258.4,XM_006501544.2,XM_006531417.2,XM_006531414.1,NM_145922.2,NM_173369.3,XM_006538531.3,NM_001290753.2,NM_016920.3,XM_006516044.2,XM_006511475.3,NM_133355.1,XM_017315397.1,NM_016742.4,NM_001010973.2,NM_001166249.1,NM_011844.4,NM_010623.4,XM_017319675.1,XM_006516854.2,XM_006511472.3,XM_006529146.2,XM_006…
GO:0030173	integral component of Golgi membrane	3 of 832 in the list	205 of 72132 in the genome	1	XM_017313803.1,NM_026168.4,NM_001286560.1
GO:0044304	main axon	4 of 832 in the list	288 of 72132 in the genome	1	NM_001166251.1,NM_001166249.1,NM_011844.4,XM_011241332.1
GO:0070013	intracellular organelle lumen	177 of 832 in the list	15132 of 72132 in the genome	1	XM_006537553.3,XM_006517972.3,XM_006517971.3,NM_172272.2,XM_006513034.2,NM_001311061.1,XM_006534403.3,NM_026346.3,XM_017321968.1,XM_011244740.2,XM_006529145.2,XM_006499658.3,XM_011241332.1,XM_011245552.2,XM_006501089.2,NM_010430.2,NM_029705.3,XM_006532275.1,XM_011239580.2,XM_006528741.3,NM_028762.1,NM_001286560.1,NM_010441.2,NM_026746.3,XM_017319975.1,NM_008976.2,NM_016920.3,NM_001291152.1,XM_017…
GO:0031974	membrane-enclosed lumen	177 of 832 in the list	15134 of 72132 in the genome	1	XM_006521320.3,NM_024215.2,XM_017321966.1,XM_017319916.1,NM_001303423.1,NM_019731.1,NM_008702.3,XM_006515151.3,NM_001163263.1,NM_153168.2,NM_001204906.1,XM_006513251.3,NM_001033276.3,NM_001145827.1,NM_009657.4,NM_010832.5,XM_006520537.1,XM_006534567.2,XM_006529625.3,XM_017316738.1,NM_001290123.1,XM_017321971.1,XM_011239246.2,NM_001285428.1,NM_146123.3,XM_006532054.1,XM_011244738.2,XM_006524677.3,…
GO:0043233	organelle lumen	177 of 832 in the list	15134 of 72132 in the genome	1	XM_006534402.2,XM_006513483.2,XM_006501883.1,XM_006541527.1,XM_006515148.1,XM_011244741.2,NM_199447.2,XM_017313887.1,NM_177752.4,NM_001243051.1,XM_006541526.2,XM_006515147.1,NM_001164110.1,XM_006529276.3,NM_001037099.2,XM_006532055.2,NM_001164112.1,NM_001098203.1,XM_006520733.1,NM_029478.3,XM_011240032.2,XM_006521322.1,NM_181593.2,XM_011245039.1,NM_025517.3,XM_017319976.1,NM_001166249.1,NM_011844…
GO:0031594	neuromuscular junction	4 of 832 in the list	291 of 72132 in the genome	1	NM_001122889.1,NM_145922.2,XM_017319955.1,XM_017319954.1
GO:0044427	chromosomal part	44 of 832 in the list	3691 of 72132 in the genome	1	XM_006497452.3,XM_006515148.1,NM_146114.3,XM_011240034.2,XM_006513251.3,XM_006533408.2,NM_182999.2,XM_006518797.1,NM_001163263.1,XM_011248893.2,NM_001310587.1,XM_017319472.1,NM_001164112.1,XM_006532816.3,XM_006515151.3,NM_033270.2,NM_001098203.1,XM_017319916.1,NM_198429.2,XM_011249906.2,XM_006521317.3,NM_177752.4,XM_006521316.3,XM_006515147.1,NM_001164110.1,NM_010441.2,NM_026746.3,NM_023626.4,NM_…
GO:0032420	stereocilium	3 of 832 in the list	209 of 72132 in the genome	1	XM_017317608.1,NM_023055.2,XM_006524791.3
GO:0031228	intrinsic component of Golgi membrane	3 of 832 in the list	210 of 72132 in the genome	1	XM_017313803.1,NM_026168.4,NM_001286560.1
GO:0044428	nuclear part	180 of 832 in the list	15419 of 72132 in the genome	1	XM_011249045.1,XM_006526697.3,NM_001195025.1,XM_006503441.3,XM_011248895.1,NM_026168.4,NM_001102565.1,NM_001160019.1,NM_024254.3,XM_006529146.2,XM_006529277.3,XM_006504752.3,XM_006529147.2,XM_006514207.3,XM_017315946.1,XM_011247945.2,NM_001289926.1,XM_006521322.1,NM_181593.2,XM_011240032.2,NM_029478.3,XM_006503442.1,XM_011245039.1,NM_025517.3,XM_017319976.1,NM_001166249.1,NM_011844.4,NM_001285427…
GO:0030864	cortical actin cytoskeleton	4 of 832 in the list	297 of 72132 in the genome	1	XM_006519332.3,NM_021328.3,XM_011245124.2,XM_006519331.2
GO:0099060	integral component of postsynaptic specialization membrane	4 of 832 in the list	299 of 72132 in the genome	1	XM_017319955.1,XM_017319954.1,NM_001122889.1,XM_006521777.2
GO:0031248	protein acetyltransferase complex	5 of 832 in the list	386 of 72132 in the genome	1	NM_001311061.1,NM_010832.5,XM_006528741.3,NM_023626.4,NM_025832.2
GO:1902493	acetyltransferase complex	5 of 832 in the list	386 of 72132 in the genome	1	NM_010832.5,NM_001311061.1,XM_006528741.3,NM_023626.4,NM_025832.2
GO:0005871	kinesin complex	3 of 832 in the list	219 of 72132 in the genome	1	NM_008448.3,NM_010623.4,XM_006529160.3
GO:0005694	chromosome	49 of 832 in the list	4173 of 72132 in the genome	1	NM_001102565.1,XM_006517971.3,XM_006537553.3,NM_001042652.1,XM_017321957.1,XM_011249045.1,XM_011248895.1,NM_001311061.1,XM_011239246.2,XM_011243883.2,XM_011240032.2,XM_006532275.1,XM_006497456.1,XM_006501089.2,XM_006497455.1,XM_006515149.3,NM_133665.4,NM_011427.3,NM_026746.3,NM_010441.2,NM_028762.1,NM_023626.4,XM_006515147.1,NM_001164110.1,XM_006521316.3,NM_177752.4,NM_198429.2,XM_011249906.2,XM_…
GO:0005764	lysosome	16 of 832 in the list	1339 of 72132 in the genome	1	XM_006536151.2,XM_017321969.1,XM_006514691.3,NM_010069.1,XM_017321932.1,NM_024432.2,XM_017317610.1,XM_017321967.1,XM_017321970.1,NM_172791.2,XM_017321971.1,XM_017321968.1,XM_006524796.2,XM_006514690.3,NM_007403.3,XM_017321966.1
GO:0048787	presynaptic active zone membrane	2 of 832 in the list	141 of 72132 in the genome	1	XM_006532451.2,NM_008771.3
GO:0098839	postsynaptic density membrane	4 of 832 in the list	312 of 72132 in the genome	1	XM_017319954.1,XM_017319955.1,XM_006521777.2,NM_001122889.1
GO:0000323	lytic vacuole	16 of 832 in the list	1347 of 72132 in the genome	1	XM_017321932.1,NM_010069.1,XM_006514691.3,NM_024432.2,XM_017317610.1,XM_017321967.1,XM_017321970.1,XM_006536151.2,XM_017321969.1,XM_006514690.3,XM_006524796.2,NM_007403.3,XM_017321966.1,NM_172791.2,XM_017321971.1,XM_017321968.1
GO:0005776	autophagosome	4 of 832 in the list	313 of 72132 in the genome	1	XM_006534403.3,XM_006534402.2,XM_006504752.3,NM_029478.3
GO:0005902	microvillus	3 of 832 in the list	228 of 72132 in the genome	1	XM_017319675.1,NM_001146001.1,NM_021517.2
GO:0098948	intrinsic component of postsynaptic specialization membrane	4 of 832 in the list	314 of 72132 in the genome	1	XM_017319954.1,XM_017319955.1,XM_006521777.2,NM_001122889.1
GO:0048471	perinuclear region of cytoplasm	28 of 832 in the list	2399 of 72132 in the genome	1	XM_011248523.2,XM_006525967.3,XM_006515368.3,XM_017312989.1,XM_006531414.1,NM_201354.2,XM_006531417.2,NM_008448.3,NM_001164639.1,XM_006531416.3,NM_173369.3,XM_006516199.3,XM_006531415.1,NM_001128171.2,NM_134050.4,NM_016859.3,NM_144524.2,NM_001290123.1,XM_006515369.3,NM_001128170.2,XM_006525973.3,XM_011244169.1,XM_011248525.2,XM_006525968.3,XM_006531418.2,XM_011248524.1,NM_009289.3,XM_006516200.3
GO:0098802	plasma membrane receptor complex	7 of 832 in the list	581 of 72132 in the genome	1	NM_153394.2,NM_008400.3,NM_001253874.1,NM_001253872.1,NM_174851.3,NM_001253873.1,XM_006522126.1
GO:0097060	synaptic membrane	25 of 832 in the list	2152 of 72132 in the genome	1	NM_001126047.3,NM_145922.2,XM_006532451.2,NM_153394.2,NM_008771.3,XM_006495810.3,XM_006538534.2,XM_017313362.1,XM_006495804.2,XM_017319954.1,XM_006495809.3,XM_017319955.1,NM_001286551.1,XM_006495803.2,XM_006521777.2,NM_133355.1,XM_006522126.1,NM_001290753.2,NM_011887.3,NM_001122889.1,XM_006538531.3,NM_001304329.1,XM_006495808.2,XM_006495805.2,XM_017319410.1
GO:0031526	brush border membrane	3 of 832 in the list	237 of 72132 in the genome	1	NM_021517.2,XM_017319675.1,NM_001146001.1
GO:0034704	calcium channel complex	5 of 832 in the list	416 of 72132 in the genome	1	NM_001037099.2,NM_001285428.1,NM_146123.3,NM_001285426.1,NM_001285427.1
GO:0000784	nuclear chromosome, telomeric region	4 of 832 in the list	329 of 72132 in the genome	1	XM_006497455.1,NM_146114.3,XM_006497452.3,XM_006497456.1
GO:0005759	mitochondrial matrix	11 of 832 in the list	946 of 72132 in the genome	1	NM_009739.3,XM_006524677.3,NM_080575.2,NM_172272.2,XM_006534567.2,XM_006502945.3,XM_017313062.1,NM_029705.3,NM_001285784.1,NM_153168.2,NM_019731.1
GO:0005794	Golgi apparatus	55 of 832 in the list	4794 of 72132 in the genome	1	XM_006497452.3,XM_006516199.3,XM_011239027.2,NM_010283.4,NM_145922.2,NM_001303244.1,NM_146114.3,XM_006532053.1,NM_033218.1,XM_011247614.2,NM_001110149.1,XM_017313803.1,XM_011246038.2,XM_006532055.2,NM_028976.2,NM_001110150.1,XM_006523116.3,NM_001110148.1,XM_006522680.2,XM_006516200.3,NM_001122993.1,NM_001243051.1,NM_001308299.1,XM_017314314.1,NM_016920.3,XM_006523117.1,XM_011239026.1,NM_001290689…
GO:0032421	stereocilium bundle	3 of 832 in the list	245 of 72132 in the genome	1	XM_006524791.3,NM_023055.2,XM_017317608.1
GO:0042734	presynaptic membrane	8 of 832 in the list	689 of 72132 in the genome	1	XM_006538531.3,NM_011887.3,XM_017313362.1,NM_001290753.2,XM_006532451.2,NM_145922.2,XM_006538534.2,NM_008771.3
GO:0031012	extracellular matrix	15 of 832 in the list	1318 of 72132 in the genome	1	NM_175473.3,XM_017320847.1,XM_017319602.1,XM_017320846.1,NM_010196.4,XM_006534873.3,NM_001025067.2,NM_022031.2,NM_007743.3,NM_147776.4,NM_001310698.1,XM_011250256.1,XM_006501544.2,XM_011243347.2,XM_011248027.1
GO:0072686	mitotic spindle	4 of 832 in the list	349 of 72132 in the genome	1	XM_011239246.2,NM_133851.3,NM_001042652.1,NM_024254.3
GO:0043195	terminal bouton	3 of 832 in the list	259 of 72132 in the genome	1	NM_001243049.1,NM_016920.3,XM_006532054.1
GO:0005777	peroxisome	5 of 832 in the list	441 of 72132 in the genome	1	NM_177197.4,XM_006532845.2,NM_007760.3,XM_017314444.1,XM_006512116.3
GO:0042579	microbody	5 of 832 in the list	441 of 72132 in the genome	1	NM_177197.4,XM_006532845.2,XM_006512116.3,XM_017314444.1,NM_007760.3
GO:0030425	dendrite	31 of 832 in the list	2765 of 72132 in the genome	1	XM_011244130.2,XM_017319954.1,NM_172795.3,XM_017319955.1,NM_011057.3,NM_010142.4,NM_010623.4,XM_017316502.1,XM_006529160.3,NM_001168521.1,XM_006538534.2,XM_006516043.3,NM_145922.2,NM_001294149.1,NM_033218.1,XM_006516854.2,NM_008672.3,XM_006520592.3,XM_006516852.2,NM_019690.3,NM_001290753.2,NM_001122889.1,XM_006529146.2,XM_006538531.3,XM_006529147.2,NM_001010973.2,NM_033570.2,XM_006529145.2,XM_017…
GO:0097447	dendritic tree	31 of 832 in the list	2767 of 72132 in the genome	1	NM_001294149.1,NM_145922.2,XM_006516854.2,NM_033218.1,XM_006516043.3,XM_006538534.2,NM_001168521.1,XM_017316502.1,NM_010623.4,NM_011057.3,NM_010142.4,XM_006529160.3,XM_011244130.2,XM_017319954.1,NM_172795.3,XM_017319955.1,XM_006529145.2,XM_006516044.2,NM_133355.1,XM_017315397.1,XM_006529147.2,NM_033570.2,NM_001010973.2,NM_001122889.1,NM_019690.3,NM_001290753.2,XM_006529146.2,XM_006538531.3,NM_008…
GO:0005778	peroxisomal membrane	2 of 832 in the list	172 of 72132 in the genome	1	XM_006532845.2,XM_017314444.1
GO:0031903	microbody membrane	2 of 832 in the list	172 of 72132 in the genome	1	XM_006532845.2,XM_017314444.1
GO:0000123	histone acetyltransferase complex	4 of 832 in the list	362 of 72132 in the genome	1	NM_023626.4,NM_001311061.1,NM_010832.5,XM_006528741.3
GO:0098794	postsynapse	37 of 832 in the list	3311 of 72132 in the genome	1	XM_006522126.1,XM_006495805.2,NM_029751.4,NM_001304329.1,NM_001190386.1,NM_026769.5,NM_001122889.1,XM_006516043.3,XM_006536235.3,XM_006532451.2,XM_011249853.2,XM_006495804.2,NM_001190385.1,XM_006516044.2,NM_133355.1,XM_006521777.2,XM_006495803.2,XM_017319410.1,XM_006495808.2,NM_010851.2,XM_006538531.3,NM_001290753.2,XM_006536236.3,XM_006538534.2,XM_006495810.3,NM_008771.3,NM_153394.2,NM_145922.2,…
GO:0099513	polymeric cytoskeletal fiber	25 of 832 in the list	2276 of 72132 in the genome	1	XM_011248525.2,XM_011248524.1,XM_006531418.2,NM_001042652.1,XM_011239246.2,NM_133851.3,NM_001128170.2,XM_006529160.3,NM_001128171.2,NM_001190978.1,XM_006531415.1,NM_027192.2,NM_010623.4,NM_016859.3,XM_006519332.3,NM_172795.3,XM_006531417.2,XM_006531414.1,XM_011248523.2,XM_017312989.1,NM_001294149.1,XM_006531416.3,NM_008448.3,NM_001168521.1,NM_173369.3
GO:0030176	integral component of endoplasmic reticulum membrane	5 of 832 in the list	470 of 72132 in the genome	1	NM_001286560.1,NM_010331.2,NM_033218.1,NM_026168.4,XM_017316432.1
GO:0032993	protein-DNA complex	6 of 832 in the list	577 of 72132 in the genome	1	XM_006515147.1,XM_006513251.3,XM_006515148.1,XM_006515149.3,NM_033270.2,NM_010441.2
GO:0099634	postsynaptic specialization membrane	4 of 832 in the list	388 of 72132 in the genome	1	XM_017319954.1,XM_017319955.1,NM_001122889.1,XM_006521777.2
GO:0005643	nuclear pore	2 of 832 in the list	195 of 72132 in the genome	1	NM_023045.2,XM_006514207.3
GO:0030863	cortical cytoskeleton	4 of 832 in the list	393 of 72132 in the genome	1	XM_011245124.2,NM_021328.3,XM_006519332.3,XM_006519331.2
GO:0031225	anchored component of membrane	6 of 832 in the list	586 of 72132 in the genome	1	XM_006501703.3,NM_011113.4,XM_006510516.3,XM_006539639.3,NM_021481.3,XM_006539640.3
GO:0005634	nucleus	295 of 832 in the list	26063 of 72132 in the genome	1	XM_011248052.2,XM_011244743.2,XM_006520543.2,XM_006524796.2,XM_006532759.3,NM_028800.3,XM_011243393.1,XM_017316739.1,NM_027444.3,XM_017319472.1,XM_011250192.2,NM_033270.2,XM_006514206.3,XM_011250193.2,XM_006517370.3,NM_001289924.1,NM_146114.3,NM_033218.1,NM_001311118.1,XM_006497452.3,NM_001243049.1,NM_001042652.1,NM_001163684.1,NM_133998.3,XM_017314294.1,NM_010069.1,XM_017318055.1,NM_001290128.1,…
GO:0044448	cell cortex part	7 of 832 in the list	689 of 72132 in the genome	1	XM_006519331.2,XM_006510614.3,XM_006519332.3,NM_027909.2,XM_011245124.2,NM_026855.4,NM_021328.3
GO:0000118	histone deacetylase complex	3 of 832 in the list	306 of 72132 in the genome	1	NM_199198.2,XM_006520537.1,XM_006520543.2
GO:0032592	integral component of mitochondrial membrane	2 of 832 in the list	207 of 72132 in the genome	1	NM_011591.5,NM_001313693.1
GO:0098573	intrinsic component of mitochondrial membrane	2 of 832 in the list	207 of 72132 in the genome	1	NM_001313693.1,NM_011591.5
GO:0031227	intrinsic component of endoplasmic reticulum membrane	5 of 832 in the list	506 of 72132 in the genome	1	NM_010331.2,NM_033218.1,XM_017316432.1,NM_026168.4,NM_001286560.1
GO:0030139	endocytic vesicle	6 of 832 in the list	609 of 72132 in the genome	1	NM_008448.3,XM_006536151.2,NM_007403.3,XM_006521777.2,XM_006532736.3,XM_017321932.1
GO:0005798	Golgi-associated vesicle	4 of 832 in the list	424 of 72132 in the genome	1	NM_026168.4,NM_019690.3,NM_033218.1,NM_001286560.1
GO:0005789	endoplasmic reticulum membrane	30 of 832 in the list	2858 of 72132 in the genome	1	NM_028053.2,XM_006510614.3,XM_006538083.1,NM_001286551.1,NM_011116.2,XM_006533134.2,XM_006539646.2,XM_017322042.1,XM_011250456.1,XM_006538190.3,NM_199469.2,XM_006538189.3,XM_006539643.2,NM_001286560.1,XM_006532845.2,XM_006539645.2,XM_017316432.1,NM_001317355.1,NM_033218.1,NM_019403.3,XM_006539642.2,NM_001285948.1,NM_001045540.2,NM_026168.4,NM_026855.4,NM_001195023.1,XM_006538191.3,NM_027909.2,NM_…
GO:0005758	mitochondrial intermembrane space	2 of 832 in the list	222 of 72132 in the genome	1	XM_006524677.3,NM_019731.1
GO:0044438	microbody part	2 of 832 in the list	225 of 72132 in the genome	1	XM_006532845.2,XM_017314444.1
GO:0044439	peroxisomal part	2 of 832 in the list	225 of 72132 in the genome	1	XM_006532845.2,XM_017314444.1
GO:0005635	nuclear envelope	16 of 832 in the list	1582 of 72132 in the genome	1	XM_011243393.1,XM_006526697.3,NM_007854.3,NM_001160018.1,NM_001160019.1,XM_011247149.2,XM_006514207.3,NM_001113211.1,NM_001286551.1,NM_144791.2,XM_017318066.1,XM_017318055.1,NM_008771.3,NM_023045.2,XM_006532451.2,NM_199447.2
GO:0098827	endoplasmic reticulum subcompartment	30 of 832 in the list	2876 of 72132 in the genome	1	XM_006538191.3,NM_001195023.1,NM_010331.2,XM_017314444.1,NM_027909.2,NM_001285948.1,NM_001045540.2,NM_026855.4,NM_026168.4,XM_006532845.2,XM_006539645.2,NM_001286560.1,XM_006538190.3,XM_006539643.2,NM_199469.2,XM_006538189.3,NM_033218.1,NM_001317355.1,NM_019403.3,XM_006539642.2,XM_017316432.1,XM_006538083.1,NM_028053.2,XM_006510614.3,NM_001286551.1,XM_011250456.1,XM_017322042.1,NM_011116.2,XM_006…
GO:0030424	axon	29 of 832 in the list	2813 of 72132 in the genome	1	NM_001162947.1,XM_006538531.3,NM_001310698.1,NM_001290753.2,NM_011887.3,NM_001243049.1,NM_016920.3,XM_017319602.1,XM_011241332.1,XM_006532054.1,NM_001025067.2,XM_006509111.3,NM_011844.4,NM_001166249.1,XM_006529160.3,NM_010142.4,XM_017313362.1,NM_009768.2,NM_172795.3,NM_001286551.1,XM_006501544.2,NM_001166251.1,NM_008448.3,NM_011848.4,NM_001294149.1,NM_145922.2,NM_001168521.1,XM_006538534.2,NM_001…
GO:0042175	nuclear outer membrane-endoplasmic reticulum membrane network	30 of 832 in the list	2918 of 72132 in the genome	1	XM_006539646.2,XM_006533134.2,NM_011116.2,XM_017322042.1,XM_011250456.1,XM_006538083.1,NM_028053.2,XM_006510614.3,NM_001286551.1,XM_017316432.1,XM_006539642.2,NM_019403.3,NM_001317355.1,NM_033218.1,XM_006538190.3,NM_199469.2,XM_006538189.3,XM_006539643.2,XM_006532845.2,XM_006539645.2,NM_001286560.1,NM_026168.4,NM_026855.4,NM_001045540.2,NM_001285948.1,NM_027909.2,NM_010331.2,XM_017314444.1,NM_001…
GO:0098858	actin-based cell projection	6 of 832 in the list	659 of 72132 in the genome	1	XM_006524791.3,XM_017319675.1,NM_023055.2,NM_001146001.1,XM_017317608.1,NM_021517.2
GO:0031902	late endosome membrane	3 of 832 in the list	355 of 72132 in the genome	1	XM_006524796.2,NM_024432.2,XM_017317610.1
GO:0031970	organelle envelope lumen	2 of 832 in the list	249 of 72132 in the genome	1	NM_019731.1,XM_006524677.3
GO:0098685	Schaffer collateral - CA1 synapse	3 of 832 in the list	360 of 72132 in the genome	1	NM_001122889.1,XM_017319954.1,XM_017319955.1
GO:0036477	somatodendritic compartment	38 of 832 in the list	3698 of 72132 in the genome	1	XM_006529146.2,NM_019690.3,NM_001122889.1,XM_006516852.2,NM_008672.3,XM_006520592.3,XM_017319602.1,XM_006529145.2,NM_033570.2,NM_001025067.2,XM_006529147.2,NM_011057.3,NM_010623.4,XM_017316502.1,NM_172795.3,XM_006516854.2,NM_001168521.1,XM_006516043.3,XM_017312543.1,XM_006538531.3,NM_001310698.1,NM_001290753.2,NM_009810.3,XM_017315397.1,NM_133355.1,XM_006516044.2,NM_001010973.2,XM_006529160.3,NM_…
GO:0031901	early endosome membrane	3 of 832 in the list	363 of 72132 in the genome	1	XM_017317610.1,NM_024432.2,XM_006524796.2
GO:0005783	endoplasmic reticulum	55 of 832 in the list	5256 of 72132 in the genome	1	XM_006538190.3,XM_006539643.2,XM_006538189.3,XM_006539645.2,XM_006532845.2,NM_001286560.1,XM_006515161.3,NM_145222.2,XM_006539642.2,NM_019403.3,NM_028053.2,NM_029478.3,NM_033149.3,XM_006538083.1,NM_011116.2,XM_006539646.2,XM_006533134.2,XM_017322042.1,XM_011250456.1,NM_001195023.1,NM_010196.4,XM_006534403.3,XM_006538191.3,NM_144524.2,NM_010331.2,XM_017314605.1,NM_001285948.1,NM_007743.3,NM_176999…
GO:0005581	collagen trimer	2 of 832 in the list	255 of 72132 in the genome	1	XM_011243347.2,NM_007743.3
GO:0005770	late endosome	6 of 832 in the list	679 of 72132 in the genome	1	XM_006537712.2,NM_025286.3,XM_006524796.2,NM_024432.2,XM_017317610.1,NM_001290518.1
GO:0062023	collagen-containing extracellular matrix	9 of 832 in the list	988 of 72132 in the genome	1	NM_147776.4,NM_007743.3,XM_011250256.1,XM_011243347.2,NM_175473.3,XM_017320847.1,XM_006534873.3,XM_017320846.1,NM_010196.4
GO:0043025	neuronal cell body	24 of 832 in the list	2428 of 72132 in the genome	1	XM_017319955.1,XM_006501544.2,XM_017319954.1,XM_011244130.2,XM_006529160.3,XM_006516043.3,XM_006538534.2,XM_017312543.1,NM_001284409.1,NM_145922.2,NM_001294149.1,NM_008672.3,XM_006538531.3,XM_006529146.2,NM_001310698.1,NM_001290753.2,NM_001122889.1,NM_033570.2,XM_006529147.2,NM_001025067.2,NM_009810.3,XM_017319602.1,XM_006516044.2,XM_006529145.2
GO:0009897	external side of plasma membrane	11 of 832 in the list	1189 of 72132 in the genome	1	XM_006532451.2,NM_008355.3,XM_011246031.2,NM_001301713.1,NM_008771.3,NM_010196.4,NM_009593.2,XM_006502889.2,NM_177578.4,NM_133983.4,NM_007719.2
GO:1990204	oxidoreductase complex	2 of 832 in the list	273 of 72132 in the genome	1	NM_001081131.2,NM_009739.3
GO:0016323	basolateral plasma membrane	7 of 832 in the list	811 of 72132 in the genome	1	NM_023908.2,XM_017316502.1,NM_011057.3,XM_017318055.1,XM_006520592.3,NM_033570.2,NM_007854.3
GO:0016324	apical plasma membrane	10 of 832 in the list	1117 of 72132 in the genome	1	NM_023908.2,NM_027909.2,XM_006524791.3,XM_017317608.1,NM_023055.2,NM_001146001.1,XM_017319675.1,XM_006510614.3,NM_021517.2,NM_177638.4
GO:0009986	cell surface	28 of 832 in the list	2848 of 72132 in the genome	1	NM_007403.3,NM_001271414.1,NM_011113.4,XM_006520592.3,NM_133983.4,NM_007719.2,NM_001271411.1,NM_023908.2,XM_011246031.2,NM_028728.3,NM_010196.4,XM_017316502.1,NM_011057.3,NM_001271413.1,XM_017321932.1,XM_006502889.2,NM_177578.4,XM_006539640.3,NM_001303244.1,NM_145922.2,XM_006539639.3,XM_006536151.2,XM_006532451.2,NM_008355.3,NM_001271412.1,NM_008771.3,NM_009593.2,NM_001301713.1
GO:0045177	apical part of cell	13 of 832 in the list	1417 of 72132 in the genome	1	NM_133226.2,XM_006521777.2,NM_027909.2,NM_023908.2,XM_006524791.3,XM_017317608.1,NM_001146001.1,NM_023055.2,NM_016859.3,XM_017319675.1,XM_006510614.3,NM_021517.2,NM_177638.4
GO:0055037	recycling endosome	4 of 832 in the list	510 of 72132 in the genome	1	XM_006537712.2,NM_009593.2,NM_025286.3,NM_001290518.1
GO:0014069	postsynaptic density	16 of 832 in the list	1745 of 72132 in the genome	1	XM_006495804.2,XM_017319954.1,XM_017319955.1,NM_001286551.1,XM_006495809.3,NM_001126047.3,XM_006495810.3,NM_001122889.1,NM_001304329.1,NM_029751.4,XM_017319410.1,NM_010851.2,XM_006495808.2,XM_006495805.2,XM_006521777.2,XM_006495803.2
GO:0070603	SWI/SNF superfamily-type complex	2 of 832 in the list	295 of 72132 in the genome	1	NM_023626.4,NM_001311061.1
GO:0032991	protein-containing complex	206 of 832 in the list	19020 of 72132 in the genome	1	NM_001290128.1,NM_029652.1,XM_006510975.3,XM_017321932.1,XM_006510973.3,NM_016859.3,XM_011243883.2,NM_199198.2,XM_006531000.2,XM_006497456.1,XM_011248336.1,XM_017316684.1,XM_017312543.1,XM_017321996.1,XM_017321995.1,NM_001253873.1,NM_001122889.1,NM_001243049.1,XM_006540661.3,NM_029751.4,NM_001313693.1,NM_133998.3,XM_006522126.1,NM_011591.5,NM_008123.3,NM_001310466.1,NM_009739.3,XM_017313362.1,XM_…
GO:0032279	asymmetric synapse	16 of 832 in the list	1764 of 72132 in the genome	1	XM_006495803.2,XM_006521777.2,NM_001122889.1,NM_029751.4,NM_001304329.1,NM_010851.2,XM_006495808.2,XM_006495805.2,XM_017319410.1,NM_001126047.3,XM_006495810.3,XM_006495804.2,XM_017319954.1,NM_001286551.1,XM_017319955.1,XM_006495809.3
GO:0098982	GABA-ergic synapse	2 of 832 in the list	308 of 72132 in the genome	1	XM_011247614.2,XM_006521777.2
GO:1902494	catalytic complex	44 of 832 in the list	4455 of 72132 in the genome	1	NM_026346.3,NM_001311061.1,NM_172871.2,NM_010331.2,XM_006495928.3,XM_006537553.3,NM_001290476.2,XM_006520537.1,XM_006530808.1,NM_023626.4,NM_021463.4,NM_026746.3,XM_006528741.3,XM_006515149.3,XM_011247493.2,XM_017316684.1,NM_026167.4,NM_199198.2,XM_017318610.1,XM_011248336.1,NM_029652.1,NM_001122780.1,NM_172502.3,NM_033270.2,XM_017319916.1,NM_144831.2,XM_006521317.3,XM_011249906.2,NM_025832.2,XM_…
GO:0032838	plasma membrane bounded cell projection cytoplasm	6 of 832 in the list	766 of 72132 in the genome	1	NM_026648.4,NM_001294149.1,NM_010623.4,XM_006495928.3,NM_008448.3,XM_006529160.3
GO:0098800	inner mitochondrial membrane protein complex	2 of 832 in the list	313 of 72132 in the genome	1	NM_001313693.1,NM_011591.5
GO:0044432	endoplasmic reticulum part	31 of 832 in the list	3241 of 72132 in the genome	1	NM_001286551.1,NM_028053.2,XM_006538083.1,XM_006510614.3,XM_011250456.1,XM_017322042.1,XM_006539646.2,XM_006533134.2,NM_011116.2,XM_006532845.2,NM_001286560.1,XM_006539645.2,XM_006538190.3,NM_199469.2,XM_006538189.3,XM_006539643.2,NM_019403.3,XM_006539642.2,NM_033218.1,NM_001317355.1,NM_001303244.1,XM_017316432.1,NM_001045540.2,NM_001285948.1,NM_026855.4,NM_026168.4,XM_006538191.3,NM_001195023.1,…
GO:0097733	photoreceptor cell cilium	2 of 832 in the list	316 of 72132 in the genome	1	NM_010623.4,NM_146079.1
GO:0097731	9+0 non-motile cilium	2 of 832 in the list	318 of 72132 in the genome	1	NM_146079.1,NM_010623.4
GO:0098687	chromosomal region	10 of 832 in the list	1204 of 72132 in the genome	1	XM_011243883.2,XM_006518797.1,XM_006497456.1,XM_017321957.1,XM_006497455.1,NM_146114.3,XM_006497452.3,XM_006515151.3,NM_011427.3,NM_026746.3
GO:0099572	postsynaptic specialization	16 of 832 in the list	1826 of 72132 in the genome	1	XM_006521777.2,XM_006495803.2,XM_017319410.1,XM_006495808.2,XM_006495805.2,NM_010851.2,NM_001304329.1,NM_029751.4,NM_001122889.1,XM_006495810.3,NM_001126047.3,NM_001286551.1,XM_017319955.1,XM_006495809.3,XM_017319954.1,XM_006495804.2
GO:0048786	presynaptic active zone	2 of 832 in the list	336 of 72132 in the genome	1	NM_008771.3,XM_006532451.2
GO:0043679	axon terminus	4 of 832 in the list	579 of 72132 in the genome	1	NM_016920.3,XM_006532054.1,NM_145922.2,NM_001243049.1
GO:0098984	neuron to neuron synapse	16 of 832 in the list	1843 of 72132 in the genome	1	XM_006495810.3,NM_001126047.3,XM_017319955.1,NM_001286551.1,XM_006495809.3,XM_017319954.1,XM_006495804.2,XM_006495803.2,XM_006521777.2,XM_017319410.1,XM_006495808.2,NM_010851.2,XM_006495805.2,NM_029751.4,NM_001304329.1,NM_001122889.1
GO:0005875	microtubule associated complex	4 of 832 in the list	587 of 72132 in the genome	1	NM_010623.4,XM_006495928.3,NM_008448.3,XM_006529160.3
GO:0044455	mitochondrial membrane part	4 of 832 in the list	592 of 72132 in the genome	1	NM_011591.5,NM_001313693.1,NM_001168521.1,NM_172795.3
GO:0044297	cell body	24 of 832 in the list	2662 of 72132 in the genome	1	NM_008672.3,NM_001122889.1,NM_001290753.2,NM_001310698.1,XM_006529146.2,XM_006538531.3,XM_006529147.2,NM_001025067.2,NM_033570.2,XM_006529145.2,XM_006516044.2,NM_009810.3,XM_017319602.1,XM_011244130.2,XM_017319954.1,XM_006501544.2,XM_017319955.1,XM_006529160.3,XM_017312543.1,XM_006538534.2,XM_006516043.3,NM_145922.2,NM_001294149.1,NM_001284409.1
GO:0015629	actin cytoskeleton	14 of 832 in the list	1670 of 72132 in the genome	1	XM_006517371.3,XM_017315598.1,XM_006519331.2,NM_029653.3,XM_017321932.1,NM_021328.3,XM_006519332.3,NM_007403.3,XM_006510937.3,XM_006517370.3,NM_134062.2,NM_001285917.1,XM_011245124.2,XM_006536151.2
GO:1904949	ATPase complex	2 of 832 in the list	353 of 72132 in the genome	1	NM_023626.4,NM_001311061.1
GO:0005930	axoneme	3 of 832 in the list	484 of 72132 in the genome	1	NM_026648.4,XM_006495928.3,NM_010623.4
GO:0097014	ciliary plasm	3 of 832 in the list	491 of 72132 in the genome	1	NM_026648.4,NM_010623.4,XM_006495928.3
GO:0033267	axon part	16 of 832 in the list	1898 of 72132 in the genome	1	NM_001166249.1,NM_011844.4,XM_006529160.3,NM_001286551.1,XM_006501544.2,NM_001166251.1,NM_008448.3,NM_145922.2,NM_001294149.1,NM_001310698.1,NM_001243049.1,NM_016920.3,XM_017319602.1,XM_011241332.1,NM_001025067.2,XM_006532054.1
GO:0000777	condensed chromosome kinetochore	2 of 832 in the list	376 of 72132 in the genome	1	XM_006515151.3,XM_011243883.2
GO:0044306	neuron projection terminus	4 of 832 in the list	631 of 72132 in the genome	1	NM_016920.3,XM_006532054.1,NM_001243049.1,NM_145922.2
GO:0030135	coated vesicle	5 of 832 in the list	749 of 72132 in the genome	1	NM_001286560.1,XM_006524167.3,NM_033218.1,NM_026168.4,NM_019690.3
GO:0044425	membrane part	355 of 832 in the list	32598 of 72132 in the genome	1	XM_006539640.3,XM_006538083.1,NM_033149.3,XM_017319675.1,XM_006525524.3,XM_017318021.1,NM_001271578.1,NM_174847.2,NM_001286560.1,XM_006539280.3,NM_026376.3,XM_011248524.1,XM_006509522.2,NM_001025067.2,XM_006534403.3,XM_017321994.1,XM_017321968.1,XM_006529145.2,NM_010331.2,NM_028728.3,NM_008422.2,NM_001317241.1,XM_006533534.3,XM_017319954.1,XM_006512437.3,NM_001317242.1,XM_006522525.2,NM_024432.2,…
GO:0098590	plasma membrane region	44 of 832 in the list	4738 of 72132 in the genome	1	NM_001122889.1,NM_011887.3,XM_006520592.3,NM_001304329.1,NM_026376.3,XM_006495805.2,NM_023908.2,XM_006524791.3,XM_006522126.1,NM_033570.2,XM_017316502.1,XM_006495804.2,NM_010623.4,XM_017319675.1,NM_011057.3,XM_017318055.1,NM_177638.4,XM_006532451.2,NM_001290753.2,NM_023055.2,XM_006538531.3,XM_017319410.1,XM_006495808.2,NM_007854.3,NM_027909.2,XM_006495803.2,XM_006521777.2,NM_133355.1,XM_017317608…
GO:0098798	mitochondrial protein complex	4 of 832 in the list	680 of 72132 in the genome	1	NM_011591.5,NM_009739.3,NM_001313693.1,XM_006534567.2
GO:0097730	non-motile cilium	2 of 832 in the list	427 of 72132 in the genome	1	NM_010623.4,NM_146079.1
GO:0005938	cell cortex	8 of 832 in the list	1174 of 72132 in the genome	1	XM_011245124.2,NM_027909.2,NM_010196.4,NM_026855.4,NM_021328.3,XM_006519332.3,XM_006510614.3,XM_006519331.2
GO:0000779	condensed chromosome, centromeric region	2 of 832 in the list	439 of 72132 in the genome	1	XM_006515151.3,XM_011243883.2
GO:0015934	large ribosomal subunit	2 of 832 in the list	455 of 72132 in the genome	1	XM_006534567.2,NM_029751.4
GO:0099568	cytoplasmic region	14 of 832 in the list	1898 of 72132 in the genome	1	XM_011245124.2,NM_027909.2,NM_001294149.1,NM_008448.3,XM_006495928.3,NM_026648.4,NM_010196.4,XM_006529160.3,NM_021328.3,NM_026855.4,NM_010623.4,XM_006519332.3,XM_006519331.2,XM_006510614.3
GO:0016021	integral component of membrane	296 of 832 in the list	27951 of 72132 in the genome	1	XM_006536151.2,XM_006532451.2,NM_019403.3,NM_001253874.1,XM_006502128.2,XM_017318057.1,XM_006539646.2,NM_011116.2,NM_001253702.1,XM_017315325.1,XM_017319976.1,XM_006521322.1,NM_177638.4,NM_028053.2,XM_006502476.3,XM_006537712.2,NM_001290518.1,XM_006529147.2,NM_033570.2,NM_001160019.1,XM_006541010.3,NM_026168.4,XM_011246109.2,NM_011113.4,XM_006529146.2,NM_001310651.1,XM_011239027.2,NM_153394.2,NM_…
GO:0031256	leading edge membrane	3 of 832 in the list	615 of 72132 in the genome	1	NM_145922.2,NM_016742.4,NM_026376.3
GO:0030426	growth cone	6 of 832 in the list	1005 of 72132 in the genome	1	NM_001025067.2,XM_006501544.2,NM_001286551.1,NM_008448.3,NM_001310698.1,XM_017319602.1
GO:0070062	extracellular exosome	2 of 832 in the list	481 of 72132 in the genome	1	NM_009657.4,NM_001303423.1
GO:0000794	condensed nuclear chromosome	3 of 832 in the list	624 of 72132 in the genome	1	XM_017321957.1,XM_006515151.3,XM_011243883.2
GO:0005765	lysosomal membrane	3 of 832 in the list	629 of 72132 in the genome	1	XM_006524796.2,NM_024432.2,XM_017317610.1
GO:0030427	site of polarized growth	6 of 832 in the list	1016 of 72132 in the genome	1	NM_008448.3,XM_017319602.1,NM_001310698.1,XM_006501544.2,NM_001025067.2,NM_001286551.1
GO:0098852	lytic vacuole membrane	3 of 832 in the list	637 of 72132 in the genome	1	NM_024432.2,XM_017317610.1,XM_006524796.2
GO:0000776	kinetochore	2 of 832 in the list	505 of 72132 in the genome	1	XM_006515151.3,XM_011243883.2
GO:0031224	intrinsic component of membrane	299 of 832 in the list	28393 of 72132 in the genome	1	NM_010794.3,XM_006527487.3,XM_011249853.2,NM_177578.4,XM_017318055.1,XM_011250030.2,XM_017322042.1,NM_144791.2,NM_001301713.1,XM_011239029.1,XM_006532845.2,XM_006538190.3,XM_017321995.1,XM_017320847.1,NM_001177361.1,XM_006539639.3,XM_006502127.2,XM_011246162.2,XM_011246576.2,NM_175486.3,NM_030110.1,NM_001243049.1,NM_008123.3,NM_011591.5,NM_023908.2,XM_006522526.3,NM_001044720.1,NM_001271413.1,XM_…
GO:0150034	distal axon	10 of 832 in the list	1535 of 72132 in the genome	1	NM_008448.3,NM_145922.2,XM_017319602.1,NM_001025067.2,XM_006532054.1,NM_001243049.1,NM_001310698.1,XM_006501544.2,NM_016920.3,NM_001286551.1
GO:1903561	extracellular vesicle	2 of 832 in the list	521 of 72132 in the genome	1	NM_001303423.1,NM_009657.4
GO:0000793	condensed chromosome	6 of 832 in the list	1088 of 72132 in the genome	1	NM_026746.3,XM_017321957.1,XM_006515151.3,XM_006521316.3,XM_011243883.2,XM_006521317.3
GO:0044440	endosomal part	7 of 832 in the list	1221 of 72132 in the genome	1	XM_006515369.3,NM_134050.4,XM_006524796.2,XM_006515368.3,NM_001303244.1,XM_017317610.1,NM_024432.2
GO:0043230	extracellular organelle	2 of 832 in the list	553 of 72132 in the genome	1	NM_001303423.1,NM_009657.4
GO:0031253	cell projection membrane	6 of 832 in the list	1108 of 72132 in the genome	1	NM_016742.4,NM_021517.2,NM_026376.3,XM_017319675.1,NM_145922.2,NM_001146001.1
GO:0000775	chromosome, centromeric region	3 of 832 in the list	734 of 72132 in the genome	1	XM_011243883.2,NM_011427.3,XM_006515151.3
GO:0005813	centrosome	16 of 832 in the list	2354 of 72132 in the genome	1	XM_006531000.2,NM_178686.3,XM_006531415.1,NM_001128171.2,NM_173369.3,XM_011240905.2,XM_011246906.1,XM_006531416.3,XM_006531414.1,XM_011248523.2,XM_017312989.1,XM_006531417.2,XM_006531418.2,XM_011248524.1,XM_011248525.2,NM_001128170.2
GO:0010008	endosome membrane	6 of 832 in the list	1170 of 72132 in the genome	1	XM_006515369.3,XM_017317610.1,NM_024432.2,XM_006515368.3,XM_006524796.2,NM_134050.4
GO:0043296	apical junction complex	2 of 832 in the list	604 of 72132 in the genome	1	NM_133226.2,NM_177638.4
GO:0030027	lamellipodium	4 of 832 in the list	971 of 72132 in the genome	1	XM_006528313.3,NM_152801.2,NM_026376.3,XM_006528316.3
GO:0005768	endosome	20 of 832 in the list	2961 of 72132 in the genome	1	XM_017317610.1,NM_024432.2,NM_134050.4,XM_011249853.2,XM_006536237.2,XM_006537712.2,NM_001303244.1,XM_006515368.3,NM_025286.3,XM_006532696.1,XM_006536235.3,NM_009593.2,NM_172443.3,XM_006536236.3,NM_001190386.1,NM_026769.5,XM_006524796.2,NM_001290518.1,NM_001190385.1,XM_006515369.3
GO:0031514	motile cilium	2 of 832 in the list	693 of 72132 in the genome	1	NM_001042715.3,XM_006531132.2
GO:0044391	ribosomal subunit	2 of 832 in the list	728 of 72132 in the genome	1	NM_029751.4,XM_006534567.2
GO:0036464	cytoplasmic ribonucleoprotein granule	2 of 832 in the list	742 of 72132 in the genome	1	XM_011242760.2,NM_001290123.1
GO:0030054	cell junction	33 of 832 in the list	4486 of 72132 in the genome	1	XM_017319975.1,NM_001168521.1,XM_017319976.1,NM_010069.1,XM_006495804.2,NM_172795.3,NM_177638.4,XM_017321970.1,NM_133226.2,XM_006522126.1,XM_017321971.1,XM_006529145.2,XM_017321968.1,NM_008123.3,XM_006529147.2,XM_006529146.2,XM_006495805.2,NM_001304329.1,XM_006528316.3,NM_001126047.3,NM_152801.2,XM_006495810.3,XM_017321969.1,NM_153394.2,XM_006528313.3,XM_017321967.1,XM_006495809.3,NM_001286551.1,…
GO:0005911	cell-cell junction	8 of 832 in the list	1660 of 72132 in the genome	1	NM_152801.2,NM_008123.3,XM_006528313.3,NM_133226.2,XM_006528316.3,XM_017319975.1,NM_177638.4,XM_017319976.1
GO:0035770	ribonucleoprotein granule	2 of 832 in the list	783 of 72132 in the genome	1	NM_001290123.1,XM_011242760.2
GO:0005615	extracellular space	29 of 832 in the list	4293 of 72132 in the genome	1	XM_006495810.3,NM_009657.4,XM_011240420.1,NM_010343.2,NM_001008700.3,NM_008355.3,NM_001126047.3,NM_001303244.1,XM_006495809.3,XM_006501544.2,NM_080434.3,XM_006495804.2,NM_007559.5,NM_001025067.2,NM_010196.4,NM_013526.1,XM_017319602.1,XM_006510538.3,XM_006495803.2,NM_001303423.1,XM_006495808.2,XM_006495805.2,XM_017319410.1,NM_001304329.1,XM_011250256.1,NM_009518.2,NM_001310698.1,NM_147776.4,NM_007…
GO:0044421	extracellular region part	36 of 832 in the list	5096 of 72132 in the genome	1	XM_006501544.2,XM_006495809.3,XM_011243347.2,NM_009657.4,XM_006495810.3,NM_001126047.3,NM_001303244.1,XM_011240420.1,NM_008355.3,XM_006495808.2,XM_017319410.1,NM_009518.2,NM_001310698.1,NM_022031.2,XM_006534873.3,XM_017320846.1,XM_006495803.2,NM_001303423.1,XM_006510538.3,XM_011248027.1,XM_006495804.2,NM_080434.3,XM_017320847.1,NM_010343.2,NM_001008700.3,NM_001304329.1,XM_011250256.1,XM_006495805…
GO:0005769	early endosome	5 of 832 in the list	1383 of 72132 in the genome	1	NM_024432.2,XM_017317610.1,XM_006524796.2,NM_172443.3,XM_006532696.1
GO:0031252	cell leading edge	8 of 832 in the list	1825 of 72132 in the genome	1	NM_009289.3,NM_026376.3,NM_016742.4,NM_152801.2,XM_006528313.3,XM_006528316.3,NM_001164639.1,NM_145922.2
GO:0044445	cytosolic part	2 of 832 in the list	920 of 72132 in the genome	1	NM_029751.4,XM_006514760.3
GO:0005576	extracellular region	52 of 832 in the list	6888 of 72132 in the genome	1	XM_017320846.1,XM_006534873.3,NM_022031.2,XM_006495803.2,NM_001303423.1,XM_006510538.3,NM_001081268.1,XM_017319410.1,XM_006495808.2,XM_006514690.3,XM_006527348.3,NM_001310698.1,NM_009518.2,XM_006527349.3,NM_009657.4,XM_006495810.3,NM_001303244.1,NM_001126047.3,NM_001012723.2,NM_008355.3,XM_006501703.3,XM_011240420.1,XM_006501544.2,XM_011243347.2,XM_006495809.3,XM_006527347.3,XM_006499676.3,NM_010…
GO:0005840	ribosome	2 of 832 in the list	1365 of 72132 in the genome	1	XM_006534567.2,NM_029751.4
GO:1990904	ribonucleoprotein complex	11 of 832 in the list	3481 of 72132 in the genome	1	NM_001290123.1,XM_011242760.2,NM_133998.3,NM_144831.2,XM_006513034.2,NM_016859.3,XM_006534567.2,XM_006518797.1,NM_001290128.1,NM_029751.4,NM_024215.2

## Sheet: molecular function
Gene Ontology term ID	Gene Ontology term	Cluster frequency	Genome frequency of use	Corrected P-value	Gene ID
GO:0070273	phosphatidylinositol-4-phosphate binding	42 of 783 in the list	147 of 64704 in the genome	2.06e-42	XM_017316646.1,XM_017316649.1,XM_011245648.2,XM_017316645.1,XM_011245670.2,XM_011245673.2,NM_177912.4,XM_011245754.2,XM_017316652.1,XM_017316644.1,XM_011245755.2,XM_011245677.2,XM_006521502.3,NM_001168274.1,NM_028992.1,XM_017316648.1,XM_017316640.1,XM_011245757.2,XM_011245676.2,XM_006521098.3,XM_017316641.1,XM_017316647.1,XM_006521096.3,XM_017316651.1,XM_017316653.1,XM_011245674.2,XM_011245675.2,…
GO:0001786	phosphatidylserine binding	42 of 783 in the list	282 of 64704 in the genome	9.24e-30	NM_177912.4,XM_011245673.2,XM_011245670.2,XM_011245754.2,XM_017316644.1,XM_017316652.1,XM_017316649.1,XM_017316646.1,XM_017316645.1,XM_011245648.2,XM_006521502.3,XM_011245755.2,XM_011245677.2,NM_028992.1,NM_001168274.1,XM_011245757.2,XM_017316640.1,XM_011245676.2,XM_017316648.1,XM_017316653.1,XM_017316651.1,XM_006521096.3,XM_017316647.1,XM_017316641.1,XM_006521098.3,XM_006521097.3,NM_183194.3,XM_…
GO:0005546	phosphatidylinositol-4,5-bisphosphate binding	42 of 783 in the list	319 of 64704 in the genome	1.59e-27	XM_017316653.1,XM_017316651.1,XM_006521096.3,XM_017316647.1,XM_017316641.1,XM_006521098.3,XM_006521097.3,NM_183194.3,XM_017316639.1,XM_011245674.2,XM_011245675.2,XM_006521025.3,XM_017316643.1,XM_017316638.1,XM_017316650.1,XM_011245756.2,XM_011245669.2,XM_011245667.2,XM_011245668.2,XM_011245672.2,XM_011245671.2,XM_017316642.1,NM_031378.3,NM_177912.4,XM_011245673.2,XM_011245670.2,XM_017316652.1,XM_…
GO:0072341	modified amino acid binding	42 of 783 in the list	422 of 64704 in the genome	1.29e-22	XM_011245648.2,XM_017316645.1,XM_017316649.1,XM_017316646.1,XM_011245754.2,XM_017316652.1,XM_017316644.1,NM_177912.4,XM_011245673.2,XM_011245670.2,XM_011245755.2,XM_011245677.2,XM_006521502.3,NM_028992.1,NM_001168274.1,XM_017316648.1,XM_011245676.2,XM_017316640.1,XM_011245757.2,XM_017316641.1,XM_006521098.3,XM_017316653.1,XM_017316647.1,XM_006521096.3,XM_017316651.1,XM_006521025.3,XM_011245675.2,…
GO:1902936	phosphatidylinositol bisphosphate binding	43 of 783 in the list	450 of 64704 in the genome	1.76e-22	XM_006521502.3,XM_011245755.2,XM_011245677.2,NM_177912.4,XM_011245670.2,XM_011245673.2,XM_011245754.2,XM_017316644.1,XM_017316652.1,XM_017316649.1,XM_017316646.1,XM_017316645.1,XM_011245648.2,XM_017316640.1,XM_011245757.2,XM_011245676.2,XM_017316648.1,XM_006504752.3,NM_028992.1,NM_001168274.1,XM_006521097.3,NM_183194.3,XM_017316639.1,XM_011245674.2,XM_011245675.2,XM_006521025.3,XM_017316653.1,XM_…
GO:0005543	phospholipid binding	79 of 783 in the list	1755 of 64704 in the genome	1.51e-20	XM_017316638.1,XM_017316643.1,NM_027909.2,XM_011245756.2,XM_006510538.3,XM_011243356.2,XM_011245668.2,XM_011245669.2,NM_178119.3,NM_031378.3,XM_011245671.2,XM_017316651.1,XM_017316653.1,XM_011243354.2,XM_011243357.1,XM_006521098.3,XM_017316639.1,XM_011243353.1,XM_006521097.3,XM_017313789.1,XM_006521025.3,XM_011245674.2,XM_011245675.2,XM_006504752.3,XM_017321968.1,NM_028992.1,XM_011243355.1,NM_010…
GO:1901981	phosphatidylinositol phosphate binding	44 of 783 in the list	642 of 64704 in the genome	2.61e-17	NM_031378.3,XM_017316642.1,XM_011245671.2,XM_011245672.2,XM_011245667.2,XM_011245668.2,XM_011245669.2,XM_011245756.2,XM_017316650.1,XM_017316638.1,XM_017316643.1,XM_006521025.3,XM_011245674.2,XM_011245675.2,XM_017316639.1,NM_183194.3,XM_006521097.3,XM_006521098.3,XM_017316641.1,XM_017316647.1,XM_006521096.3,XM_017316651.1,XM_017316653.1,XM_017316648.1,XM_011245676.2,XM_017316640.1,XM_011245757.2,…
GO:0003827	alpha-1,3-mannosylglycoprotein 2-beta-N-acetylglucosaminyltransferase activity	9 of 783 in the list	9 of 64704 in the genome	3.16e-15	NM_001110149.1,XM_006532398.3,NM_010794.3,XM_017314314.1,XM_006532400.3,XM_006532397.3,NM_001110148.1,XM_006532399.2,NM_001110150.1
GO:0035091	phosphatidylinositol binding	50 of 783 in the list	1031 of 64704 in the genome	1.25e-13	XM_006504752.3,NM_001168274.1,NM_028992.1,NM_010331.2,XM_011245676.2,XM_017316640.1,XM_011245757.2,XM_017316648.1,XM_017316652.1,XM_011245754.2,XM_017316644.1,XM_011245673.2,XM_011245670.2,NM_177912.4,XM_006524167.3,XM_006515161.3,XM_011245648.2,XM_017316645.1,XM_017316649.1,XM_017316646.1,XM_006521502.3,XM_011245677.2,XM_011245755.2,XM_017316638.1,XM_017316643.1,XM_011245756.2,NM_027909.2,XM_017…
GO:0061578	Lys63-specific deubiquitinase activity	13 of 783 in the list	37 of 64704 in the genome	1.75e-13	XM_011248525.2,NM_001128171.2,XM_006531415.1,XM_011248524.1,NM_029705.3,XM_006531418.2,XM_006531416.3,XM_006531417.2,XM_017312989.1,XM_006531414.1,XM_011248523.2,NM_173369.3,NM_001128170.2
GO:0008289	lipid binding	82 of 783 in the list	2740 of 64704 in the genome	5.07e-11	XM_017316642.1,XM_017321966.1,XM_011245667.2,XM_011243359.1,XM_011245672.2,NM_016811.2,XM_017316650.1,NM_019731.1,XM_017313786.1,NM_001146295.1,XM_006510614.3,XM_017321967.1,XM_011243358.2,NM_183194.3,XM_017316641.1,NM_021429.3,XM_017316432.1,XM_017321969.1,XM_017313787.1,XM_017316647.1,XM_006521096.3,XM_011243360.1,XM_011247149.2,XM_011245676.2,XM_017321971.1,NM_001168274.1,NM_010069.1,XM_006524…
GO:0008281	sulfonylurea receptor activity	10 of 783 in the list	27 of 64704 in the genome	2.65e-10	NM_011511.2,XM_006506950.3,NM_021042.2,NM_001310143.1,NM_021041.2,XM_006506952.2,XM_006506948.3,XM_006506951.3,XM_006506949.3,NM_001044720.1
GO:0004143	diacylglycerol kinase activity	14 of 783 in the list	81 of 64704 in the genome	6.62e-10	XM_017313786.1,XM_017313789.1,XM_011243358.2,XM_011243353.1,XM_011243359.1,XM_011243356.2,NM_016811.2,XM_011243355.1,XM_011243351.1,XM_011243354.2,XM_011243357.1,XM_017313788.1,XM_017313787.1,XM_011243360.1
GO:1990380	Lys48-specific deubiquitinase activity	13 of 783 in the list	72 of 64704 in the genome	2.37e-09	XM_011248525.2,NM_001128171.2,XM_006531415.1,NM_029705.3,XM_011248524.1,XM_006531418.2,XM_006531416.3,XM_006531417.2,XM_017312989.1,XM_006531414.1,XM_011248523.2,NM_173369.3,NM_001128170.2
GO:0070324	thyroid hormone binding	9 of 783 in the list	28 of 64704 in the genome	1.78e-08	XM_011244738.2,XM_017315947.1,XM_011244740.2,XM_017315946.1,XM_011244741.2,XM_006517972.3,XM_017315948.1,XM_006517971.3,XM_011244743.2
GO:0106137	IkappaB kinase complex binding	6 of 783 in the list	8 of 64704 in the genome	5.03e-08	XM_006522584.3,XM_011246015.2,XM_011246016.2,NM_172821.3,XM_006522583.3,XM_006522582.3
GO:0016758	transferase activity, transferring hexosyl groups	32 of 783 in the list	684 of 64704 in the genome	8.36e-08	XM_017313803.1,NM_001110149.1,XM_006497720.3,NM_010283.4,XM_011239027.2,XM_011239026.1,XM_006523117.1,XM_017314314.1,NM_001308299.1,NM_001122993.1,NM_001110148.1,XM_006523116.3,NM_001110150.1,NM_001308300.1,XM_006532398.3,NM_010794.3,NM_033149.3,XM_006532400.3,XM_006532397.3,XM_011239028.2,XM_017322380.1,XM_006532399.2,NM_145222.2,XM_011241108.2,XM_011239029.1,NM_001271578.1,NM_178752.3,XM_017317…
GO:0003951	NAD+ kinase activity	14 of 783 in the list	116 of 64704 in the genome	9.97e-08	XM_011243360.1,XM_017313787.1,XM_017313788.1,XM_011243357.1,XM_011243354.2,XM_011243351.1,XM_011243355.1,XM_011243356.2,NM_016811.2,XM_011243359.1,XM_011243353.1,XM_011243358.2,XM_017313789.1,XM_017313786.1
GO:0070064	proline-rich region binding	12 of 783 in the list	78 of 64704 in the genome	1.13e-07	XM_006531418.2,XM_011248524.1,XM_006531415.1,NM_001128171.2,XM_011248525.2,NM_001128170.2,NM_173369.3,XM_017312989.1,XM_006531414.1,XM_011248523.2,XM_006531417.2,XM_006531416.3
GO:0015459	potassium channel regulator activity	15 of 783 in the list	158 of 64704 in the genome	6.78e-07	NM_021041.2,XM_011239580.2,XM_006506951.3,XM_006506952.2,XM_006506948.3,XM_006506949.3,NM_001044720.1,NM_001291152.1,XM_006499658.3,NM_011511.2,XM_006506950.3,NM_013731.3,NM_021042.2,NM_001291154.1,NM_001310143.1
GO:0047276	N-acetyllactosaminide 3-alpha-galactosyltransferase activity	6 of 783 in the list	11 of 64704 in the genome	8.05e-07	XM_011239028.2,XM_011239026.1,XM_011239029.1,NM_010283.4,XM_011239027.2,NM_001145821.2
GO:0019905	syntaxin binding	20 of 783 in the list	306 of 64704 in the genome	9.53e-07	XM_017315598.1,NM_001044720.1,XM_006506949.3,XM_006506948.3,XM_006517370.3,NM_021041.2,NM_001310143.1,NM_021042.2,NM_134062.2,XM_006506950.3,NM_001199695.1,XM_006517371.3,NM_029653.3,XM_006506952.2,NM_001005506.3,XM_006506951.3,NM_001285917.1,XM_006532736.3,NM_011511.2,XM_006502659.3
GO:0043168	anion binding	215 of 783 in the list	12168 of 64704 in the genome	1.07e-06	XM_017316646.1,XM_006532451.2,NM_022000.3,NM_031389.2,NM_001037136.1,XM_006524167.3,NM_001291154.1,XM_011245670.2,NM_025517.3,XM_006503442.1,NM_010623.4,XM_017315598.1,XM_006506949.3,NM_181593.2,XM_006515367.3,XM_011246015.2,XM_006529156.3,XM_006504752.3,XM_017316648.1,XM_006500766.3,NM_176999.3,XM_006526697.3,NM_001195025.1,XM_017316640.1,XM_011245757.2,XM_006503441.3,XM_006529158.3,NM_001081211…
GO:0035250	UDP-galactosyltransferase activity	11 of 783 in the list	78 of 64704 in the genome	1.68e-06	NM_001145821.2,XM_011239027.2,NM_010283.4,XM_011239029.1,XM_011239028.2,XM_006523116.3,NM_001122993.1,XM_006523117.1,NM_033149.3,XM_011239026.1,XM_017317171.1
GO:0004555	alpha,alpha-trehalase activity	6 of 783 in the list	13 of 64704 in the genome	2.93e-06	XM_006510518.3,XM_006510516.3,XM_006510517.2,NM_001277847.1,NM_001277851.1,NM_021481.3
GO:0015927	trehalase activity	6 of 783 in the list	13 of 64704 in the genome	2.93e-06	XM_006510518.3,XM_006510517.2,XM_006510516.3,NM_001277847.1,NM_001277851.1,NM_021481.3
GO:0070290	N-acylphosphatidylethanolamine-specific phospholipase D activity	8 of 783 in the list	34 of 64704 in the genome	3.63e-06	XM_006539646.2,NM_011116.2,XM_017322042.1,XM_011250456.1,XM_006539643.2,XM_006539645.2,XM_006539642.2,NM_001317355.1
GO:0004630	phospholipase D activity	8 of 783 in the list	36 of 64704 in the genome	5.93e-06	XM_006539646.2,NM_011116.2,XM_011250456.1,XM_017322042.1,XM_006539642.2,NM_001317355.1,XM_006539643.2,XM_006539645.2
GO:0032051	clathrin light chain binding	7 of 783 in the list	24 of 64704 in the genome	6.38e-06	XM_006536236.3,NM_001190386.1,NM_026769.5,XM_011249853.2,NM_001190385.1,XM_006536235.3,XM_006536237.2
GO:0008378	galactosyltransferase activity	12 of 783 in the list	114 of 64704 in the genome	9.69e-06	NM_033149.3,XM_006523117.1,NM_001122993.1,XM_017317171.1,XM_011239026.1,XM_011239029.1,NM_010283.4,XM_011239027.2,NM_001145821.2,XM_006523116.3,XM_011239028.2,NM_145222.2
GO:0008194	UDP-glycosyltransferase activity	24 of 783 in the list	501 of 64704 in the genome	1.06e-05	NM_010794.3,NM_033149.3,XM_006532400.3,XM_006532397.3,NM_001110149.1,XM_006532398.3,NM_010283.4,XM_011241108.2,XM_011239029.1,XM_011239027.2,XM_011239028.2,XM_006532399.2,NM_145222.2,XM_006523117.1,NM_175313.4,XM_017314314.1,NM_001122993.1,XM_017317171.1,XM_011239026.1,NM_001145821.2,NM_001110148.1,XM_006505258.3,XM_006523116.3,NM_001110150.1
GO:0045499	chemorepellent activity	12 of 783 in the list	116 of 64704 in the genome	1.18e-05	NM_001122889.1,XM_006495804.2,XM_017319410.1,XM_006495809.3,XM_017319955.1,XM_006495808.2,XM_006495805.2,XM_017319954.1,NM_001304329.1,XM_006495803.2,NM_001126047.3,XM_006495810.3
GO:0005524	ATP binding	137 of 783 in the list	7096 of 64704 in the genome	1.58e-05	XM_006506949.3,NM_181593.2,XM_017315598.1,NM_010623.4,XM_006503442.1,NM_025517.3,NM_001291154.1,NM_031389.2,XM_006532451.2,XM_006529158.3,XM_006526697.3,XM_006503441.3,NM_001195025.1,NM_176999.3,XM_006500766.3,XM_011246015.2,XM_006529156.3,XM_006513483.2,XM_011243353.1,XM_006501883.1,NM_001294150.1,XM_006518797.1,NM_009593.2,XM_011243357.1,XM_006529161.3,NM_011848.4,NM_001285783.1,XM_011243356.2,…
GO:0004596	peptide alpha-N-acetyltransferase activity	7 of 783 in the list	27 of 64704 in the genome	1.58e-05	XM_006522679.1,NM_025832.2,NM_001290689.1,XM_017317155.1,XM_006522680.2,NM_029090.3,XM_011246038.2
GO:0004827	proline-tRNA ligase activity	5 of 783 in the list	9 of 64704 in the genome	1.84e-05	NM_001083887.2,XM_006502945.3,NM_172272.2,NM_001285783.1,NM_001285784.1
GO:0008046	axon guidance receptor activity	6 of 783 in the list	19 of 64704 in the genome	4.35e-05	XM_006538531.3,NM_001122889.1,NM_001290753.2,XM_006538534.2,XM_017319955.1,XM_017319954.1
GO:0005005	transmembrane-ephrin receptor activity	7 of 783 in the list	33 of 64704 in the genome	7.16e-05	XM_006538534.2,XM_017319955.1,XM_017319954.1,XM_006538531.3,NM_010142.4,NM_001290753.2,NM_001122889.1
GO:0032559	adenyl ribonucleotide binding	137 of 783 in the list	7283 of 64704 in the genome	7.28e-05	NM_019731.1,NM_008702.3,XM_006516993.2,NM_011511.2,NM_016811.2,XM_006517371.3,XM_006522584.3,XM_006523451.1,NM_001310688.1,XM_006506950.3,XM_011243360.1,NM_021042.2,NM_001145827.1,NM_001164639.1,NM_008448.3,NM_001204906.1,XM_006528084.3,NM_153168.2,NM_027192.2,NM_001083887.2,XM_006529157.3,XM_006516995.2,XM_006522582.3,NM_198608.2,NM_013731.3,NM_198942.2,NM_008440.4,NM_028778.4,NM_001310143.1,XM_…
GO:0005412	glucose:sodium symporter activity	6 of 783 in the list	21 of 64704 in the genome	8.53e-05	XM_017314012.1,XM_017314011.1,NM_198635.3,XM_017314013.1,XM_006513791.3,XM_017314010.1
GO:0030554	adenyl nucleotide binding	137 of 783 in the list	7317 of 64704 in the genome	9.51e-05	XM_006506951.3,XM_006538531.3,XM_017313887.1,XM_011243356.2,XM_017314444.1,NM_001294150.1,XM_006518797.1,XM_006501883.1,XM_011243353.1,XM_006513483.2,NM_011848.4,NM_001285783.1,XM_011243357.1,XM_006529161.3,NM_009593.2,XM_006500766.3,NM_176999.3,XM_006526697.3,NM_001195025.1,XM_006503441.3,XM_006529158.3,XM_011246015.2,XM_006529156.3,NM_025517.3,XM_006503442.1,NM_010623.4,XM_017315598.1,XM_006506…
GO:0043492	ATPase activity, coupled to movement of substances	23 of 783 in the list	535 of 64704 in the genome	0.00014	XM_006528084.3,XM_006532053.1,NM_001310143.1,NM_021042.2,XM_006506950.3,NM_009593.2,XM_017314606.1,XM_006506948.3,XM_011247614.2,NM_021041.2,NM_001044720.1,XM_006506949.3,XM_006533534.3,NM_011511.2,XM_006532055.2,XM_006532054.1,XM_006506951.3,XM_006506952.2,NM_176999.3,NM_001243049.1,NM_016920.3,NM_001243051.1,XM_017314605.1
GO:0035639	purine ribonucleoside triphosphate binding	149 of 783 in the list	8234 of 64704 in the genome	0.00018	NM_134062.2,XM_006532845.2,XM_006515368.3,NM_172821.3,NM_009289.3,XM_017321957.1,NM_001122889.1,XM_011247149.2,XM_006515369.3,NM_177613.2,XM_006529155.3,NM_001044720.1,XM_017319955.1,XM_011243358.2,XM_006502104.2,XM_006517370.3,NM_001146295.1,NM_010589.6,NM_009739.3,NM_134050.4,XM_017313786.1,NM_001190978.1,XM_017313787.1,XM_011240905.2,XM_006529909.2,XM_006538534.2,NM_001294149.1,XM_011246016.2,…
GO:0008144	drug binding	143 of 783 in the list	7904 of 64704 in the genome	0.00034	XM_017313887.1,XM_011243356.2,XM_006506951.3,XM_006538531.3,XM_017314444.1,NM_001286551.1,XM_011243353.1,XM_006513483.2,NM_001294150.1,XM_006518797.1,XM_006501883.1,XM_006529161.3,XM_011243357.1,NM_009593.2,NM_011848.4,NM_001285783.1,XM_006526697.3,XM_006503441.3,NM_001195025.1,XM_006529158.3,XM_006529146.2,XM_006500766.3,NM_176999.3,XM_006529147.2,XM_011246015.2,XM_006529156.3,XM_017315598.1,XM_…
GO:0099528	G protein-coupled neurotransmitter receptor activity	10 of 783 in the list	111 of 64704 in the genome	0.00065	XM_006512437.3,XM_006516852.2,XM_006529146.2,XM_006529147.2,NM_153394.2,NM_001010973.2,XM_006529145.2,XM_017315397.1,XM_006522126.1,XM_006516854.2
GO:0032553	ribonucleotide binding	150 of 783 in the list	8488 of 64704 in the genome	0.00067	NM_176999.3,XM_006500766.3,XM_006529158.3,NM_001195025.1,XM_006503441.3,XM_006526697.3,XM_006515367.3,XM_011246015.2,XM_006529156.3,XM_006503442.1,NM_010623.4,NM_025517.3,NM_181593.2,XM_006506949.3,XM_017315598.1,NM_001037136.1,NM_031389.2,NM_022000.3,XM_006532451.2,NM_001291154.1,NM_178119.3,XM_006506951.3,XM_006538531.3,XM_011243356.2,XM_017313887.1,XM_017314444.1,XM_006501883.1,XM_006518797.1,…
GO:0000149	SNARE binding	20 of 783 in the list	459 of 64704 in the genome	0.0007	NM_001005506.3,XM_006506951.3,XM_006506952.2,XM_006517371.3,NM_029653.3,XM_006532736.3,XM_006502659.3,NM_011511.2,NM_001285917.1,XM_006506948.3,NM_021041.2,XM_006517370.3,XM_017315598.1,NM_001044720.1,XM_006506949.3,NM_001199695.1,NM_001310143.1,NM_021042.2,XM_006506950.3,NM_134062.2
GO:0032555	purine ribonucleotide binding	149 of 783 in the list	8439 of 64704 in the genome	0.00077	NM_144831.2,NM_001162947.1,XM_017317203.1,NM_001290753.2,NM_001291152.1,XM_006539041.3,XM_006513482.2,NM_019777.3,NM_001285784.1,XM_011243354.2,NM_008771.3,XM_017314606.1,XM_017318066.1,XM_006529160.3,XM_006502945.3,XM_017318289.1,XM_017313888.1,NM_021041.2,NM_080575.2,XM_017313789.1,NM_010142.4,XM_011247614.2,XM_006510937.3,NM_001110315.2,XM_006533534.3,XM_017319954.1,XM_011243355.1,XM_006499658…
GO:0017076	purine nucleotide binding	149 of 783 in the list	8477 of 64704 in the genome	0.001	NM_008702.3,NM_019731.1,XM_006516993.2,NM_011511.2,NM_016811.2,XM_006517371.3,XM_006523451.1,NM_001310688.1,XM_006522584.3,XM_011243360.1,XM_006506950.3,NM_001145827.1,NM_021042.2,NM_001164639.1,NM_008448.3,NM_153168.2,XM_006528084.3,NM_001204906.1,NM_027192.2,NM_001083887.2,XM_006529157.3,XM_006516995.2,XM_006522582.3,XM_006529782.1,NM_198608.2,NM_198942.2,NM_013731.3,XM_017313788.1,NM_021463.4,…
GO:0030377	urokinase plasminogen activator receptor activity	3 of 783 in the list	3 of 64704 in the genome	0.00105	NM_011113.4,XM_006539639.3,XM_006539640.3
GO:0042626	ATPase activity, coupled to transmembrane movement of substances	19 of 783 in the list	431 of 64704 in the genome	0.00109	XM_006532053.1,XM_006528084.3,XM_006506950.3,NM_009593.2,NM_021042.2,NM_001310143.1,NM_021041.2,XM_011247614.2,XM_006506948.3,XM_006506949.3,NM_001044720.1,NM_011511.2,XM_006532054.1,XM_006532055.2,NM_001243049.1,XM_006506951.3,XM_006506952.2,NM_016920.3,NM_001243051.1
GO:0008499	UDP-galactose:beta-N-acetylglucosamine beta-1,3-galactosyltransferase activity	5 of 783 in the list	18 of 64704 in the genome	0.00114	NM_033149.3,XM_006523117.1,NM_001122993.1,XM_006523116.3,XM_017317171.1
GO:0051117	ATPase binding	15 of 783 in the list	278 of 64704 in the genome	0.00116	XM_006532055.2,NM_199469.2,NM_001195023.1,XM_006532054.1,XM_006532053.1,NM_029705.3,NM_001160018.1,XM_006529782.1,NM_016920.3,NM_001243051.1,XM_006533134.2,NM_144791.2,NM_001243049.1,NM_001160019.1,NM_022327.5
GO:0005003	ephrin receptor activity	7 of 783 in the list	49 of 64704 in the genome	0.00121	NM_001290753.2,NM_010142.4,NM_001122889.1,XM_006538531.3,XM_017319954.1,XM_017319955.1,XM_006538534.2
GO:0015405	P-P-bond-hydrolysis-driven transmembrane transporter activity	21 of 783 in the list	522 of 64704 in the genome	0.00135	NM_001044720.1,XM_006506949.3,XM_006506948.3,XM_011247614.2,NM_021041.2,NM_001310143.1,NM_021042.2,NM_009593.2,XM_006506950.3,XM_006528084.3,XM_006532053.1,NM_001243051.1,NM_016920.3,XM_006506951.3,XM_006506952.2,NM_001243049.1,XM_006532055.2,XM_006532054.1,NM_001313693.1,NM_011591.5,NM_011511.2
GO:0015399	primary active transmembrane transporter activity	21 of 783 in the list	523 of 64704 in the genome	0.00139	XM_006532053.1,XM_006528084.3,NM_021042.2,NM_001310143.1,XM_006506950.3,NM_009593.2,XM_006506948.3,NM_021041.2,XM_011247614.2,XM_006506949.3,NM_001044720.1,NM_001313693.1,NM_011511.2,NM_011591.5,XM_006532055.2,XM_006532054.1,XM_006506951.3,XM_006506952.2,NM_001243049.1,NM_001243051.1,NM_016920.3
GO:0038191	neuropilin binding	9 of 783 in the list	96 of 64704 in the genome	0.0016	XM_006495804.2,XM_006495808.2,XM_006495805.2,XM_017319410.1,XM_006495809.3,NM_001304329.1,NM_001126047.3,XM_006495803.2,XM_006495810.3
GO:0099106	ion channel regulator activity	16 of 783 in the list	328 of 64704 in the genome	0.00196	NM_013731.3,XM_006506950.3,NM_001310143.1,NM_001291154.1,NM_021042.2,NM_025359.3,NM_001044720.1,XM_006506949.3,NM_021041.2,XM_006506948.3,XM_011239580.2,XM_006499658.3,NM_011511.2,NM_001291152.1,XM_006506951.3,XM_006506952.2
GO:0008375	acetylglucosaminyltransferase activity	13 of 783 in the list	219 of 64704 in the genome	0.00196	XM_006532399.2,XM_006505258.3,NM_001110148.1,NM_001110150.1,NM_145222.2,XM_011241108.2,NM_001110149.1,XM_006532398.3,NM_175313.4,NM_010794.3,XM_006532397.3,XM_006532400.3,XM_017314314.1
GO:0030215	semaphorin receptor binding	9 of 783 in the list	99 of 64704 in the genome	0.00207	XM_006495810.3,XM_006495803.2,NM_001126047.3,NM_001304329.1,XM_017319410.1,XM_006495809.3,XM_006495805.2,XM_006495808.2,XM_006495804.2
GO:0140103	catalytic activity, acting on a glycoprotein	9 of 783 in the list	100 of 64704 in the genome	0.00226	XM_006532398.3,NM_001110149.1,XM_017314314.1,XM_006532400.3,XM_006532397.3,NM_010794.3,NM_001110150.1,NM_001110148.1,XM_006532399.2
GO:0016298	lipase activity	21 of 783 in the list	541 of 64704 in the genome	0.00235	XM_011241332.1,NM_172791.2,XM_006527394.2,XM_011247379.1,XM_011247378.1,XM_006514690.3,XM_006539645.2,XM_006539643.2,XM_006539642.2,NM_001317355.1,NM_019588.2,XM_011247380.1,XM_006527395.3,NM_001166251.1,XM_017322042.1,XM_011250456.1,NM_011844.4,NM_001166249.1,XM_006514691.3,XM_006539646.2,NM_011116.2
GO:0048531	beta-1,3-galactosyltransferase activity	5 of 783 in the list	22 of 64704 in the genome	0.00339	XM_006523116.3,XM_017317171.1,NM_033149.3,XM_006523117.1,NM_001122993.1
GO:0005488	binding	661 of 783 in the list	50584 of 64704 in the genome	0.00375	XM_006510974.2,XM_011239235.1,XM_006513251.3,NM_001199695.1,NM_001184709.1,XM_006528084.3,XM_006525967.3,NM_001284409.1,NM_010832.5,XM_017313013.1,XM_006510614.3,NM_019731.1,NM_001290689.1,NM_009518.2,XM_006523451.1,XM_011245672.2,NM_001081268.1,XM_006517371.3,XM_006510970.3,XM_011245667.2,XM_011245648.2,XM_017312989.1,NM_198942.2,NM_011057.3,XM_006495804.2,XM_006506948.3,NM_001166251.1,NM_172795…
GO:0008812	choline dehydrogenase activity	3 of 783 in the list	4 of 64704 in the genome	0.00417	NM_001136240.1,NM_172264.2,NM_175343.5
GO:0016005	phospholipase A2 activator activity	3 of 783 in the list	4 of 64704 in the genome	0.00417	XM_017312543.1,NM_009810.3,NM_001284409.1
GO:0004706	JUN kinase kinase kinase activity	6 of 783 in the list	39 of 64704 in the genome	0.00426	XM_011246016.2,XM_011246015.2,XM_006522584.3,XM_006522582.3,NM_172821.3,XM_006522583.3
GO:0003700	DNA-binding transcription factor activity	81 of 783 in the list	4049 of 64704 in the genome	0.00448	XM_006515148.1,XM_011244741.2,XM_006510961.3,XM_006497784.1,XM_006520732.2,XM_006541527.1,NM_001164111.1,NM_001184710.1,NM_001310587.1,XM_011248893.2,XM_017313267.1,NM_001184708.1,XM_006539603.3,NM_198429.2,XM_006520733.1,NM_019680.2,NM_001164112.1,NM_001184706.1,XM_006532816.3,NM_001098203.1,XM_006541526.2,XM_017315948.1,XM_006515147.1,NM_001164110.1,XM_006510965.3,XM_011246905.2,XM_006497782.1,…
GO:0016757	transferase activity, transferring glycosyl groups	32 of 783 in the list	1109 of 64704 in the genome	0.00469	XM_011239027.2,XM_006497720.3,NM_010283.4,NM_001110149.1,XM_017313803.1,NM_001308300.1,NM_001110150.1,XM_006523116.3,NM_001110148.1,NM_001122993.1,XM_017314314.1,NM_001308299.1,XM_006523117.1,XM_011239026.1,XM_011241108.2,XM_011239029.1,NM_001271578.1,NM_145222.2,XM_017322380.1,XM_006532399.2,XM_011239028.2,XM_006532400.3,XM_006532397.3,NM_033149.3,NM_010794.3,XM_006532398.3,NM_001145821.2,XM_006…
GO:0003963	RNA-3'-phosphate cyclase activity	3 of 783 in the list	5 of 64704 in the genome	0.01033	XM_006501884.2,XM_006501883.1,NM_025517.3
GO:0052650	NADP-retinol dehydrogenase activity	5 of 783 in the list	28 of 64704 in the genome	0.01191	XM_006539464.3,NM_001290411.1,NM_001290409.1,XM_011250412.2,NM_175372.4
GO:0019899	enzyme binding	144 of 783 in the list	8559 of 64704 in the genome	0.01504	XM_011244741.2,XM_006531414.1,XM_017314863.1,NM_152801.2,NM_173369.3,XM_006531415.1,XM_006510538.3,XM_017314444.1,XM_006527394.2,XM_006532055.2,XM_017317608.1,NM_001037099.2,NM_016742.4,NM_001098203.1,XM_006498161.3,XM_006537830.3,NM_001243051.1,NM_019403.3,XM_006524167.3,NM_011427.3,NM_001285427.1,XM_006533134.2,XM_011240032.2,NM_022323.7,NM_025778.3,NM_001204167.1,XM_006527395.3,NM_001005475.2,…
GO:0042826	histone deacetylase binding	16 of 783 in the list	394 of 64704 in the genome	0.01889	XM_011240034.2,NM_133665.4,NM_001310587.1,XM_011248893.2,NM_010430.2,XM_006501089.2,NM_199198.2,XM_006532275.1,XM_011240032.2,XM_017314294.1,XM_017319472.1,NM_001098203.1,XM_006532816.3,XM_006520537.1,XM_006520543.2,XM_011248895.1
GO:0042623	ATPase activity, coupled	33 of 783 in the list	1248 of 64704 in the genome	0.01939	NM_001044720.1,XM_006533534.3,XM_006529160.3,XM_011247614.2,NM_021041.2,NM_021042.2,NM_009593.2,XM_006506950.3,XM_017314606.1,XM_006528084.3,NM_001204906.1,XM_006532053.1,NM_001243051.1,NM_016920.3,XM_006506951.3,XM_006523451.1,XM_017317203.1,XM_006532055.2,NM_144831.2,NM_011511.2,XM_006506949.3,XM_006523448.1,XM_006506948.3,NM_010623.4,NM_001310143.1,NM_198942.2,XM_017321957.1,XM_017314605.1,XM_…
GO:0046961	proton-transporting ATPase activity, rotational mechanism	6 of 783 in the list	51 of 64704 in the genome	0.0208	XM_006532055.2,NM_001243051.1,XM_006532054.1,NM_016920.3,XM_006532053.1,NM_001243049.1
GO:0097367	carbohydrate derivative binding	156 of 783 in the list	9485 of 64704 in the genome	0.02081	XM_006510538.3,XM_017314444.1,XM_017313887.1,XM_011243356.2,XM_006538531.3,XM_006506951.3,NM_178119.3,XM_006529161.3,XM_011243357.1,NM_009593.2,NM_011848.4,NM_001285783.1,XM_011243353.1,XM_006513483.2,NM_001294150.1,XM_006518797.1,XM_006501883.1,XM_011246015.2,XM_006515367.3,XM_006529156.3,XM_006526697.3,XM_006503441.3,NM_001195025.1,NM_001081211.2,XM_006529158.3,XM_006500766.3,NM_176999.3,NM_001…
GO:0004620	phospholipase activity	17 of 783 in the list	444 of 64704 in the genome	0.02261	XM_006514690.3,XM_011247378.1,XM_011247379.1,NM_172791.2,XM_006527394.2,XM_006514691.3,XM_017322042.1,XM_011250456.1,NM_011116.2,XM_006539646.2,XM_011247380.1,XM_006527395.3,NM_019588.2,NM_001317355.1,XM_006539642.2,XM_006539645.2,XM_006539643.2
GO:0016247	channel regulator activity	16 of 783 in the list	408 of 64704 in the genome	0.02859	NM_011511.2,XM_006499658.3,NM_001291152.1,XM_006506951.3,XM_006506952.2,NM_001291154.1,NM_021042.2,NM_001310143.1,XM_006506950.3,NM_013731.3,NM_025359.3,XM_006506949.3,NM_001044720.1,XM_011239580.2,XM_006506948.3,NM_021041.2
GO:0036459	thiol-dependent ubiquitinyl hydrolase activity	18 of 783 in the list	499 of 64704 in the genome	0.02924	XM_011250811.2,NM_001128170.2,XM_011250812.2,XM_011248524.1,XM_006531418.2,XM_011248525.2,XM_006531420.1,NM_173369.3,XM_006531419.1,XM_006531416.3,XM_006531417.2,XM_006531414.1,XM_011248523.2,XM_017312989.1,NM_029705.3,NM_001276279.1,NM_001128171.2,XM_006531415.1
GO:0043167	ion binding	360 of 783 in the list	25333 of 64704 in the genome	0.03253	XM_017321968.1,XM_011244740.2,XM_006509522.2,NM_001311061.1,NM_001285917.1,XM_011250812.2,NM_010331.2,XM_011243355.1,XM_011245552.2,XM_006495928.3,XM_006511476.3,XM_006529145.2,XM_011248524.1,NM_172272.2,XM_006517971.3,XM_017314951.1,XM_017318021.1,XM_017316645.1,NM_022327.5,XM_011246575.2,NM_144831.2,XM_006521777.2,XM_017315697.1,XM_006513482.2,NM_001081320.2,NM_025994.3,NM_001290753.2,XM_006520…
GO:0101005	ubiquitinyl hydrolase activity	18 of 783 in the list	504 of 64704 in the genome	0.0332	XM_006531417.2,XM_011248523.2,XM_006531414.1,XM_017312989.1,XM_006531416.3,XM_006531419.1,NM_173369.3,NM_001128171.2,XM_006531415.1,NM_029705.3,NM_001276279.1,XM_011250812.2,XM_011250811.2,NM_001128170.2,XM_006531420.1,XM_011248525.2,XM_011248524.1,XM_006531418.2
GO:0047609	acetylputrescine deacetylase activity	3 of 783 in the list	7 of 64704 in the genome	0.03551	NM_199198.2,XM_006520543.2,XM_006520537.1
GO:0047611	acetylspermidine deacetylase activity	3 of 783 in the list	7 of 64704 in the genome	0.03551	NM_199198.2,XM_006520537.1,XM_006520543.2
GO:0004843	thiol-dependent ubiquitin-specific protease activity	15 of 783 in the list	376 of 64704 in the genome	0.04029	NM_029705.3,XM_011248524.1,XM_006531418.2,NM_001128171.2,XM_006531415.1,XM_011248525.2,XM_011250811.2,NM_001128170.2,NM_173369.3,XM_006531417.2,XM_011250812.2,XM_017312989.1,XM_006531414.1,XM_011248523.2,XM_006531416.3
GO:0005402	carbohydrate:cation symporter activity	6 of 783 in the list	59 of 64704 in the genome	0.04796	XM_017314013.1,XM_006513791.3,XM_017314012.1,XM_017314011.1,NM_198635.3,XM_017314010.1
GO:0004969	histamine receptor activity	4 of 783 in the list	20 of 64704 in the genome	0.05266	XM_006516854.2,XM_017315397.1,XM_006516852.2,NM_001010973.2
GO:0001225	RNA polymerase II transcription coactivator binding	3 of 783 in the list	8 of 64704 in the genome	0.0563	NM_001164110.1,NM_198429.2,NM_001164112.1
GO:0004993	G protein-coupled serotonin receptor activity	7 of 783 in the list	90 of 64704 in the genome	0.06905	XM_006529147.2,XM_006516852.2,NM_001010973.2,XM_006529145.2,XM_006516854.2,XM_017315397.1,XM_006529146.2
GO:0099589	serotonin receptor activity	7 of 783 in the list	90 of 64704 in the genome	0.06905	XM_006516854.2,XM_017315397.1,XM_006529146.2,XM_006529145.2,XM_006516852.2,NM_001010973.2,XM_006529147.2
GO:0060229	lipase activator activity	5 of 783 in the list	41 of 64704 in the genome	0.07978	XM_017312543.1,NM_080434.3,XM_006510538.3,NM_009810.3,NM_001284409.1
GO:0035757	chemokine (C-C motif) ligand 19 binding	2 of 783 in the list	2 of 64704 in the genome	0.08716	NM_007719.2,NM_001301713.1
GO:0035758	chemokine (C-C motif) ligand 21 binding	2 of 783 in the list	2 of 64704 in the genome	0.08716	NM_001301713.1,NM_007719.2
GO:0038117	C-C motif chemokine 19 receptor activity	2 of 783 in the list	2 of 64704 in the genome	0.08716	NM_007719.2,NM_001301713.1
GO:0038121	C-C motif chemokine 21 receptor activity	2 of 783 in the list	2 of 64704 in the genome	0.08716	NM_001301713.1,NM_007719.2
GO:0043250	sodium-dependent organic anion transmembrane transporter activity	2 of 783 in the list	2 of 64704 in the genome	0.08716	XM_006535278.2,NM_029415.2
GO:0004709	MAP kinase kinase kinase activity	7 of 783 in the list	96 of 64704 in the genome	0.10349	XM_006522584.3,XM_011246016.2,XM_011246015.2,NM_172821.3,XM_006522583.3,XM_006522582.3,XM_006539041.3
GO:0008107	galactoside 2-alpha-L-fucosyltransferase activity	3 of 783 in the list	10 of 64704 in the genome	0.11849	XM_006541010.3,XM_017322380.1,NM_001271578.1
GO:0031127	alpha-(1,2)-fucosyltransferase activity	3 of 783 in the list	10 of 64704 in the genome	0.11849	NM_001271578.1,XM_006541010.3,XM_017322380.1
GO:0097200	cysteine-type endopeptidase activity involved in execution phase of apoptosis	3 of 783 in the list	10 of 64704 in the genome	0.11849	NM_009810.3,NM_001284409.1,XM_017312543.1
GO:0003712	transcription coregulator activity	41 of 783 in the list	1854 of 64704 in the genome	0.11881	XM_017315948.1,NM_001184711.1,XM_006510965.3,XM_011244743.2,NM_008976.2,XM_006510970.3,XM_011249906.2,XM_017319916.1,NM_001184706.1,NM_001163263.1,NM_001184710.1,NM_001184708.1,XM_017313267.1,XM_006510980.3,NM_182999.2,NM_001184709.1,XM_006510961.3,XM_006510974.2,XM_011244741.2,XM_006510978.3,XM_006510977.3,NM_178667.4,XM_006510979.3,XM_006537553.3,XM_006517972.3,XM_017315946.1,XM_011244738.2,XM_…
GO:0019783	ubiquitin-like protein-specific protease activity	18 of 783 in the list	559 of 64704 in the genome	0.11993	XM_011248525.2,XM_006531420.1,XM_006531418.2,XM_011248524.1,XM_011250812.2,NM_001128170.2,XM_011250811.2,XM_006531415.1,NM_001128171.2,NM_001276279.1,NM_029705.3,XM_006531416.3,XM_011248523.2,XM_017312989.1,XM_006531414.1,XM_006531417.2,NM_173369.3,XM_006531419.1
GO:0004415	hyalurononglucosaminidase activity	4 of 783 in the list	25 of 64704 in the genome	0.13105	XM_006527486.3,XM_006527487.3,NM_001033759.2,NM_031997.4
GO:0003777	microtubule motor activity	15 of 783 in the list	421 of 64704 in the genome	0.13799	NM_001294149.1,XM_006529156.3,NM_008448.3,XM_006495928.3,XM_006529157.3,XM_006529161.3,NM_008440.4,NM_010623.4,NM_001294150.1,XM_006529160.3,NM_001190978.1,XM_017318289.1,NM_001110315.2,XM_006529155.3,XM_006529158.3
GO:0005355	glucose transmembrane transporter activity	6 of 783 in the list	72 of 64704 in the genome	0.14563	XM_017314010.1,NM_198635.3,XM_017314011.1,XM_017314012.1,XM_006513791.3,XM_017314013.1
GO:0036442	proton-exporting ATPase activity	6 of 783 in the list	72 of 64704 in the genome	0.14563	NM_016920.3,XM_006532054.1,NM_001243051.1,XM_006532055.2,NM_001243049.1,XM_006532053.1
GO:0000166	nucleotide binding	154 of 783 in the list	9723 of 64704 in the genome	0.14632	XM_006524677.3,XM_006523448.1,XM_006506948.3,XM_017320414.1,XM_006537890.3,XM_017313062.1,XM_006522583.3,XM_011243351.1,NM_001136240.1,NM_013731.3,NM_198942.2,XM_017313788.1,NM_001310143.1,NM_021463.4,NM_028778.4,NM_008440.4,XM_006522582.3,XM_006529782.1,NM_198608.2,XM_006529157.3,XM_006516995.2,NM_027192.2,NM_001083887.2,NM_001164639.1,NM_008448.3,NM_153168.2,XM_006528084.3,NM_001204906.1,XM_011…
GO:1901265	nucleoside phosphate binding	154 of 783 in the list	9724 of 64704 in the genome	0.14701	XM_006513483.2,XM_011243353.1,XM_006501883.1,NM_001294150.1,XM_006518797.1,NM_009593.2,XM_011243357.1,XM_006529161.3,NM_011848.4,NM_001285783.1,XM_011243356.2,XM_017313887.1,NM_178119.3,XM_006506951.3,XM_006538531.3,XM_017314444.1,XM_006506949.3,NM_181593.2,XM_017315598.1,XM_006503442.1,NM_010623.4,NM_025517.3,NM_001291154.1,NM_031389.2,NM_022000.3,NM_001037136.1,XM_006532451.2,XM_006529158.3,XM_…
GO:0047696	beta-adrenergic receptor kinase activity	3 of 783 in the list	11 of 64704 in the genome	0.16146	XM_011247149.2,XM_017318066.1,XM_006526697.3
GO:0015149	hexose transmembrane transporter activity	6 of 783 in the list	75 of 64704 in the genome	0.18203	XM_017314010.1,XM_017314012.1,NM_198635.3,XM_017314011.1,XM_006513791.3,XM_017314013.1
GO:0044769	ATPase activity, coupled to transmembrane movement of ions, rotational mechanism	6 of 783 in the list	75 of 64704 in the genome	0.18203	NM_001243051.1,XM_006532054.1,NM_016920.3,XM_006532055.2,NM_001243049.1,XM_006532053.1
GO:0010485	H4 histone acetyltransferase activity	6 of 783 in the list	77 of 64704 in the genome	0.21001	XM_011246038.2,XM_006522680.2,NM_029090.3,XM_017317155.1,NM_001290689.1,XM_006522679.1
GO:0016262	protein N-acetylglucosaminyltransferase activity	3 of 783 in the list	12 of 64704 in the genome	0.21335	XM_006505258.3,NM_175313.4,XM_011241108.2
GO:0008190	eukaryotic initiation factor 4E binding	4 of 783 in the list	29 of 64704 in the genome	0.23679	NM_144524.2,XM_011244169.1,XM_006516199.3,XM_006516200.3
GO:0008227	G protein-coupled amine receptor activity	8 of 783 in the list	148 of 64704 in the genome	0.28224	XM_006516852.2,XM_006529146.2,NM_001010973.2,XM_006529147.2,XM_006516854.2,XM_017315397.1,XM_006521777.2,XM_006529145.2
GO:0015145	monosaccharide transmembrane transporter activity	6 of 783 in the list	83 of 64704 in the genome	0.31452	XM_017314013.1,XM_006513791.3,XM_017314011.1,NM_198635.3,XM_017314012.1,XM_017314010.1
GO:0005124	scavenger receptor binding	3 of 783 in the list	14 of 64704 in the genome	0.34668	NM_021517.2,XM_017319675.1,NM_001146001.1
GO:0048407	platelet-derived growth factor binding	4 of 783 in the list	32 of 64704 in the genome	0.34836	XM_006520592.3,NM_011057.3,NM_007743.3,XM_017316502.1
GO:0016773	phosphotransferase activity, alcohol group as acceptor	68 of 783 in the list	3740 of 64704 in the genome	0.36894	XM_017320414.1,XM_006522583.3,XM_017313788.1,NM_028778.4,NM_134062.2,NM_013731.3,XM_011243351.1,NM_009289.3,NM_172821.3,XM_006522582.3,XM_011247149.2,NM_001122889.1,XM_006516995.2,XM_011243358.2,XM_006502104.2,XM_017319955.1,XM_017313786.1,NM_009739.3,NM_010589.6,XM_006517370.3,NM_001146295.1,XM_006538534.2,NM_001145827.1,XM_011243360.1,XM_006529909.2,XM_017313787.1,XM_011244430.1,NM_001164639.1,…
GO:0005515	protein binding	357 of 783 in the list	25807 of 64704 in the genome	0.37373	XM_006520537.1,NM_007743.3,NM_133983.4,XM_006520592.3,XM_011247379.1,XM_006529782.1,XM_006528582.3,NM_001285428.1,NM_146123.3,XM_006529157.3,XM_006532054.1,NM_001081056.1,XM_011244738.2,NM_013526.1,XM_006524677.3,NM_080434.3,XM_017316502.1,XM_006522583.3,XM_006515149.3,NM_023045.2,XM_006510962.3,XM_006531416.3,NM_172760.3,NM_001310143.1,NM_001033543.3,NM_008440.4,XM_006497134.3,XM_006510963.3,NM_…
GO:0051119	sugar transmembrane transporter activity	6 of 783 in the list	86 of 64704 in the genome	0.38001	XM_017314010.1,XM_017314012.1,XM_017314011.1,NM_198635.3,XM_017314013.1,XM_006513791.3
GO:0015077	monovalent inorganic cation transmembrane transporter activity	30 of 783 in the list	1295 of 64704 in the genome	0.39759	XM_006540661.3,NM_016920.3,NM_001243051.1,NM_001243049.1,NM_011887.3,XM_006532055.2,NM_033570.2,NM_029415.2,XM_017321994.1,XM_017314013.1,XM_017314011.1,XM_006532054.1,NM_008422.2,NM_001243050.1,NM_028053.2,XM_006538083.1,XM_006502476.3,XM_006513791.3,NM_198635.3,XM_006535278.2,XM_017314010.1,XM_006540654.2,XM_017313362.1,XM_006540655.2,XM_017321996.1,XM_017321995.1,XM_017314012.1,XM_006532053.1,…
GO:0050750	low-density lipoprotein particle receptor binding	5 of 783 in the list	60 of 64704 in the genome	0.48142	NM_023055.2,XM_006510538.3,NM_080434.3,XM_006524791.3,XM_017317608.1
GO:0000014	single-stranded DNA endodeoxyribonuclease activity	4 of 783 in the list	35 of 64704 in the genome	0.49289	NM_146114.3,XM_006497455.1,XM_006497456.1,XM_006497452.3
GO:0008494	translation activator activity	4 of 783 in the list	35 of 64704 in the genome	0.49289	NM_201354.2,XM_006525967.3,XM_006525973.3,XM_006525968.3
GO:0018812	3-hydroxyacyl-CoA dehydratase activity	3 of 783 in the list	16 of 64704 in the genome	0.52382	XM_006538189.3,XM_006538190.3,XM_006538191.3
GO:0030145	manganese ion binding	9 of 783 in the list	203 of 64704 in the genome	0.53461	NM_001110149.1,XM_006532398.3,NM_010794.3,XM_017314314.1,XM_006532397.3,XM_006532400.3,NM_001110148.1,XM_006532399.2,NM_001110150.1
GO:0005004	GPI-linked ephrin receptor activity	3 of 783 in the list	17 of 64704 in the genome	0.63036	NM_001122889.1,XM_017319954.1,XM_017319955.1
GO:0097199	cysteine-type endopeptidase activity involved in apoptotic signaling pathway	3 of 783 in the list	17 of 64704 in the genome	0.63036	XM_017312543.1,NM_001284409.1,NM_009810.3
GO:0102158	very-long-chain 3-hydroxyacyl-CoA dehydratase activity	3 of 783 in the list	17 of 64704 in the genome	0.63036	XM_006538191.3,XM_006538189.3,XM_006538190.3
GO:0102343	3-hydroxy-arachidoyl-CoA dehydratase activity	3 of 783 in the list	17 of 64704 in the genome	0.63036	XM_006538191.3,XM_006538189.3,XM_006538190.3
GO:0102344	3-hydroxy-behenoyl-CoA dehydratase activity	3 of 783 in the list	17 of 64704 in the genome	0.63036	XM_006538190.3,XM_006538189.3,XM_006538191.3
GO:0102345	3-hydroxy-lignoceroyl-CoA dehydratase activity	3 of 783 in the list	17 of 64704 in the genome	0.63036	XM_006538191.3,XM_006538189.3,XM_006538190.3
GO:0019829	cation-transporting ATPase activity	8 of 783 in the list	168 of 64704 in the genome	0.64577	XM_011247614.2,NM_001243049.1,NM_001243051.1,NM_016920.3,XM_006528084.3,XM_006532053.1,XM_006532054.1,XM_006532055.2
GO:0022853	active ion transmembrane transporter activity	8 of 783 in the list	168 of 64704 in the genome	0.64577	XM_006532054.1,XM_006532055.2,XM_006532053.1,XM_006528084.3,NM_001243051.1,NM_016920.3,NM_001243049.1,XM_011247614.2
GO:0042625	ATPase coupled ion transmembrane transporter activity	8 of 783 in the list	168 of 64704 in the genome	0.64577	XM_006532054.1,XM_006532055.2,XM_006528084.3,XM_006532053.1,NM_001243051.1,NM_016920.3,XM_011247614.2,NM_001243049.1
GO:1901363	heterocyclic compound binding	339 of 783 in the list	24557 of 64704 in the genome	0.70264	NM_001195025.1,XM_006503441.3,XM_006529158.3,XM_006529146.2,NM_001102565.1,XM_006538560.3,XM_006529277.3,NM_199025.2,XM_006529147.2,XM_017315946.1,XM_011247945.2,XM_006515367.3,XM_017315598.1,XM_006510972.3,NM_001277988.2,XM_011245039.1,NM_025517.3,NM_010623.4,XM_017318505.1,XM_017322018.1,XM_006532451.2,NM_001037136.1,XM_011246905.2,XM_006498519.3,XM_011243356.2,XM_006538531.3,XM_006506951.3,XM_…
GO:0001224	RNA polymerase II transcription cofactor binding	3 of 783 in the list	18 of 64704 in the genome	0.74966	NM_001164112.1,NM_001164110.1,NM_198429.2
GO:0008234	cysteine-type peptidase activity	21 of 783 in the list	833 of 64704 in the genome	0.89771	XM_006531420.1,XM_011248525.2,XM_011248524.1,XM_006531418.2,XM_011250812.2,NM_009810.3,XM_011250811.2,NM_001128170.2,NM_001128171.2,XM_006531415.1,NM_029705.3,NM_001276279.1,XM_006531417.2,NM_001284409.1,XM_017312989.1,XM_006531414.1,XM_011248523.2,XM_006531416.3,XM_006531419.1,XM_017312543.1,NM_173369.3
GO:0042562	hormone binding	11 of 783 in the list	309 of 64704 in the genome	0.90996	XM_011244741.2,XM_017315946.1,NM_027909.2,XM_011244740.2,XM_017315947.1,XM_011244738.2,XM_011244743.2,XM_006517971.3,XM_017315948.1,XM_006510614.3,XM_006517972.3
GO:0047372	acylglycerol lipase activity	4 of 783 in the list	43 of 64704 in the genome	1	NM_001166251.1,XM_011241332.1,NM_001166249.1,NM_011844.4
GO:0008106	alcohol dehydrogenase (NADP+) activity	5 of 783 in the list	72 of 64704 in the genome	1	NM_175372.4,XM_011250412.2,NM_001290409.1,NM_001290411.1,XM_006539464.3
GO:0070325	lipoprotein particle receptor binding	5 of 783 in the list	72 of 64704 in the genome	1	NM_080434.3,XM_006524791.3,NM_023055.2,XM_006510538.3,XM_017317608.1
GO:0008134	transcription factor binding	46 of 783 in the list	2410 of 64704 in the genome	1	XM_006510977.3,XM_011240034.2,XM_006510961.3,NM_001184709.1,XM_006510974.2,XM_006515148.1,XM_006510978.3,XM_011244741.2,XM_017313267.1,NM_001184708.1,XM_006510980.3,NM_001310587.1,NM_001184710.1,NM_001184706.1,NM_033270.2,NM_008702.3,XM_017319472.1,NM_001164112.1,NM_198429.2,XM_006510970.3,XM_017315948.1,XM_006515147.1,NM_001184711.1,NM_001164110.1,XM_006510965.3,XM_011244743.2,NM_133665.4,XM_006…
GO:0034212	peptide N-acetyltransferase activity	9 of 783 in the list	227 of 64704 in the genome	1	NM_023626.4,XM_011246038.2,NM_001311061.1,XM_006522680.2,NM_029090.3,XM_017317155.1,NM_025832.2,XM_006522679.1,NM_001290689.1
GO:0140110	transcription regulator activity	90 of 783 in the list	5478 of 64704 in the genome	1	XM_006510970.3,NM_016768.2,NM_001184711.1,XM_011244743.2,XM_011239488.2,NM_033270.2,XM_017319472.1,XM_011249906.2,XM_017319916.1,XM_006510980.3,XM_006513433.1,NM_001277989.2,NM_001163263.1,NM_001302472.1,XM_006510977.3,NM_001184709.1,XM_006539605.3,XM_011240034.2,XM_006510974.2,NM_199304.1,NM_033218.1,XM_006510978.3,XM_017322014.1,XM_011244738.2,XM_017314294.1,XM_006510973.3,XM_006510975.3,NM_001…
GO:0008081	phosphoric diester hydrolase activity	15 of 783 in the list	522 of 64704 in the genome	1	XM_011247379.1,XM_011247378.1,XM_006527395.3,XM_011247380.1,XM_006539646.2,NM_019690.3,NM_011116.2,XM_011250456.1,XM_017322042.1,XM_006539643.2,XM_006539645.2,XM_006527394.2,XM_006539642.2,NM_001317355.1,NM_019588.2
GO:0017075	syntaxin-1 binding	6 of 783 in the list	108 of 64704 in the genome	1	XM_006517371.3,XM_017315598.1,NM_134062.2,NM_029653.3,NM_001285917.1,XM_006517370.3
GO:0035312	5'-3' exodeoxyribonuclease activity	4 of 783 in the list	45 of 64704 in the genome	1	XM_006497455.1,NM_146114.3,XM_006497452.3,XM_006497456.1
GO:0016887	ATPase activity	34 of 783 in the list	1651 of 64704 in the genome	1	XM_006506949.3,XM_006506948.3,XM_006523448.1,NM_010623.4,NM_001310143.1,NM_198942.2,XM_017321957.1,XM_017314605.1,XM_006506952.2,NM_176999.3,NM_001243049.1,XM_006532054.1,XM_006495928.3,NM_001044720.1,XM_006533534.3,XM_006529160.3,XM_011247614.2,NM_021041.2,NM_021042.2,XM_006506950.3,NM_009593.2,XM_017314606.1,XM_006528084.3,XM_006532053.1,NM_001204906.1,NM_008448.3,NM_016920.3,NM_001243051.1,XM_…
GO:0016886	ligase activity, forming phosphoric ester bonds	3 of 783 in the list	22 of 64704 in the genome	1	NM_025517.3,XM_006501884.2,XM_006501883.1
GO:0004879	nuclear receptor activity	9 of 783 in the list	233 of 64704 in the genome	1	XM_011244741.2,XM_017315946.1,XM_011244740.2,XM_017315947.1,XM_011244738.2,XM_011244743.2,XM_006517971.3,XM_017315948.1,XM_006517972.3
GO:0098531	transcription factor activity, direct ligand regulated sequence-specific DNA binding	9 of 783 in the list	233 of 64704 in the genome	1	XM_011244741.2,XM_017315946.1,XM_017315947.1,XM_011244740.2,XM_011244738.2,XM_006517971.3,XM_011244743.2,XM_017315948.1,XM_006517972.3
GO:0022804	active transmembrane transporter activity	30 of 783 in the list	1410 of 64704 in the genome	1	NM_001243051.1,NM_016920.3,NM_001243049.1,XM_006506952.2,XM_006506951.3,XM_006532054.1,XM_017314011.1,XM_017314013.1,NM_029415.2,XM_006532055.2,NM_011591.5,NM_011511.2,NM_023908.2,NM_001313693.1,NM_001044720.1,XM_006506949.3,NM_198635.3,XM_006513791.3,XM_011247614.2,XM_017314010.1,NM_021041.2,XM_006506948.3,XM_006535278.2,NM_009593.2,XM_017314012.1,XM_006506950.3,NM_001310143.1,NM_021042.2,XM_006…
GO:0004033	aldo-keto reductase (NADP) activity	5 of 783 in the list	78 of 64704 in the genome	1	NM_175372.4,XM_011250412.2,NM_001290411.1,NM_001290409.1,XM_006539464.3
GO:0004402	histone acetyltransferase activity	8 of 783 in the list	197 of 64704 in the genome	1	NM_001290689.1,XM_006522679.1,XM_017317155.1,XM_006522680.2,NM_029090.3,NM_001311061.1,XM_011246038.2,NM_023626.4
GO:0004965	G protein-coupled GABA receptor activity	2 of 783 in the list	7 of 64704 in the genome	1	NM_153394.2,XM_006522126.1
GO:0031490	chromatin DNA binding	10 of 783 in the list	290 of 64704 in the genome	1	XM_006517972.3,XM_011246905.2,XM_006517971.3,XM_011244743.2,XM_017315948.1,XM_017315947.1,XM_011244740.2,XM_011244738.2,XM_011244741.2,XM_017315946.1
GO:0097159	organic cyclic compound binding	338 of 783 in the list	24822 of 64704 in the genome	1	NM_145949.2,XM_011246009.1,XM_006514760.3,NM_198429.2,NM_133851.3,NM_001162947.1,XM_017317203.1,XM_017315948.1,NM_001291152.1,XM_006539041.3,XM_006497784.1,NM_001285784.1,XM_006510961.3,XM_011243354.2,XM_006502945.3,NM_010142.4,NM_001310587.1,NM_008627.4,XM_006499658.3,NM_178897.4,XM_006501090.3,XM_006509111.3,XM_006506952.2,XM_006510979.3,XM_006501330.2,XM_006517972.3,XM_017314605.1,XM_006537553…
GO:0016301	kinase activity	74 of 783 in the list	4428 of 64704 in the genome	1	XM_006522583.3,XM_017320414.1,XM_006524677.3,NM_013731.3,NM_134062.2,NM_028778.4,NM_021463.4,XM_017313788.1,XM_011243351.1,XM_006539639.3,XM_006522582.3,NM_009289.3,NM_172821.3,NM_001122889.1,XM_011247149.2,XM_006516995.2,XM_017319955.1,XM_011243358.2,XM_006502104.2,NM_001146295.1,XM_006517370.3,NM_009739.3,NM_010589.6,XM_017313786.1,XM_017313787.1,XM_011243360.1,XM_006529909.2,XM_006538534.2,NM_…
GO:0003677	DNA binding	130 of 783 in the list	8540 of 64704 in the genome	1	NM_010832.5,NM_001123362.1,NM_001033276.3,XM_011250191.2,XM_006510977.3,XM_006510974.2,XM_006513251.3,NM_001184709.1,XM_006510978.3,XM_006538550.3,NM_001204906.1,NM_199304.1,XM_006510980.3,XM_006513433.1,NM_001302472.1,NM_001277989.2,NM_001302538.1,XM_017322017.1,XM_006510970.3,NM_024215.2,NM_001184711.1,XM_011239488.2,XM_011245551.2,XM_006510963.3,NM_001114140.1,XM_017315947.1,XM_006510962.3,NM_…
GO:0008508	bile acid:sodium symporter activity	2 of 783 in the list	8 of 64704 in the genome	1	XM_006535278.2,NM_029415.2
GO:0030249	guanylate cyclase regulator activity	2 of 783 in the list	8 of 64704 in the genome	1	NM_146079.1,NM_133226.2
GO:0060230	lipoprotein lipase activator activity	2 of 783 in the list	8 of 64704 in the genome	1	NM_080434.3,XM_006510538.3
GO:0061733	peptide-lysine-N-acetyltransferase activity	8 of 783 in the list	207 of 64704 in the genome	1	NM_001290689.1,XM_006522679.1,NM_029090.3,XM_006522680.2,XM_017317155.1,XM_011246038.2,NM_001311061.1,NM_023626.4
GO:0000981	DNA-binding transcription factor activity, RNA polymerase II-specific	48 of 783 in the list	2647 of 64704 in the genome	1	XM_006515147.1,XM_017315948.1,XM_006541526.2,XM_011244743.2,NM_016768.2,NM_019680.2,XM_006520733.1,XM_006539603.3,NM_033270.2,NM_001098203.1,XM_006532816.3,XM_017319472.1,XM_011248893.2,NM_001310587.1,NM_001277989.2,NM_001302472.1,XM_006510980.3,XM_006497784.1,XM_006539605.3,XM_011240034.2,NM_033218.1,XM_011244741.2,XM_006515148.1,XM_006541527.1,XM_006520732.2,XM_006517971.3,XM_017322014.1,XM_006…
GO:0017111	nucleoside-triphosphatase activity	58 of 783 in the list	3370 of 64704 in the genome	1	NM_001044720.1,XM_006533534.3,NM_001110315.2,XM_006529155.3,XM_011247614.2,XM_006510937.3,NM_021041.2,XM_017318289.1,NM_001190978.1,XM_006529160.3,NM_134050.4,NM_001294150.1,NM_009593.2,XM_011240905.2,XM_006506950.3,XM_017314606.1,NM_021042.2,XM_006529161.3,NM_008448.3,NM_001294149.1,XM_006528084.3,NM_001204906.1,XM_006532053.1,NM_001243051.1,NM_016920.3,NM_001045540.2,NM_178119.3,XM_017317203.1,…
GO:0030374	nuclear receptor transcription coactivator activity	9 of 783 in the list	262 of 64704 in the genome	1	XM_011244741.2,XM_017315946.1,XM_011244740.2,XM_017315947.1,XM_011244738.2,XM_011244743.2,NM_001290128.1,XM_017315948.1,XM_006517972.3
GO:0004812	aminoacyl-tRNA ligase activity	8 of 783 in the list	217 of 64704 in the genome	1	XM_006502945.3,NM_001083887.2,NM_172272.2,XM_017313062.1,NM_198608.2,NM_153168.2,NM_001285783.1,NM_001285784.1
GO:0016875	ligase activity, forming carbon-oxygen bonds	8 of 783 in the list	217 of 64704 in the genome	1	NM_153168.2,NM_001285784.1,NM_001285783.1,NM_198608.2,XM_017313062.1,NM_172272.2,XM_006502945.3,NM_001083887.2
GO:0015144	carbohydrate transmembrane transporter activity	6 of 783 in the list	131 of 64704 in the genome	1	XM_006513791.3,XM_017314013.1,XM_017314012.1,XM_017314011.1,NM_198635.3,XM_017314010.1
GO:0005375	copper ion transmembrane transporter activity	3 of 783 in the list	30 of 64704 in the genome	1	XM_006537712.2,NM_025286.3,NM_001290518.1
GO:0016176	superoxide-generating NADPH oxidase activator activity	3 of 783 in the list	30 of 64704 in the genome	1	XM_017316502.1,NM_011057.3,XM_006520592.3
GO:0001228	DNA-binding transcription activator activity, RNA polymerase II-specific	29 of 783 in the list	1439 of 64704 in the genome	1	XM_011248895.1,NM_016768.2,XM_006541526.2,XM_017322014.1,XM_006532816.3,XM_017319472.1,NM_019680.2,XM_006520733.1,XM_006539603.3,NM_008627.4,XM_011245552.2,XM_006501089.2,XM_011240032.2,XM_006510980.3,XM_011248893.2,NM_001310587.1,NM_001302472.1,NM_001277989.2,NM_001277988.2,XM_011245551.2,NM_001114140.1,NM_133665.4,XM_006539600.3,XM_006520732.2,XM_006541527.1,XM_006497784.1,XM_006539605.3,XM_011…
GO:0016407	acetyltransferase activity	10 of 783 in the list	319 of 64704 in the genome	1	NM_001290689.1,XM_011246038.2,NM_001311061.1,NM_023626.4,NM_025832.2,XM_006522679.1,NM_029090.3,NM_007760.3,XM_006522680.2,XM_017317155.1
GO:0015929	hexosaminidase activity	4 of 783 in the list	60 of 64704 in the genome	1	NM_031997.4,NM_001033759.2,XM_006527486.3,XM_006527487.3
GO:0004703	G protein-coupled receptor kinase activity	3 of 783 in the list	31 of 64704 in the genome	1	XM_017318066.1,XM_011247149.2,XM_006526697.3
GO:0004704	NF-kappaB-inducing kinase activity	2 of 783 in the list	10 of 64704 in the genome	1	NM_019777.3,XM_011248052.2
GO:0004823	leucine-tRNA ligase activity	2 of 783 in the list	10 of 64704 in the genome	1	NM_153168.2,XM_017313062.1
GO:0031956	medium-chain fatty acid-CoA ligase activity	2 of 783 in the list	10 of 64704 in the genome	1	XM_017314444.1,XM_006532845.2
GO:0102391	decanoate-CoA ligase activity	2 of 783 in the list	10 of 64704 in the genome	1	XM_017314444.1,XM_006532845.2
GO:0008536	Ran GTPase binding	6 of 783 in the list	135 of 64704 in the genome	1	XM_006514208.3,XM_006514204.3,NM_023045.2,NM_001081056.1,XM_006514206.3,XM_006514207.3
GO:0008080	N-acetyltransferase activity	9 of 783 in the list	272 of 64704 in the genome	1	NM_023626.4,NM_001311061.1,XM_011246038.2,XM_017317155.1,NM_029090.3,XM_006522680.2,XM_006522679.1,NM_025832.2,NM_001290689.1
GO:0036094	small molecule binding	161 of 783 in the list	11098 of 64704 in the genome	1	NM_022031.2,XM_006516992.2,NM_029653.3,XM_011243359.1,NM_001045540.2,XM_006501884.2,NM_028800.3,XM_011248052.2,XM_011240905.2,XM_006529909.2,NM_001081131.2,XM_017313787.1,XM_006538534.2,NM_001294149.1,XM_011246016.2,XM_011244430.1,NM_001044720.1,XM_006529155.3,XM_006502104.2,XM_011243358.2,XM_017319955.1,NM_009739.3,NM_010589.6,NM_009768.2,XM_006517370.3,NM_001146295.1,NM_001190978.1,XM_017313786…
GO:0004683	calmodulin-dependent protein kinase activity	6 of 783 in the list	140 of 64704 in the genome	1	NM_029653.3,NM_001285917.1,NM_134062.2,XM_017315598.1,XM_006517371.3,XM_006517370.3
GO:0005347	ATP transmembrane transporter activity	2 of 783 in the list	11 of 64704 in the genome	1	XM_011246576.2,XM_011246575.2
GO:0060228	phosphatidylcholine-sterol O-acyltransferase activator activity	2 of 783 in the list	11 of 64704 in the genome	1	NM_080434.3,XM_006510538.3
GO:0099635	voltage-gated calcium channel activity involved in positive regulation of presynaptic cytosolic calcium levels	3 of 783 in the list	34 of 64704 in the genome	1	NM_001037099.2,NM_146123.3,NM_001285427.1
GO:0003707	steroid hormone receptor activity	9 of 783 in the list	285 of 64704 in the genome	1	XM_006517972.3,XM_011244743.2,XM_006517971.3,XM_017315948.1,XM_011244740.2,XM_017315947.1,XM_011244738.2,XM_011244741.2,XM_017315946.1
GO:0051378	serotonin binding	3 of 783 in the list	35 of 64704 in the genome	1	XM_006529146.2,XM_006529145.2,XM_006529147.2
GO:0003923	GPI-anchor transamidase activity	2 of 783 in the list	12 of 64704 in the genome	1	XM_017316432.1,NM_010331.2
GO:0004332	fructose-bisphosphate aldolase activity	2 of 783 in the list	12 of 64704 in the genome	1	NM_001303423.1,NM_009657.4
GO:0015370	solute:sodium symporter activity	8 of 783 in the list	239 of 64704 in the genome	1	NM_198635.3,XM_006513791.3,XM_017314010.1,XM_006535278.2,XM_017314011.1,XM_017314012.1,NM_029415.2,XM_017314013.1
GO:0016004	phospholipase activator activity	3 of 783 in the list	36 of 64704 in the genome	1	NM_001284409.1,NM_009810.3,XM_017312543.1
GO:0004674	protein serine/threonine kinase activity	40 of 783 in the list	2234 of 64704 in the genome	1	NM_028778.4,NM_001291154.1,NM_013731.3,NM_134062.2,XM_017320414.1,XM_006522583.3,XM_017315598.1,XM_011239580.2,XM_006503442.1,NM_001285917.1,XM_006509111.3,XM_006499658.3,XM_011246015.2,NM_001195025.1,XM_006503441.3,NM_009289.3,NM_172821.3,XM_006526697.3,XM_006522582.3,XM_011247149.2,NM_001145827.1,XM_006529909.2,NM_019777.3,NM_001164639.1,NM_011848.4,XM_011246016.2,XM_006502104.2,XM_017318066.1,…
GO:0043559	insulin binding	2 of 783 in the list	13 of 64704 in the genome	1	NM_027909.2,XM_006510614.3
GO:0004435	phosphatidylinositol phospholipase C activity	6 of 783 in the list	151 of 64704 in the genome	1	XM_006527394.2,NM_019588.2,XM_011247379.1,XM_011247378.1,XM_006527395.3,XM_011247380.1
GO:0004629	phospholipase C activity	6 of 783 in the list	151 of 64704 in the genome	1	XM_011247379.1,XM_006527395.3,XM_011247378.1,XM_011247380.1,XM_006527394.2,NM_019588.2
GO:0005249	voltage-gated potassium channel activity	10 of 783 in the list	352 of 64704 in the genome	1	XM_006540654.2,XM_006502476.3,XM_006540661.3,NM_001290682.1,NM_145922.2,NM_008422.2,XM_017321996.1,XM_017321995.1,XM_017321994.1,XM_006540655.2
GO:0016462	pyrophosphatase activity	59 of 783 in the list	3591 of 64704 in the genome	1	NM_001294149.1,NM_008448.3,NM_001204906.1,XM_006532053.1,XM_006528084.3,XM_017314606.1,NM_009593.2,XM_011240905.2,XM_006506950.3,XM_006529161.3,NM_021042.2,NM_021041.2,XM_011247614.2,XM_006510937.3,XM_006529160.3,NM_001294150.1,NM_134050.4,NM_001190978.1,XM_017318289.1,NM_001110315.2,XM_006533534.3,XM_006529155.3,NM_001044720.1,NM_011511.2,NM_144831.2,XM_006532055.2,XM_017317203.1,NM_178119.3,NM_…
GO:0043176	amine binding	3 of 783 in the list	39 of 64704 in the genome	1	XM_006529145.2,XM_006529146.2,XM_006529147.2
GO:0044389	ubiquitin-like protein ligase binding	20 of 783 in the list	944 of 64704 in the genome	1	XM_006537553.3,XM_006529782.1,NM_019963.1,XM_011248052.2,NM_008702.3,NM_001195023.1,XM_011249906.2,XM_017319916.1,NM_182999.2,NM_022323.7,NM_001142937.2,NM_029705.3,XM_006513435.1,NM_022327.5,XM_006533134.2,XM_006513433.1,NM_001163263.1,NM_001142939.1,NM_199469.2,NM_019777.3
GO:0016818	hydrolase activity, acting on acid anhydrides, in phosphorus-containing anhydrides	59 of 783 in the list	3605 of 64704 in the genome	1	XM_006506951.3,NM_001310688.1,XM_006523451.1,NM_178119.3,XM_017317203.1,NM_001045540.2,NM_016920.3,NM_001243051.1,NM_144831.2,NM_011511.2,XM_006532055.2,NM_001190978.1,XM_017318289.1,NM_134050.4,XM_006529160.3,NM_001294150.1,XM_011247614.2,XM_006510937.3,NM_021041.2,NM_001044720.1,NM_001110315.2,XM_006529155.3,XM_006533534.3,XM_006528084.3,NM_001204906.1,XM_006532053.1,NM_008448.3,NM_001294149.1,…
GO:0097153	cysteine-type endopeptidase activity involved in apoptotic process	3 of 783 in the list	40 of 64704 in the genome	1	XM_017312543.1,NM_001284409.1,NM_009810.3
GO:0016817	hydrolase activity, acting on acid anhydrides	59 of 783 in the list	3607 of 64704 in the genome	1	NM_178119.3,XM_017317203.1,NM_001310688.1,XM_006506951.3,XM_006523451.1,NM_001243051.1,NM_016920.3,NM_001045540.2,NM_011511.2,NM_144831.2,XM_006532055.2,XM_006510937.3,XM_011247614.2,NM_021041.2,NM_001190978.1,XM_017318289.1,XM_006529160.3,NM_001294150.1,NM_134050.4,NM_001044720.1,NM_001110315.2,XM_006533534.3,XM_006529155.3,NM_008448.3,NM_001294149.1,XM_006528084.3,NM_001204906.1,XM_006532053.1,…
GO:0008417	fucosyltransferase activity	3 of 783 in the list	41 of 64704 in the genome	1	XM_017322380.1,XM_006541010.3,NM_001271578.1
GO:0008384	IkappaB kinase activity	2 of 783 in the list	15 of 64704 in the genome	1	XM_011248052.2,NM_019777.3
GO:0001012	RNA polymerase II regulatory region DNA binding	46 of 783 in the list	2704 of 64704 in the genome	1	XM_006515148.1,XM_011244741.2,NM_033218.1,XM_006513251.3,XM_011240034.2,XM_006497784.1,XM_006541527.1,XM_006520732.2,NM_001310587.1,XM_006510980.3,XM_006520733.1,NM_198429.2,NM_019680.2,XM_017319472.1,NM_001164112.1,NM_033270.2,XM_011244743.2,XM_006541526.2,XM_017315948.1,XM_017319473.1,XM_006515147.1,XM_006529276.3,NM_001164110.1,NM_016768.2,XM_011246905.2,XM_006497782.1,XM_006515149.3,NM_011439…
GO:0005544	calcium-dependent phospholipid binding	8 of 783 in the list	258 of 64704 in the genome	1	NM_001146295.1,NM_010069.1,XM_017321970.1,XM_017321967.1,XM_017321966.1,XM_017321971.1,XM_017321969.1,XM_017321968.1
GO:0005161	platelet-derived growth factor receptor binding	3 of 783 in the list	42 of 64704 in the genome	1	XM_006520592.3,NM_011057.3,XM_017316502.1
GO:0003774	motor activity	16 of 783 in the list	715 of 64704 in the genome	1	NM_008440.4,XM_006529161.3,NM_001294149.1,NM_008448.3,XM_006529155.3,NM_001110315.2,XM_006529160.3,NM_001294150.1,NM_001190978.1,XM_017318289.1,NM_010623.4,XM_006510937.3,XM_006529157.3,XM_006529156.3,XM_006495928.3,XM_006529158.3
GO:0008376	acetylgalactosaminyltransferase activity	6 of 783 in the list	166 of 64704 in the genome	1	NM_001122993.1,XM_006523117.1,NM_033149.3,NM_145222.2,XM_017317171.1,XM_006523116.3
GO:0005337	nucleoside transmembrane transporter activity	3 of 783 in the list	44 of 64704 in the genome	1	XM_017318057.1,NM_007854.3,XM_017318055.1
GO:0004672	protein kinase activity	53 of 783 in the list	3229 of 64704 in the genome	1	XM_017319954.1,XM_006502104.2,XM_017319955.1,NM_009739.3,NM_010589.6,NM_010142.4,NM_001146295.1,XM_006517370.3,XM_017318066.1,XM_006529909.2,XM_006538534.2,NM_001145827.1,NM_001164639.1,NM_011848.4,XM_011246016.2,NM_019777.3,XM_011244430.1,NM_029653.3,XM_006539041.3,XM_006517371.3,NM_001291152.1,NM_001290753.2,NM_001162947.1,NM_028800.3,XM_006538531.3,XM_006522584.3,XM_011248052.2,NM_008702.3,NM_…
GO:0000977	RNA polymerase II regulatory region sequence-specific DNA binding	45 of 783 in the list	2678 of 64704 in the genome	1	XM_017315948.1,XM_017319473.1,XM_006515147.1,NM_001164110.1,XM_006529276.3,XM_011244743.2,XM_006541526.2,XM_011246905.2,NM_016768.2,NM_198429.2,XM_006520733.1,NM_019680.2,NM_033270.2,XM_017319472.1,NM_001164112.1,NM_001310587.1,XM_006510980.3,XM_006513251.3,XM_011240034.2,XM_006497784.1,XM_006515148.1,XM_011244741.2,NM_033218.1,XM_006541527.1,XM_006520732.2,XM_006517972.3,XM_011247945.2,XM_017315…
GO:0004553	hydrolase activity, hydrolyzing O-glycosyl compounds	10 of 783 in the list	379 of 64704 in the genome	1	XM_006510518.3,NM_001277851.1,XM_006527486.3,XM_006510516.3,XM_006510517.2,NM_001033759.2,NM_031997.4,NM_021481.3,XM_006527487.3,NM_001277847.1
GO:0046873	metal ion transmembrane transporter activity	33 of 783 in the list	1846 of 64704 in the genome	1	NM_001285428.1,NM_146123.3,NM_033570.2,XM_017321994.1,NM_008422.2,NM_001290518.1,XM_006540661.3,NM_011887.3,XM_006540655.2,XM_017321995.1,NM_025286.3,XM_017321996.1,NM_001285427.1,NM_001290682.1,NM_028053.2,XM_006538083.1,XM_006502476.3,XM_006537712.2,NM_198635.3,NM_001037099.2,NM_029415.2,XM_017314013.1,XM_017314011.1,NM_001285426.1,XM_017314012.1,XM_006528084.3,NM_145922.2,XM_006513791.3,XM_006…
GO:0090079	translation regulator activity, nucleic acid binding	4 of 783 in the list	83 of 64704 in the genome	1	NM_201354.2,XM_006525967.3,XM_006525968.3,XM_006525973.3
GO:0005521	lamin binding	3 of 783 in the list	47 of 64704 in the genome	1	NM_144791.2,NM_001160019.1,NM_001160018.1
GO:0070700	BMP receptor binding	2 of 783 in the list	18 of 64704 in the genome	1	NM_007559.5,XM_011240420.1
GO:0042056	chemoattractant activity	4 of 783 in the list	85 of 64704 in the genome	1	NM_001102565.1,XM_017316502.1,NM_011057.3,XM_006520592.3
GO:0004861	cyclin-dependent protein serine/threonine kinase inhibitor activity	3 of 783 in the list	48 of 64704 in the genome	1	XM_017312543.1,NM_001284409.1,NM_009810.3
GO:0005267	potassium channel activity	12 of 783 in the list	502 of 64704 in the genome	1	XM_006502476.3,XM_006540661.3,NM_028053.2,XM_006538083.1,XM_006540654.2,XM_017321995.1,XM_017321996.1,XM_017321994.1,XM_006540655.2,NM_001290682.1,NM_145922.2,NM_008422.2
GO:0034459	ATP-dependent 3'-5' RNA helicase activity	5 of 783 in the list	129 of 64704 in the genome	1	XM_017317203.1,XM_006523448.1,NM_144831.2,XM_006523451.1,NM_198942.2
GO:0034235	GPI anchor binding	2 of 783 in the list	19 of 64704 in the genome	1	XM_017316432.1,NM_010331.2
GO:0035473	lipase binding	2 of 783 in the list	19 of 64704 in the genome	1	XM_006510538.3,NM_080434.3
GO:0070405	ammonium ion binding	6 of 783 in the list	178 of 64704 in the genome	1	XM_006529147.2,NM_080434.3,XM_006529145.2,XM_006521777.2,XM_006510538.3,XM_006529146.2
GO:0016410	N-acyltransferase activity	9 of 783 in the list	337 of 64704 in the genome	1	NM_023626.4,XM_011246038.2,NM_001311061.1,NM_029090.3,XM_006522680.2,XM_017317155.1,NM_025832.2,XM_006522679.1,NM_001290689.1
GO:0034458	3'-5' RNA helicase activity	5 of 783 in the list	133 of 64704 in the genome	1	XM_017317203.1,XM_006523448.1,NM_144831.2,XM_006523451.1,NM_198942.2
GO:0140161	monocarboxylate:sodium symporter activity	2 of 783 in the list	20 of 64704 in the genome	1	NM_029415.2,XM_006535278.2
GO:0015932	nucleobase-containing compound transmembrane transporter activity	5 of 783 in the list	136 of 64704 in the genome	1	XM_011246575.2,XM_017318057.1,XM_011246576.2,NM_007854.3,XM_017318055.1
GO:0004842	ubiquitin-protein transferase activity	26 of 783 in the list	1420 of 64704 in the genome	1	NM_001290476.2,XM_006537553.3,XM_017313887.1,XM_017312232.1,XM_006521316.3,NM_026346.3,XM_006521317.3,XM_011249906.2,NM_172871.2,XM_017319916.1,NM_177613.2,NM_001163684.1,XM_017318610.1,XM_006513483.2,XM_006541078.2,XM_011247492.2,NM_182999.2,NM_001163263.1,XM_017313888.1,NM_001310466.1,XM_011247494.2,NM_026746.3,NM_026167.4,NM_025533.3,XM_011247493.2,NM_019403.3
GO:0036435	K48-linked polyubiquitin modification-dependent protein binding	2 of 783 in the list	21 of 64704 in the genome	1	NM_019777.3,XM_011248052.2
GO:0001223	transcription coactivator binding	3 of 783 in the list	53 of 64704 in the genome	1	NM_001164112.1,NM_001164110.1,NM_198429.2
GO:0003824	catalytic activity	334 of 783 in the list	25397 of 64704 in the genome	1	NM_011511.2,NM_009810.3,XM_017319916.1,XM_006516993.2,NM_172264.2,NM_001122993.1,NM_001277847.1,XM_017314314.1,NM_031997.4,NM_008448.3,NM_001204906.1,NM_153168.2,XM_011248523.2,NM_009657.4,NM_001145827.1,XM_011247494.2,NM_001033276.3,NM_001123362.1,NM_027192.2,NM_001083887.2,NM_001163263.1,XM_017313803.1,XM_011247380.1,NM_021481.3,XM_006529157.3,XM_006532054.1,XM_006520537.1,XM_011247379.1,XM_006…
GO:0008409	5'-3' exonuclease activity	4 of 783 in the list	94 of 64704 in the genome	1	NM_146114.3,XM_006497455.1,XM_006497456.1,XM_006497452.3
GO:0061631	ubiquitin conjugating enzyme activity	4 of 783 in the list	94 of 64704 in the genome	1	XM_006513483.2,XM_017313887.1,XM_017313888.1,NM_177613.2
GO:0005123	death receptor binding	3 of 783 in the list	54 of 64704 in the genome	1	XM_017312543.1,NM_001284409.1,NM_009810.3
GO:0008526	phosphatidylinositol transporter activity	2 of 783 in the list	22 of 64704 in the genome	1	NM_027909.2,XM_006510614.3
GO:0010851	cyclase regulator activity	2 of 783 in the list	22 of 64704 in the genome	1	NM_133226.2,NM_146079.1
GO:0031369	translation initiation factor binding	4 of 783 in the list	96 of 64704 in the genome	1	XM_006516199.3,XM_006516200.3,NM_144524.2,XM_011244169.1
GO:0000049	tRNA binding	7 of 783 in the list	248 of 64704 in the genome	1	XM_006514204.3,NM_001102565.1,XM_006514208.3,XM_006514207.3,NM_198608.2,NM_001081056.1,XM_006514206.3
GO:0000295	adenine nucleotide transmembrane transporter activity	2 of 783 in the list	24 of 64704 in the genome	1	XM_011246576.2,XM_011246575.2
GO:0005346	purine ribonucleotide transmembrane transporter activity	2 of 783 in the list	24 of 64704 in the genome	1	XM_011246576.2,XM_011246575.2
GO:0015216	purine nucleotide transmembrane transporter activity	2 of 783 in the list	24 of 64704 in the genome	1	XM_011246575.2,XM_011246576.2
GO:0015355	secondary active monocarboxylate transmembrane transporter activity	2 of 783 in the list	24 of 64704 in the genome	1	XM_006535278.2,NM_029415.2
GO:0048018	receptor ligand activity	22 of 783 in the list	1188 of 64704 in the genome	1	NM_009518.2,NM_001102565.1,NM_001122889.1,XM_017319410.1,XM_006495808.2,XM_006495805.2,XM_006520592.3,NM_001304329.1,XM_006495803.2,NM_007559.5,NM_013526.1,XM_006495804.2,XM_017316502.1,NM_011057.3,XM_017319955.1,XM_006495809.3,XM_017319954.1,NM_008355.3,XM_011240420.1,NM_001303244.1,NM_001126047.3,XM_006495810.3
GO:0099626	voltage-gated calcium channel activity involved in regulation of presynaptic cytosolic calcium levels	3 of 783 in the list	59 of 64704 in the genome	1	NM_001037099.2,NM_146123.3,NM_001285427.1
GO:0002039	p53 binding	6 of 783 in the list	200 of 64704 in the genome	1	XM_011249906.2,NM_001163263.1,XM_017319916.1,XM_006537553.3,NM_182999.2,XM_017321957.1
GO:0005548	phospholipid transporter activity	7 of 783 in the list	254 of 64704 in the genome	1	NM_027909.2,NM_176999.3,NM_009593.2,XM_017314605.1,XM_017314606.1,XM_006533534.3,XM_006510614.3
GO:0099511	voltage-gated calcium channel activity involved in regulation of cytosolic calcium levels	3 of 783 in the list	60 of 64704 in the genome	1	NM_001285427.1,NM_001037099.2,NM_146123.3
GO:1901505	carbohydrate derivative transmembrane transporter activity	5 of 783 in the list	151 of 64704 in the genome	1	XM_017318055.1,XM_011246576.2,NM_007854.3,XM_011246575.2,XM_017318057.1
GO:0061650	ubiquitin-like protein conjugating enzyme activity	4 of 783 in the list	105 of 64704 in the genome	1	XM_017313887.1,XM_006513483.2,XM_017313888.1,NM_177613.2
GO:0015081	sodium ion transmembrane transporter activity	11 of 783 in the list	492 of 64704 in the genome	1	XM_006535278.2,XM_017314010.1,NM_011887.3,XM_017313362.1,XM_006513791.3,NM_198635.3,NM_033570.2,NM_029415.2,XM_017314013.1,XM_017314011.1,XM_017314012.1
GO:0017127	cholesterol transporter activity	3 of 783 in the list	62 of 64704 in the genome	1	NM_009593.2,XM_006510538.3,NM_080434.3
GO:0016874	ligase activity	17 of 783 in the list	874 of 64704 in the genome	1	XM_017314444.1,XM_006501884.2,XM_006501330.2,NM_172272.2,NM_198608.2,NM_001285784.1,NM_001285783.1,NM_153168.2,XM_006532845.2,NM_080575.2,NM_027192.2,XM_006501883.1,XM_006532758.2,NM_001083887.2,XM_006502945.3,NM_025517.3,XM_017313062.1
GO:0016832	aldehyde-lyase activity	2 of 783 in the list	27 of 64704 in the genome	1	NM_001303423.1,NM_009657.4
GO:0016895	exodeoxyribonuclease activity, producing 5'-phosphomonoesters	4 of 783 in the list	108 of 64704 in the genome	1	NM_146114.3,XM_006497455.1,XM_006497456.1,XM_006497452.3
GO:0016405	CoA-ligase activity	3 of 783 in the list	64 of 64704 in the genome	1	XM_006532845.2,NM_080575.2,XM_017314444.1
GO:0019787	ubiquitin-like protein transferase activity	26 of 783 in the list	1492 of 64704 in the genome	1	XM_011247492.2,XM_017318610.1,XM_006513483.2,XM_006541078.2,NM_182999.2,NM_001163263.1,XM_017313888.1,NM_001310466.1,NM_026746.3,XM_011247494.2,NM_025533.3,NM_026167.4,NM_019403.3,XM_011247493.2,XM_006537553.3,NM_001290476.2,XM_017313887.1,XM_017312232.1,XM_006521316.3,NM_026346.3,XM_006521317.3,XM_011249906.2,NM_001163684.1,XM_017319916.1,NM_177613.2,NM_172871.2
GO:0031625	ubiquitin protein ligase binding	17 of 783 in the list	885 of 64704 in the genome	1	NM_029705.3,NM_001142937.2,NM_022323.7,NM_182999.2,NM_001163263.1,XM_006533134.2,NM_022327.5,NM_199469.2,NM_001142939.1,NM_019777.3,XM_006537553.3,XM_006529782.1,XM_011248052.2,NM_008702.3,NM_001195023.1,XM_017319916.1,XM_011249906.2
GO:0022843	voltage-gated cation channel activity	15 of 783 in the list	757 of 64704 in the genome	1	XM_017321994.1,NM_001285428.1,NM_001037099.2,NM_146123.3,XM_006540655.2,NM_001285427.1,XM_017321995.1,XM_017321996.1,NM_008422.2,NM_001290682.1,NM_145922.2,XM_006502476.3,XM_006540661.3,NM_001285426.1,XM_006540654.2
GO:0016740	transferase activity	152 of 783 in the list	11053 of 64704 in the genome	1	XM_011247149.2,NM_001122889.1,NM_009289.3,NM_172821.3,NM_001163684.1,NM_177613.2,NM_001145821.2,XM_006532398.3,NM_010794.3,XM_017317155.1,XM_017322380.1,XM_017316684.1,XM_006539639.3,XM_011239029.1,NM_134062.2,XM_011248052.2,NM_028800.3,XM_006532759.3,XM_011243359.1,NM_029653.3,XM_006516992.2,NM_001110150.1,XM_011249906.2,NM_025832.2,XM_017313786.1,NM_001310466.1,NM_001146295.1,XM_006517370.3,NM_…
GO:0043022	ribosome binding	6 of 783 in the list	214 of 64704 in the genome	1	XM_006521323.3,XM_006521322.1,XM_017316738.1,NM_025832.2,XM_017316739.1,XM_006521320.3
GO:0070412	R-SMAD binding	3 of 783 in the list	67 of 64704 in the genome	1	XM_011248893.2,XM_011248895.1,XM_006532816.3
GO:0005509	calcium ion binding	44 of 783 in the list	2811 of 64704 in the genome	1	XM_017321932.1,NM_010069.1,XM_006527487.3,XM_017321970.1,NM_146079.1,XM_006536151.2,XM_011243351.1,XM_006500453.3,XM_017313788.1,NM_030110.1,NM_172118.1,XM_011246576.2,XM_006495928.3,XM_017321971.1,XM_011243355.1,XM_006509522.2,XM_017321968.1,XM_017313789.1,NM_001146295.1,XM_017313786.1,XM_017313013.1,XM_006527347.3,XM_011243353.1,XM_017321967.1,XM_011243358.2,XM_011243360.1,XM_006527349.3,XM_017…
GO:0001614	purinergic nucleotide receptor activity	3 of 783 in the list	69 of 64704 in the genome	1	NM_008771.3,NM_001081211.2,XM_006532451.2
GO:0016502	nucleotide receptor activity	3 of 783 in the list	69 of 64704 in the genome	1	NM_001081211.2,NM_008771.3,XM_006532451.2
GO:0019789	SUMO transferase activity	3 of 783 in the list	69 of 64704 in the genome	1	NM_026746.3,XM_006521317.3,XM_006521316.3
GO:0140096	catalytic activity, acting on a protein	139 of 783 in the list	10072 of 64704 in the genome	1	NM_029705.3,XM_006532400.3,XM_006541078.2,XM_017318610.1,XM_011239580.2,XM_006531419.1,NM_026746.3,NM_007658.3,XM_011248524.1,XM_006537553.3,NM_001290476.2,NM_026346.3,NM_001285917.1,XM_006509111.3,NM_010331.2,NM_172871.2,XM_011250812.2,XM_006505258.3,NM_175118.3,XM_006499658.3,NM_182999.2,XM_017319954.1,XM_017318066.1,NM_001110149.1,XM_017313888.1,NM_010142.4,XM_006531417.2,NM_019777.3,NM_001291…
GO:0004529	exodeoxyribonuclease activity	4 of 783 in the list	115 of 64704 in the genome	1	XM_006497456.1,XM_006497452.3,NM_146114.3,XM_006497455.1
GO:1901612	cardiolipin binding	2 of 783 in the list	31 of 64704 in the genome	1	XM_006524677.3,NM_019731.1
GO:0001965	G-protein alpha-subunit binding	4 of 783 in the list	117 of 64704 in the genome	1	XM_006529147.2,XM_006529146.2,NM_009061.4,XM_006529145.2
GO:0003730	mRNA 3'-UTR binding	7 of 783 in the list	279 of 64704 in the genome	1	NM_182999.2,XM_006537553.3,NM_001290123.1,NM_001163263.1,NM_183029.2,XM_017319916.1,XM_011249906.2
GO:0015294	solute:cation symporter activity	8 of 783 in the list	339 of 64704 in the genome	1	XM_017314011.1,XM_017314012.1,NM_029415.2,XM_017314013.1,XM_017314010.1,XM_006535278.2,NM_198635.3,XM_006513791.3
GO:0005319	lipid transporter activity	11 of 783 in the list	526 of 64704 in the genome	1	XM_006535278.2,NM_176999.3,NM_080434.3,XM_006510614.3,XM_017314605.1,XM_006533534.3,XM_006510538.3,NM_027909.2,NM_029415.2,NM_009593.2,XM_017314606.1
GO:0016798	hydrolase activity, acting on glycosyl bonds	10 of 783 in the list	464 of 64704 in the genome	1	XM_006510518.3,NM_001277851.1,XM_006527486.3,XM_006510517.2,XM_006510516.3,XM_006527487.3,NM_001277847.1,NM_001033759.2,NM_031997.4,NM_021481.3
GO:0003680	AT DNA binding	2 of 783 in the list	33 of 64704 in the genome	1	NM_010441.2,XM_006513251.3
GO:0004931	extracellularly ATP-gated cation channel activity	2 of 783 in the list	33 of 64704 in the genome	1	NM_008771.3,XM_006532451.2
GO:0015215	nucleotide transmembrane transporter activity	2 of 783 in the list	33 of 64704 in the genome	1	XM_011246575.2,XM_011246576.2
GO:0030276	clathrin binding	7 of 783 in the list	286 of 64704 in the genome	1	XM_006536237.2,XM_006536235.3,NM_001190385.1,XM_011249853.2,NM_026769.5,NM_001190386.1,XM_006536236.3
GO:0001671	ATPase activator activity	3 of 783 in the list	74 of 64704 in the genome	1	NM_001160019.1,NM_144791.2,NM_001160018.1
GO:0005215	transporter activity	77 of 783 in the list	5342 of 64704 in the genome	1	XM_017321995.1,NM_025286.3,XM_017321996.1,NM_001310143.1,XM_006540655.2,NM_001290682.1,NM_080434.3,XM_006506948.3,XM_017318055.1,XM_006532054.1,NM_008123.3,NM_001285428.1,NM_146123.3,NM_011591.5,NM_023908.2,NM_001243050.1,NM_001313693.1,XM_006505121.3,XM_006540661.3,XM_011246576.2,NM_001243049.1,XM_017314012.1,XM_006506950.3,NM_021042.2,XM_006528084.3,NM_001044720.1,XM_006513791.3,XM_006510614.3,…
GO:1990226	histone methyltransferase binding	2 of 783 in the list	34 of 64704 in the genome	1	XM_006498161.3,NM_001123362.1
GO:1901611	phosphatidylglycerol binding	2 of 783 in the list	35 of 64704 in the genome	1	XM_006524677.3,NM_019731.1
GO:0044325	ion channel binding	10 of 783 in the list	477 of 64704 in the genome	1	XM_006506950.3,NM_021042.2,NM_001310143.1,NM_011511.2,XM_006506949.3,NM_001044720.1,NM_021041.2,XM_006506951.3,XM_006506952.2,XM_006506948.3
GO:0015079	potassium ion transmembrane transporter activity	12 of 783 in the list	612 of 64704 in the genome	1	XM_006540655.2,XM_017321994.1,XM_017321996.1,XM_017321995.1,NM_008422.2,NM_145922.2,NM_001290682.1,NM_028053.2,XM_006538083.1,XM_006540661.3,XM_006502476.3,XM_006540654.2
GO:0042578	phosphoric ester hydrolase activity	26 of 783 in the list	1577 of 64704 in the genome	1	NM_019690.3,NM_001310688.1,XM_006531160.2,XM_011247379.1,XM_011247378.1,NM_008976.2,NM_175118.3,XM_006527394.2,XM_006511930.3,XM_006539646.2,NM_011116.2,XM_006511931.3,XM_011250456.1,XM_006511929.3,XM_017322042.1,NM_028922.3,XM_006527395.3,XM_011247380.1,XM_006537890.3,XM_006539642.2,NM_019588.2,NM_001317355.1,XM_006539643.2,XM_006497134.3,XM_006539645.2,NM_007658.3
GO:0051020	GTPase binding	41 of 783 in the list	2674 of 64704 in the genome	1	XM_006534581.3,XM_006528316.3,XM_017314863.1,NM_152801.2,XM_006532696.1,XM_006528313.3,NM_172443.3,XM_006498323.3,XM_006514204.3,XM_011247380.1,XM_006527394.2,XM_006534583.3,XM_006514206.3,NM_019731.1,NM_197943.2,XM_006498324.2,NM_172493.2,NM_001013377.2,XM_006537830.3,NM_023045.2,NM_019588.2,XM_006524167.3,XM_011249998.1,XM_006534587.2,XM_006524677.3,XM_011249997.1,XM_006527395.3,NM_001005475.2,…
GO:0098772	molecular function regulator	90 of 783 in the list	6398 of 64704 in the genome	1	NM_019777.3,NM_025359.3,XM_017314863.1,NM_001012723.2,NM_152801.2,XM_006528313.3,NM_021041.2,XM_006499676.3,NM_009061.4,XM_017319954.1,XM_006510538.3,XM_006527394.2,XM_006495803.2,XM_006506951.3,NM_178119.3,NM_001013377.2,XM_006537830.3,NM_001160018.1,NM_001291152.1,XM_017319410.1,NM_001037136.1,NM_001291154.1,XM_006524167.3,XM_006534587.2,XM_011239580.2,NM_001204167.1,XM_006527395.3,XM_006534585…
GO:0030545	receptor regulator activity	22 of 783 in the list	1304 of 64704 in the genome	1	XM_017319410.1,XM_006495808.2,XM_006495805.2,XM_006520592.3,NM_001304329.1,NM_009518.2,NM_001102565.1,NM_001122889.1,NM_007559.5,NM_013526.1,XM_006495803.2,XM_017319955.1,XM_006495809.3,XM_017319954.1,XM_017316502.1,XM_006495804.2,NM_011057.3,XM_006495810.3,NM_008355.3,XM_011240420.1,NM_001303244.1,NM_001126047.3
GO:0004012	phospholipid-translocating ATPase activity	4 of 783 in the list	133 of 64704 in the genome	1	XM_017314605.1,XM_017314606.1,XM_006533534.3,NM_176999.3
GO:0004004	ATP-dependent RNA helicase activity	5 of 783 in the list	188 of 64704 in the genome	1	NM_198942.2,XM_006523448.1,XM_006523451.1,NM_144831.2,XM_017317203.1
GO:0003724	RNA helicase activity	5 of 783 in the list	189 of 64704 in the genome	1	NM_198942.2,XM_017317203.1,XM_006523451.1,XM_006523448.1,NM_144831.2
GO:0008186	RNA-dependent ATPase activity	5 of 783 in the list	189 of 64704 in the genome	1	NM_198942.2,XM_017317203.1,NM_144831.2,XM_006523448.1,XM_006523451.1
GO:0009378	four-way junction helicase activity	2 of 783 in the list	39 of 64704 in the genome	1	NM_001204906.1,XM_017321957.1
GO:0035381	ATP-gated ion channel activity	2 of 783 in the list	39 of 64704 in the genome	1	NM_008771.3,XM_006532451.2
GO:0035497	cAMP response element binding	2 of 783 in the list	39 of 64704 in the genome	1	XM_006513251.3,NM_010441.2
GO:0000976	transcription regulatory region sequence-specific DNA binding	45 of 783 in the list	2993 of 64704 in the genome	1	XM_011247945.2,XM_017315946.1,XM_011245552.2,XM_006501090.3,XM_011244738.2,XM_006529277.3,XM_011244740.2,XM_006517972.3,NM_011439.2,XM_006497782.1,XM_006515149.3,NM_011427.3,NM_133665.4,NM_001114140.1,XM_011245551.2,NM_010441.2,XM_017315947.1,NM_001310593.1,XM_011240032.2,XM_006501089.2,XM_006520733.1,NM_198429.2,NM_019680.2,NM_033270.2,XM_017319472.1,NM_001164112.1,XM_017315948.1,XM_017319473.1,…
GO:0035586	purinergic receptor activity	3 of 783 in the list	84 of 64704 in the genome	1	XM_006532451.2,NM_001081211.2,NM_008771.3
GO:0004407	histone deacetylase activity	4 of 783 in the list	135 of 64704 in the genome	1	NM_199198.2,NM_029705.3,XM_006520537.1,XM_006520543.2
GO:0005244	voltage-gated ion channel activity	17 of 783 in the list	971 of 64704 in the genome	1	XM_017313362.1,XM_006540654.2,XM_006502476.3,NM_145922.2,NM_001290682.1,XM_017321995.1,XM_017321996.1,NM_001285427.1,XM_006540655.2,NM_011887.3,NM_001285426.1,XM_006540661.3,NM_008422.2,NM_146123.3,NM_001037099.2,NM_001285428.1,XM_017321994.1
GO:0022832	voltage-gated channel activity	17 of 783 in the list	971 of 64704 in the genome	1	XM_006540654.2,XM_017313362.1,XM_006502476.3,NM_001290682.1,NM_145922.2,XM_006540655.2,NM_001285427.1,XM_017321995.1,XM_017321996.1,NM_011887.3,XM_006540661.3,NM_001285426.1,NM_008422.2,XM_017321994.1,NM_001285428.1,NM_001037099.2,NM_146123.3
GO:0140101	catalytic activity, acting on a tRNA	11 of 783 in the list	566 of 64704 in the genome	1	NM_178897.4,NM_001285784.1,NM_001285783.1,NM_153168.2,XM_017313062.1,NM_198608.2,NM_001102565.1,XM_006501330.2,NM_001083887.2,XM_006502945.3,NM_172272.2
GO:0004467	long-chain fatty acid-CoA ligase activity	2 of 783 in the list	41 of 64704 in the genome	1	XM_006532845.2,XM_017314444.1
GO:0022890	inorganic cation transmembrane transporter activity	42 of 783 in the list	2797 of 64704 in the genome	1	XM_006540661.3,NM_001243049.1,NM_011887.3,XM_006532054.1,NM_146123.3,NM_033570.2,NM_001285428.1,XM_017321994.1,NM_001243050.1,NM_001290518.1,NM_008422.2,NM_198635.3,NM_028053.2,XM_006538083.1,XM_006537712.2,XM_006502476.3,NM_025286.3,XM_017321996.1,XM_017321995.1,NM_001285427.1,XM_006540655.2,NM_001290682.1,XM_006532451.2,NM_001285426.1,NM_001243051.1,NM_016920.3,XM_017314011.1,NM_001037099.2,XM_…
GO:0004985	opioid receptor activity	2 of 783 in the list	42 of 64704 in the genome	1	XM_006512437.3,NM_001286551.1
GO:0051575	5'-deoxyribose-5-phosphate lyase activity	2 of 783 in the list	42 of 64704 in the genome	1	XM_006513251.3,NM_010441.2
GO:0070696	transmembrane receptor protein serine/threonine kinase binding	2 of 783 in the list	42 of 64704 in the genome	1	NM_007559.5,XM_011240420.1
GO:0008574	ATP-dependent microtubule motor activity, plus-end-directed	2 of 783 in the list	43 of 64704 in the genome	1	XM_006529160.3,NM_010623.4
GO:0016208	AMP binding	2 of 783 in the list	43 of 64704 in the genome	1	NM_021463.4,NM_080575.2
GO:0043565	sequence-specific DNA binding	59 of 783 in the list	4103 of 64704 in the genome	1	NM_001277989.2,NM_001302472.1,NM_001310587.1,XM_006510980.3,XM_006515148.1,NM_033218.1,XM_011244741.2,XM_006513251.3,XM_006539605.3,XM_011240034.2,XM_006497784.1,NM_001311118.1,XM_006541527.1,XM_006520732.2,XM_011244743.2,XM_006541526.2,XM_017319473.1,XM_006515147.1,XM_017315948.1,XM_006529276.3,NM_001164110.1,NM_016768.2,XM_011246905.2,XM_006539603.3,XM_006520733.1,NM_198429.2,NM_019680.2,XM_017…
GO:0008565	protein transporter activity	6 of 783 in the list	261 of 64704 in the genome	1	XM_006505119.3,NM_177296.4,XM_006505121.3,NM_001313693.1,XM_017321650.1,NM_011591.5
GO:0002161	aminoacyl-tRNA editing activity	2 of 783 in the list	45 of 64704 in the genome	1	XM_017313062.1,NM_153168.2
GO:0008331	high voltage-gated calcium channel activity	2 of 783 in the list	45 of 64704 in the genome	1	NM_146123.3,NM_001285427.1
GO:0008026	ATP-dependent helicase activity	7 of 783 in the list	326 of 64704 in the genome	1	XM_017317203.1,NM_001204906.1,XM_006523451.1,XM_006523448.1,NM_144831.2,NM_198942.2,XM_017321957.1
GO:0070035	purine NTP-dependent helicase activity	7 of 783 in the list	326 of 64704 in the genome	1	XM_017317203.1,XM_006523448.1,NM_144831.2,XM_006523451.1,NM_001204906.1,NM_198942.2,XM_017321957.1
GO:0016878	acid-thiol ligase activity	3 of 783 in the list	93 of 64704 in the genome	1	XM_006532845.2,NM_080575.2,XM_017314444.1
GO:0070742	C2H2 zinc finger domain binding	2 of 783 in the list	46 of 64704 in the genome	1	NM_010441.2,XM_006513251.3
GO:0038024	cargo receptor activity	7 of 783 in the list	331 of 64704 in the genome	1	NM_026769.5,NM_001190386.1,XM_006536236.3,XM_006536237.2,XM_011249853.2,NM_001190385.1,XM_006536235.3
GO:0005388	calcium-transporting ATPase activity	2 of 783 in the list	48 of 64704 in the genome	1	XM_011247614.2,XM_006528084.3
GO:0005160	transforming growth factor beta receptor binding	3 of 783 in the list	101 of 64704 in the genome	1	NM_013526.1,NM_007559.5,XM_011240420.1
GO:0016614	oxidoreductase activity, acting on CH-OH group of donors	8 of 783 in the list	409 of 64704 in the genome	1	NM_175343.5,XM_006539464.3,NM_172264.2,NM_175372.4,NM_001290411.1,NM_001136240.1,NM_001290409.1,XM_011250412.2
GO:0035035	histone acetyltransferase binding	3 of 783 in the list	102 of 64704 in the genome	1	XM_011248893.2,XM_006532816.3,XM_011248895.1
GO:0042802	identical protein binding	85 of 783 in the list	6220 of 64704 in the genome	1	NM_001166251.1,XM_006522583.3,NM_011057.3,XM_017316502.1,XM_006506948.3,NM_134062.2,NM_133665.4,NM_001310143.1,XM_017315947.1,NM_021463.4,XM_006532845.2,XM_017317155.1,NM_133983.4,XM_006522582.3,XM_011250256.1,XM_006505121.3,XM_006520592.3,NM_172821.3,XM_017321957.1,NM_009289.3,NM_007743.3,XM_011244738.2,NM_013526.1,NM_001044720.1,XM_006517370.3,XM_006513433.1,XM_006506950.3,NM_001311118.1,NM_021…
GO:0009975	cyclase activity	3 of 783 in the list	104 of 64704 in the genome	1	NM_025517.3,XM_006501883.1,XM_006501884.2
GO:0015125	bile acid transmembrane transporter activity	2 of 783 in the list	53 of 64704 in the genome	1	XM_006535278.2,NM_029415.2
GO:0036310	annealing helicase activity	2 of 783 in the list	53 of 64704 in the genome	1	NM_001204906.1,XM_017321957.1
GO:0004714	transmembrane receptor protein tyrosine kinase activity	7 of 783 in the list	351 of 64704 in the genome	1	NM_001122889.1,NM_010142.4,NM_001290753.2,XM_006538531.3,XM_017319954.1,XM_006538534.2,XM_017319955.1
GO:0004520	endodeoxyribonuclease activity	4 of 783 in the list	163 of 64704 in the genome	1	XM_006497456.1,XM_006497452.3,NM_146114.3,XM_006497455.1
GO:0033612	receptor serine/threonine kinase binding	2 of 783 in the list	54 of 64704 in the genome	1	NM_007559.5,XM_011240420.1
GO:1990837	sequence-specific double-stranded DNA binding	45 of 783 in the list	3141 of 64704 in the genome	1	XM_006517972.3,XM_011247945.2,XM_017315946.1,XM_011245552.2,XM_006529277.3,XM_011244738.2,XM_006501090.3,XM_011244740.2,NM_001310593.1,XM_006501089.2,XM_011240032.2,NM_011439.2,XM_006515149.3,XM_006497782.1,NM_001114140.1,XM_011245551.2,NM_011427.3,NM_133665.4,XM_017315947.1,NM_010441.2,NM_001164110.1,XM_006529276.3,XM_017319473.1,XM_017315948.1,XM_006515147.1,XM_006541526.2,XM_011244743.2,XM_011…
GO:0033613	activating transcription factor binding	6 of 783 in the list	289 of 64704 in the genome	1	NM_133665.4,XM_017319472.1,XM_011240032.2,XM_006501089.2,XM_011240034.2,NM_001310587.1
GO:0015645	fatty acid ligase activity	2 of 783 in the list	55 of 64704 in the genome	1	XM_017314444.1,XM_006532845.2
GO:0046875	ephrin receptor binding	3 of 783 in the list	109 of 64704 in the genome	1	NM_001122889.1,XM_017319955.1,XM_017319954.1
GO:0051861	glycolipid binding	2 of 783 in the list	56 of 64704 in the genome	1	NM_010331.2,XM_017316432.1
GO:0042803	protein homodimerization activity	45 of 783 in the list	3165 of 64704 in the genome	1	XM_006522679.1,XM_017317155.1,NM_029090.3,NM_133665.4,XM_006532845.2,NM_021463.4,XM_017315947.1,XM_017316502.1,NM_011057.3,NM_011844.4,NM_001166249.1,NM_001166251.1,XM_011240032.2,XM_006522583.3,XM_006501089.2,XM_017315946.1,XM_011246015.2,XM_011241332.1,NM_013526.1,XM_011244738.2,XM_011244740.2,XM_006520592.3,XM_006522582.3,NM_172821.3,XM_017321957.1,NM_009289.3,XM_006517972.3,XM_011246016.2,NM_…
GO:0030291	protein serine/threonine kinase inhibitor activity	3 of 783 in the list	111 of 64704 in the genome	1	NM_009810.3,NM_001284409.1,XM_017312543.1
GO:0005201	extracellular matrix structural constituent	8 of 783 in the list	429 of 64704 in the genome	1	NM_147776.4,NM_007743.3,XM_011250256.1,XM_017320847.1,NM_175473.3,XM_006534873.3,XM_017320846.1,NM_010196.4
GO:1990939	ATP-dependent microtubule motor activity	3 of 783 in the list	112 of 64704 in the genome	1	XM_006529160.3,NM_010623.4,XM_006495928.3
GO:0043140	ATP-dependent 3'-5' DNA helicase activity	2 of 783 in the list	58 of 64704 in the genome	1	XM_017321957.1,NM_001204906.1
GO:0044212	transcription regulatory region DNA binding	48 of 783 in the list	3412 of 64704 in the genome	1	XM_011245552.2,XM_017315946.1,XM_011247945.2,XM_011244740.2,XM_011244738.2,XM_006529277.3,XM_006501090.3,XM_006517972.3,XM_006515149.3,XM_017316684.1,XM_006497782.1,NM_011439.2,XM_017315947.1,NM_010441.2,NM_001114140.1,XM_011245551.2,NM_011427.3,NM_133665.4,NM_001310593.1,XM_006501089.2,NM_029705.3,XM_011240032.2,NM_019680.2,XM_006520733.1,NM_198429.2,NM_001164112.1,XM_017319472.1,NM_033270.2,XM_…
GO:0015078	proton transmembrane transporter activity	7 of 783 in the list	367 of 64704 in the genome	1	XM_006532054.1,NM_016920.3,NM_001243051.1,XM_006532055.2,NM_001243049.1,NM_001243050.1,XM_006532053.1
GO:0042800	histone methyltransferase activity (H3-K4 specific)	2 of 783 in the list	60 of 64704 in the genome	1	NM_001033276.3,XM_017316684.1
GO:0052689	carboxylic ester hydrolase activity	9 of 783 in the list	510 of 64704 in the genome	1	NM_011844.4,XM_006514691.3,NM_001166249.1,XM_006514690.3,NM_001166251.1,XM_017313062.1,NM_153168.2,NM_172791.2,XM_011241332.1
GO:0001067	regulatory region nucleic acid binding	48 of 783 in the list	3438 of 64704 in the genome	1	NM_001310587.1,XM_006510980.3,XM_006497784.1,XM_011240034.2,XM_006513251.3,NM_033218.1,XM_011244741.2,XM_006515148.1,XM_006541527.1,NM_001033276.3,XM_006520732.2,XM_006529276.3,NM_001164110.1,XM_017315948.1,XM_017319473.1,XM_006515147.1,XM_006541526.2,XM_011244743.2,XM_011246905.2,NM_016768.2,NM_019680.2,XM_006520733.1,NM_198429.2,NM_033270.2,NM_001164112.1,XM_017319472.1,NM_001310593.1,XM_006501…
GO:0015605	organophosphate ester transmembrane transporter activity	2 of 783 in the list	62 of 64704 in the genome	1	XM_011246576.2,XM_011246575.2
GO:0016493	C-C chemokine receptor activity	2 of 783 in the list	62 of 64704 in the genome	1	NM_001301713.1,NM_007719.2
GO:0019957	C-C chemokine binding	2 of 783 in the list	62 of 64704 in the genome	1	NM_001301713.1,NM_007719.2
GO:0097617	annealing activity	2 of 783 in the list	62 of 64704 in the genome	1	XM_017321957.1,NM_001204906.1
GO:0045182	translation regulator activity	4 of 783 in the list	180 of 64704 in the genome	1	NM_201354.2,XM_006525967.3,XM_006525968.3,XM_006525973.3
GO:0008324	cation transmembrane transporter activity	42 of 783 in the list	2984 of 64704 in the genome	1	NM_008422.2,NM_001243050.1,NM_001290518.1,XM_017321994.1,NM_033570.2,NM_001285428.1,NM_146123.3,XM_006532054.1,NM_011887.3,NM_001243049.1,XM_006540661.3,XM_006532451.2,NM_001290682.1,XM_006540655.2,NM_001285427.1,XM_017321996.1,NM_025286.3,XM_017321995.1,XM_006537712.2,XM_006502476.3,NM_028053.2,XM_006538083.1,NM_198635.3,XM_017314013.1,NM_029415.2,NM_001037099.2,XM_006532055.2,XM_017314011.1,NM_…
GO:0019003	GDP binding	3 of 783 in the list	120 of 64704 in the genome	1	NM_022327.5,NM_021463.4,XM_006529782.1
GO:0015248	sterol transporter activity	3 of 783 in the list	121 of 64704 in the genome	1	NM_009593.2,XM_006510538.3,NM_080434.3
GO:0004550	nucleoside diphosphate kinase activity	2 of 783 in the list	65 of 64704 in the genome	1	NM_019731.1,XM_006524677.3
GO:0043138	3'-5' DNA helicase activity	2 of 783 in the list	65 of 64704 in the genome	1	NM_001204906.1,XM_017321957.1
GO:0070006	metalloaminopeptidase activity	2 of 783 in the list	66 of 64704 in the genome	1	NM_001289924.1,NM_001289926.1
GO:0022857	transmembrane transporter activity	65 of 783 in the list	4807 of 64704 in the genome	1	NM_001037099.2,XM_006532055.2,NM_029415.2,XM_017314011.1,XM_011246575.2,NM_001243051.1,NM_016920.3,XM_006506951.3,NM_008771.3,NM_009593.2,XM_006532053.1,NM_145922.2,XM_006535278.2,NM_021041.2,XM_017314010.1,XM_006540654.2,XM_011247614.2,NM_033570.2,XM_017321994.1,NM_008422.2,NM_001290518.1,XM_006506952.2,XM_017314118.1,NM_011887.3,XM_017318057.1,NM_001285427.1,XM_006532451.2,XM_006538083.1,NM_028…
GO:0016747	transferase activity, transferring acyl groups other than amino-acyl groups	12 of 783 in the list	742 of 64704 in the genome	1	NM_001290689.1,XM_006522680.2,NM_029090.3,NM_007760.3,XM_017317155.1,XM_006512116.3,NM_025832.2,XM_006522679.1,NM_023626.4,XM_006526015.2,XM_011246038.2,NM_001311061.1
GO:0004623	phospholipase A2 activity	3 of 783 in the list	125 of 64704 in the genome	1	XM_006514691.3,NM_172791.2,XM_006514690.3
GO:0005248	voltage-gated sodium channel activity	2 of 783 in the list	67 of 64704 in the genome	1	XM_017313362.1,NM_011887.3
GO:0032550	purine ribonucleoside binding	19 of 783 in the list	1260 of 64704 in the genome	1	NM_178119.3,NM_029653.3,XM_006529782.1,NM_001045540.2,XM_006517371.3,XM_006515367.3,NM_001285917.1,XM_006515369.3,XM_006517370.3,NM_022327.5,NM_134050.4,XM_017315598.1,XM_006537890.3,NM_022000.3,NM_001037136.1,XM_006515368.3,NM_134062.2,XM_011240905.2,NM_021463.4
GO:0004725	protein tyrosine phosphatase activity	8 of 783 in the list	459 of 64704 in the genome	1	NM_175118.3,XM_006497134.3,NM_007658.3,XM_006511930.3,XM_006511929.3,XM_006511931.3,XM_006537890.3,NM_008976.2
GO:0005537	mannose binding	2 of 783 in the list	68 of 64704 in the genome	1	NM_001077184.1,NM_009768.2
GO:1901618	organic hydroxy compound transmembrane transporter activity	3 of 783 in the list	127 of 64704 in the genome	1	NM_029415.2,NM_009593.2,XM_006535278.2
GO:0005343	organic acid:sodium symporter activity	2 of 783 in the list	69 of 64704 in the genome	1	NM_029415.2,XM_006535278.2
GO:0001883	purine nucleoside binding	19 of 783 in the list	1272 of 64704 in the genome	1	NM_134062.2,XM_011240905.2,NM_021463.4,NM_001037136.1,NM_022000.3,XM_006515368.3,XM_006537890.3,XM_017315598.1,NM_022327.5,XM_006517370.3,NM_134050.4,NM_001285917.1,XM_006515369.3,XM_006515367.3,NM_029653.3,XM_006529782.1,XM_006517371.3,NM_001045540.2,NM_178119.3
GO:0008017	microtubule binding	17 of 783 in the list	1124 of 64704 in the genome	1	NM_001294149.1,NM_008448.3,NM_008440.4,XM_006529161.3,NM_001294150.1,XM_006529160.3,XM_017318289.1,NM_001190978.1,NM_010623.4,XM_006529155.3,NM_001110315.2,XM_006529156.3,NM_133851.3,XM_011239246.2,XM_006529157.3,NM_001042652.1,XM_006529158.3
GO:0003684	damaged DNA binding	5 of 783 in the list	260 of 64704 in the genome	1	XM_006497455.1,NM_146114.3,XM_006497452.3,XM_017321957.1,XM_006497456.1
GO:0032549	ribonucleoside binding	19 of 783 in the list	1277 of 64704 in the genome	1	NM_178119.3,NM_029653.3,XM_006529782.1,XM_006517371.3,NM_001045540.2,XM_006515367.3,NM_001285917.1,XM_006515369.3,NM_022327.5,XM_006517370.3,NM_134050.4,XM_006537890.3,XM_017315598.1,NM_001037136.1,NM_022000.3,XM_006515368.3,NM_134062.2,XM_011240905.2,NM_021463.4
GO:0031210	phosphatidylcholine binding	2 of 783 in the list	71 of 64704 in the genome	1	NM_080434.3,XM_006510538.3
GO:0050997	quaternary ammonium group binding	2 of 783 in the list	71 of 64704 in the genome	1	XM_006510538.3,NM_080434.3
GO:0004950	chemokine receptor activity	2 of 783 in the list	72 of 64704 in the genome	1	NM_001301713.1,NM_007719.2
GO:0008047	enzyme activator activity	32 of 783 in the list	2277 of 64704 in the genome	1	NM_001160018.1,NM_178119.3,XM_006498324.2,NM_197943.2,XM_006534583.3,XM_006510538.3,NM_009810.3,NM_009061.4,XM_006498323.3,NM_172443.3,XM_006532696.1,XM_017314863.1,NM_001284409.1,XM_006534581.3,XM_006520592.3,NM_019690.3,XM_017314864.1,NM_001160019.1,XM_006529146.2,XM_006529147.2,NM_146252.2,XM_006534589.3,XM_006529145.2,XM_006534585.3,NM_146079.1,NM_011057.3,XM_017316502.1,NM_080434.3,NM_144791…
GO:0031593	polyubiquitin modification-dependent protein binding	4 of 783 in the list	199 of 64704 in the genome	1	XM_011250811.2,NM_019777.3,XM_011250812.2,XM_011248052.2
GO:0008083	growth factor activity	7 of 783 in the list	407 of 64704 in the genome	1	XM_006520592.3,NM_013526.1,NM_007559.5,NM_011057.3,XM_017316502.1,NM_001303244.1,XM_011240420.1
GO:0017016	Ras GTPase binding	30 of 783 in the list	2135 of 64704 in the genome	1	XM_006498324.2,NM_197943.2,NM_001013377.2,NM_172493.2,XM_006537830.3,XM_017314864.1,XM_006514208.3,XM_006514207.3,XM_006534589.3,NM_001081056.1,NM_146252.2,XM_006514206.3,XM_006528582.3,XM_006528581.3,XM_006534583.3,XM_011249997.1,XM_006534585.3,XM_006514204.3,XM_006534587.2,XM_011249998.1,XM_006524167.3,NM_152801.2,XM_006532696.1,XM_006528313.3,XM_006498323.3,NM_172443.3,XM_006534581.3,NM_023045…
GO:0019001	guanyl nucleotide binding	19 of 783 in the list	1294 of 64704 in the genome	1	NM_178119.3,NM_029653.3,XM_006529782.1,NM_001045540.2,XM_006517371.3,XM_006515367.3,NM_001285917.1,XM_006515369.3,XM_006517370.3,NM_022327.5,NM_134050.4,XM_017315598.1,XM_006537890.3,NM_022000.3,NM_001037136.1,XM_006515368.3,XM_011240905.2,NM_134062.2,NM_021463.4
GO:0032561	guanyl ribonucleotide binding	19 of 783 in the list	1294 of 64704 in the genome	1	XM_006515367.3,NM_001285917.1,XM_006515369.3,NM_178119.3,NM_029653.3,XM_006529782.1,XM_006517371.3,NM_001045540.2,NM_001037136.1,NM_022000.3,XM_006515368.3,NM_134062.2,XM_011240905.2,NM_021463.4,NM_022327.5,XM_006517370.3,NM_134050.4,XM_006537890.3,XM_017315598.1
GO:0003713	transcription coactivator activity	15 of 783 in the list	996 of 64704 in the genome	1	XM_017315947.1,XM_011244740.2,XM_011244738.2,XM_017319916.1,XM_011244741.2,XM_011249906.2,XM_017315946.1,NM_182999.2,XM_006517972.3,XM_006537553.3,NM_001163263.1,NM_001290128.1,XM_011245039.1,XM_011244743.2,XM_017315948.1
GO:0060590	ATPase regulator activity	3 of 783 in the list	137 of 64704 in the genome	1	NM_001160018.1,NM_001160019.1,NM_144791.2
GO:0032813	tumor necrosis factor receptor superfamily binding	3 of 783 in the list	138 of 64704 in the genome	1	XM_017312543.1,NM_009810.3,NM_001284409.1
GO:0019199	transmembrane receptor protein kinase activity	7 of 783 in the list	412 of 64704 in the genome	1	NM_001290753.2,NM_010142.4,NM_001122889.1,XM_006538531.3,XM_017319954.1,XM_006538534.2,XM_017319955.1
GO:0001637	G protein-coupled chemoattractant receptor activity	2 of 783 in the list	76 of 64704 in the genome	1	NM_007719.2,NM_001301713.1
GO:0019956	chemokine binding	2 of 783 in the list	76 of 64704 in the genome	1	NM_001301713.1,NM_007719.2
GO:0001882	nucleoside binding	19 of 783 in the list	1303 of 64704 in the genome	1	XM_006517370.3,NM_022327.5,NM_134050.4,XM_017315598.1,XM_006537890.3,NM_022000.3,NM_001037136.1,XM_006515368.3,NM_134062.2,XM_011240905.2,NM_021463.4,NM_178119.3,NM_029653.3,XM_006529782.1,NM_001045540.2,XM_006517371.3,XM_006515367.3,NM_001285917.1,XM_006515369.3
GO:0016917	GABA receptor activity	2 of 783 in the list	78 of 64704 in the genome	1	XM_006522126.1,NM_153394.2
GO:0001221	transcription cofactor binding	3 of 783 in the list	141 of 64704 in the genome	1	NM_001164112.1,NM_001164110.1,NM_198429.2
GO:0051087	chaperone binding	5 of 783 in the list	279 of 64704 in the genome	1	XM_006511931.3,XM_006511929.3,XM_006511930.3,NM_007658.3,NM_016742.4
GO:0005525	GTP binding	18 of 783 in the list	1244 of 64704 in the genome	1	XM_006537890.3,XM_017315598.1,NM_134050.4,NM_022327.5,XM_006517370.3,XM_011240905.2,NM_134062.2,XM_006515368.3,NM_001037136.1,NM_022000.3,XM_006517371.3,NM_001045540.2,NM_029653.3,XM_006529782.1,NM_178119.3,XM_006515369.3,NM_001285917.1,XM_006515367.3
GO:0031267	small GTPase binding	30 of 783 in the list	2179 of 64704 in the genome	1	XM_006528581.3,XM_006534583.3,XM_006528582.3,XM_006514206.3,NM_146252.2,NM_001081056.1,XM_006514207.3,XM_006534589.3,NM_001013377.2,NM_172493.2,XM_006537830.3,XM_017314864.1,XM_006514208.3,NM_197943.2,XM_006498324.2,XM_017314863.1,XM_006528316.3,NM_023045.2,XM_006534581.3,NM_172443.3,XM_006498323.3,XM_006528313.3,XM_006532696.1,NM_152801.2,XM_006524167.3,XM_011249998.1,XM_006534587.2,XM_006514204…
GO:1904680	peptide transmembrane transporter activity	3 of 783 in the list	147 of 64704 in the genome	1	NM_011591.5,NM_023908.2,NM_001313693.1
GO:0016835	carbon-oxygen lyase activity	6 of 783 in the list	356 of 64704 in the genome	1	XM_006538189.3,XM_006538190.3,NM_010441.2,XM_006538191.3,NM_001102565.1,XM_006513251.3
GO:0046915	transition metal ion transmembrane transporter activity	3 of 783 in the list	152 of 64704 in the genome	1	XM_006537712.2,NM_025286.3,NM_001290518.1
GO:0046983	protein dimerization activity	63 of 783 in the list	4824 of 64704 in the genome	1	XM_017319472.1,XM_011250192.2,NM_033270.2,XM_011246038.2,XM_006522680.2,XM_017314444.1,XM_011246905.2,XM_011244743.2,XM_006522584.3,XM_017319473.1,XM_017315948.1,XM_006515147.1,NM_001290689.1,XM_011250191.2,NM_009593.2,XM_006515148.1,XM_011244741.2,XM_006538550.3,NM_033218.1,XM_011246016.2,NM_001294149.1,XM_011240034.2,NM_001303244.1,NM_001164639.1,XM_011250194.2,XM_006529160.3,XM_011250193.2,NM_…
GO:0015293	symporter activity	8 of 783 in the list	516 of 64704 in the genome	1	XM_006535278.2,XM_017314010.1,XM_006513791.3,NM_198635.3,XM_017314013.1,NM_029415.2,XM_017314012.1,XM_017314011.1
GO:0004896	cytokine receptor activity	6 of 783 in the list	369 of 64704 in the genome	1	NM_001033543.3,NM_001301713.1,NM_174851.3,NM_007719.2,NM_001008700.3,NM_001303244.1
GO:0140104	molecular carrier activity	2 of 783 in the list	90 of 64704 in the genome	1	NM_023045.2,XM_006514760.3
GO:0016772	transferase activity, transferring phosphorus-containing groups	76 of 783 in the list	5900 of 64704 in the genome	1	NM_011848.4,NM_019777.3,XM_011243357.1,XM_011243354.2,XM_017313789.1,NM_010142.4,XM_017318066.1,XM_017319954.1,XM_011243353.1,NM_016742.4,NM_001290753.2,NM_001162947.1,XM_006538531.3,XM_006539041.3,XM_011243356.2,NM_001291152.1,NM_001291154.1,XM_006503442.1,XM_011239580.2,NM_181593.2,XM_017315598.1,XM_006539640.3,XM_011246015.2,XM_006499658.3,XM_011243355.1,XM_006509111.3,NM_001285917.1,NM_011113…
GO:0015450	P-P-bond-hydrolysis-driven protein transmembrane transporter activity	2 of 783 in the list	91 of 64704 in the genome	1	NM_011591.5,NM_001313693.1
GO:0016787	hydrolase activity	147 of 783 in the list	11679 of 64704 in the genome	1	XM_006506952.2,XM_011248524.1,XM_011247378.1,XM_017314605.1,NM_010331.2,XM_011250812.2,XM_011241332.1,XM_006495928.3,NM_175118.3,XM_011250456.1,NM_022327.5,NM_029705.3,XM_006539642.2,XM_006531419.1,NM_007658.3,XM_006531420.1,XM_017317203.1,XM_017321933.1,NM_008976.2,NM_016920.3,NM_001291066.2,XM_011242760.2,NM_144831.2,XM_006527486.3,XM_017318289.1,XM_006529160.3,XM_006510937.3,XM_011247614.2,NM_…
GO:0004860	protein kinase inhibitor activity	3 of 783 in the list	165 of 64704 in the genome	1	NM_001284409.1,NM_009810.3,XM_017312543.1
GO:0042165	neurotransmitter binding	3 of 783 in the list	168 of 64704 in the genome	1	XM_006529147.2,XM_006529145.2,XM_006529146.2
GO:0008270	zinc ion binding	49 of 783 in the list	3787 of 64704 in the genome	1	XM_006520543.2,XM_011244743.2,XM_006521316.3,XM_006532759.3,XM_017315948.1,NM_007403.3,XM_011248525.2,NM_024215.2,NM_009032.3,XM_006521317.3,XM_011250811.2,NM_001128171.2,XM_006531415.1,NM_001289924.1,XM_006531417.2,XM_011244741.2,XM_006531414.1,XM_011248523.2,XM_011243814.2,NM_008771.3,NM_173369.3,XM_006517971.3,XM_006520537.1,XM_017314951.1,XM_017321957.1,XM_011248524.1,XM_006531418.2,NM_198608…
GO:0016796	exonuclease activity, active with either ribo- or deoxyribonucleic acids and producing 5'-phosphomonoesters	4 of 783 in the list	242 of 64704 in the genome	1	NM_146114.3,XM_006497455.1,XM_006497456.1,XM_006497452.3
GO:0046914	transition metal ion binding	60 of 783 in the list	4678 of 64704 in the genome	1	XM_006517971.3,XM_006520537.1,NM_001102565.1,XM_017314951.1,XM_011248524.1,XM_017321957.1,XM_006531418.2,NM_198608.2,NM_001285948.1,XM_006517972.3,NM_001290123.1,XM_011250812.2,XM_017315946.1,NM_001289926.1,XM_011244740.2,NM_001128170.2,XM_011244738.2,XM_006532758.2,XM_017321932.1,NM_001290128.1,XM_006532398.3,NM_001290122.1,NM_199198.2,NM_010794.3,XM_006532397.3,XM_006532400.3,NM_019403.3,XM_006…
GO:0016538	cyclin-dependent protein serine/threonine kinase regulator activity	3 of 783 in the list	170 of 64704 in the genome	1	XM_017312543.1,NM_009810.3,NM_001284409.1
GO:0043021	ribonucleoprotein complex binding	7 of 783 in the list	468 of 64704 in the genome	1	NM_025832.2,XM_017316739.1,XM_006521320.3,NM_024215.2,XM_017316738.1,XM_006521322.1,XM_006521323.3
GO:0004536	deoxyribonuclease activity	4 of 783 in the list	244 of 64704 in the genome	1	XM_006497455.1,NM_146114.3,XM_006497452.3,XM_006497456.1
GO:0043531	ADP binding	2 of 783 in the list	104 of 64704 in the genome	1	NM_021463.4,NM_009593.2
GO:0015662	ATPase activity, coupled to transmembrane movement of ions, phosphorylative mechanism	2 of 783 in the list	105 of 64704 in the genome	1	XM_011247614.2,XM_006528084.3
GO:0016746	transferase activity, transferring acyl groups	12 of 783 in the list	872 of 64704 in the genome	1	NM_001290689.1,XM_006522679.1,NM_025832.2,XM_006512116.3,XM_017317155.1,XM_006522680.2,NM_029090.3,NM_007760.3,NM_001311061.1,XM_011246038.2,XM_006526015.2,NM_023626.4
GO:0003690	double-stranded DNA binding	45 of 783 in the list	3512 of 64704 in the genome	1	XM_011247945.2,XM_017315946.1,XM_011245552.2,XM_011244738.2,XM_006501090.3,XM_006529277.3,XM_011244740.2,XM_006517972.3,NM_011439.2,XM_006497782.1,XM_006515149.3,NM_011427.3,NM_133665.4,XM_011245551.2,NM_001114140.1,NM_010441.2,XM_017315947.1,NM_001310593.1,XM_011240032.2,XM_006501089.2,NM_198429.2,XM_006520733.1,NM_019680.2,NM_033270.2,XM_017319472.1,NM_001164112.1,XM_017315948.1,XM_017319473.1,…
GO:0070530	K63-linked polyubiquitin modification-dependent protein binding	2 of 783 in the list	106 of 64704 in the genome	1	XM_011250812.2,XM_011250811.2
GO:0016877	ligase activity, forming carbon-sulfur bonds	3 of 783 in the list	180 of 64704 in the genome	1	NM_080575.2,XM_017314444.1,XM_006532845.2
GO:0008320	protein transmembrane transporter activity	2 of 783 in the list	107 of 64704 in the genome	1	NM_011591.5,NM_001313693.1
GO:0019210	kinase inhibitor activity	3 of 783 in the list	183 of 64704 in the genome	1	XM_017312543.1,NM_009810.3,NM_001284409.1
GO:0017137	Rab GTPase binding	14 of 783 in the list	1043 of 64704 in the genome	1	XM_006534587.2,XM_017314864.1,XM_006498324.2,NM_197943.2,XM_006534585.3,XM_006534581.3,XM_006534583.3,XM_017314863.1,XM_006524167.3,XM_006534589.3,XM_006498323.3,NM_172443.3,NM_146252.2,XM_006532696.1
GO:0098632	cell-cell adhesion mediator activity	2 of 783 in the list	113 of 64704 in the genome	1	NM_009768.2,NM_001077184.1
GO:0030594	neurotransmitter receptor activity	11 of 783 in the list	822 of 64704 in the genome	1	NM_001010973.2,XM_006529147.2,NM_153394.2,XM_017315397.1,XM_006522126.1,XM_006516854.2,XM_006529145.2,XM_006521777.2,XM_006512437.3,XM_006516852.2,XM_006529146.2
GO:0005518	collagen binding	3 of 783 in the list	192 of 64704 in the genome	1	XM_017316502.1,NM_011057.3,XM_006520592.3
GO:0004713	protein tyrosine kinase activity	9 of 783 in the list	666 of 64704 in the genome	1	XM_017319955.1,XM_017319954.1,XM_006538531.3,NM_010589.6,NM_001290753.2,NM_010142.4,NM_001122889.1,NM_016742.4,XM_006538534.2
GO:0005245	voltage-gated calcium channel activity	5 of 783 in the list	351 of 64704 in the genome	1	NM_001285426.1,NM_001285427.1,NM_001285428.1,NM_001037099.2,NM_146123.3
GO:0046332	SMAD binding	4 of 783 in the list	274 of 64704 in the genome	1	XM_006532816.3,XM_011248895.1,XM_011248893.2,NM_007743.3
GO:0042887	amide transmembrane transporter activity	3 of 783 in the list	197 of 64704 in the genome	1	NM_011591.5,NM_023908.2,NM_001313693.1
GO:0016776	phosphotransferase activity, phosphate group as acceptor	2 of 783 in the list	121 of 64704 in the genome	1	NM_019731.1,XM_006524677.3
GO:0004721	phosphoprotein phosphatase activity	9 of 783 in the list	680 of 64704 in the genome	1	NM_175118.3,XM_006511930.3,NM_007658.3,XM_006497134.3,XM_006511931.3,XM_006511929.3,NM_008976.2,XM_006531160.2,XM_006537890.3
GO:0022884	macromolecule transmembrane transporter activity	2 of 783 in the list	127 of 64704 in the genome	1	NM_011591.5,NM_001313693.1
GO:0001540	amyloid-beta binding	3 of 783 in the list	207 of 64704 in the genome	1	NM_001290753.2,XM_006538531.3,XM_006538534.2
GO:0002020	protease binding	5 of 783 in the list	371 of 64704 in the genome	1	NM_007743.3,NM_009810.3,NM_133226.2,NM_001284409.1,XM_017312543.1
GO:0018024	histone-lysine N-methyltransferase activity	3 of 783 in the list	210 of 64704 in the genome	1	NM_001033276.3,XM_011246905.2,XM_017316684.1
GO:0016616	oxidoreductase activity, acting on the CH-OH group of donors, NAD or NADP as acceptor	5 of 783 in the list	376 of 64704 in the genome	1	XM_006539464.3,NM_175372.4,NM_001290409.1,NM_001290411.1,XM_011250412.2
GO:0000287	magnesium ion binding	11 of 783 in the list	869 of 64704 in the genome	1	XM_017314606.1,NM_008702.3,XM_006529909.2,NM_028778.4,NM_021463.4,NM_176999.3,NM_001146295.1,XM_006533534.3,XM_006539041.3,XM_017314605.1,NM_001195025.1
GO:0015631	tubulin binding	19 of 783 in the list	1530 of 64704 in the genome	1	NM_019690.3,XM_006529158.3,NM_001042652.1,XM_006529156.3,XM_011239246.2,NM_133851.3,XM_006529157.3,XM_017318289.1,NM_001190978.1,XM_006529160.3,NM_001294150.1,NM_010623.4,NM_009061.4,XM_006529155.3,NM_001110315.2,NM_008448.3,NM_001294149.1,XM_006529161.3,NM_008440.4
GO:0043169	cation binding	204 of 783 in the list	16826 of 64704 in the genome	1	XM_006523448.1,NM_080434.3,XM_006524677.3,NM_146079.1,XM_006522583.3,XM_006532397.3,XM_006500453.3,XM_017312989.1,XM_011243351.1,XM_006531416.3,NM_028778.4,XM_006502126.2,XM_017315947.1,XM_017313788.1,NM_023626.4,NM_021463.4,XM_011245551.2,NM_001114140.1,NM_198942.2,XM_006520537.1,NM_007743.3,NM_198608.2,NM_001285948.1,XM_017314883.1,XM_006531160.2,NM_001311142.1,XM_006522582.3,NM_001290123.1,NM_…
GO:0005272	sodium channel activity	2 of 783 in the list	141 of 64704 in the genome	1	NM_011887.3,XM_017313362.1
GO:0016830	carbon-carbon lyase activity	3 of 783 in the list	224 of 64704 in the genome	1	NM_001303423.1,NM_009657.4,NM_178897.4
GO:0043130	ubiquitin binding	3 of 783 in the list	224 of 64704 in the genome	1	XM_006533134.2,NM_199469.2,NM_001195023.1
GO:0008138	protein tyrosine/serine/threonine phosphatase activity	2 of 783 in the list	143 of 64704 in the genome	1	NM_175118.3,XM_006537890.3
GO:0001227	DNA-binding transcription repressor activity, RNA polymerase II-specific	10 of 783 in the list	810 of 64704 in the genome	1	XM_006532275.1,NM_010430.2,XM_006515147.1,XM_017314294.1,NM_011427.3,NM_001098203.1,NM_033270.2,XM_006515148.1,NM_033218.1,XM_006515149.3
GO:0098631	cell adhesion mediator activity	2 of 783 in the list	144 of 64704 in the genome	1	NM_001077184.1,NM_009768.2
GO:0003682	chromatin binding	26 of 783 in the list	2153 of 64704 in the genome	1	XM_006517971.3,XM_017322014.1,XM_011244743.2,XM_017315948.1,XM_006517972.3,XM_006537553.3,NM_008672.3,XM_011246905.2,XM_017319916.1,XM_006539603.3,NM_008627.4,XM_011249906.2,XM_017315946.1,XM_011244740.2,XM_011244738.2,NM_001302472.1,NM_001163263.1,NM_001277989.2,XM_011245039.1,NM_001277988.2,NM_182999.2,NM_033218.1,XM_011244741.2,XM_006539605.3,XM_017315947.1,XM_006539600.3
GO:0000980	RNA polymerase II distal enhancer sequence-specific DNA binding	3 of 783 in the list	235 of 64704 in the genome	1	NM_016768.2,XM_006497784.1,XM_006497782.1
GO:0019205	nucleobase-containing compound kinase activity	2 of 783 in the list	150 of 64704 in the genome	1	XM_006524677.3,NM_019731.1
GO:0005085	guanyl-nucleotide exchange factor activity	17 of 783 in the list	1418 of 64704 in the genome	1	XM_006527394.2,XM_006537830.3,NM_001013377.2,NM_178752.3,XM_011247378.1,XM_011247379.1,NM_019588.2,XM_006528316.3,XM_006528313.3,NM_152801.2,XM_006524167.3,XM_011249998.1,NM_001204167.1,XM_006527395.3,NM_001005475.2,XM_011249997.1,XM_011247380.1
GO:0048029	monosaccharide binding	3 of 783 in the list	244 of 64704 in the genome	1	XM_006502104.2,NM_001077184.1,NM_009768.2
GO:0070888	E-box binding	2 of 783 in the list	158 of 64704 in the genome	1	NM_011427.3,NM_033218.1
GO:0004003	ATP-dependent DNA helicase activity	2 of 783 in the list	159 of 64704 in the genome	1	NM_001204906.1,XM_017321957.1
GO:0060589	nucleoside-triphosphatase regulator activity	22 of 783 in the list	1864 of 64704 in the genome	1	XM_006534583.3,XM_006529145.2,XM_006529147.2,NM_146252.2,XM_006534589.3,XM_017314864.1,NM_178119.3,XM_006498324.2,NM_001160019.1,NM_197943.2,XM_006529146.2,NM_001160018.1,XM_017314863.1,NM_001037136.1,XM_006534581.3,NM_172443.3,XM_006498323.3,XM_006532696.1,NM_009061.4,NM_144791.2,XM_006534587.2,XM_006534585.3
GO:0008028	monocarboxylic acid transmembrane transporter activity	2 of 783 in the list	162 of 64704 in the genome	1	XM_006535278.2,NM_029415.2
GO:0042054	histone methyltransferase activity	3 of 783 in the list	251 of 64704 in the genome	1	XM_017316684.1,NM_001033276.3,XM_011246905.2
GO:0032947	protein-containing complex scaffold activity	4 of 783 in the list	339 of 64704 in the genome	1	NM_023055.2,XM_006524791.3,NM_023449.3,XM_017317608.1
GO:0016836	hydro-lyase activity	3 of 783 in the list	254 of 64704 in the genome	1	XM_006538189.3,XM_006538190.3,XM_006538191.3
GO:0005096	GTPase activator activity	19 of 783 in the list	1635 of 64704 in the genome	1	XM_006498324.2,NM_197943.2,NM_178119.3,XM_017314864.1,XM_006529146.2,NM_146252.2,XM_006529147.2,XM_006534589.3,XM_006529145.2,XM_006534583.3,XM_006534585.3,NM_009061.4,XM_006534587.2,XM_006532696.1,XM_006498323.3,NM_172443.3,XM_017314863.1,NM_001037136.1,XM_006534581.3
GO:0005126	cytokine receptor binding	9 of 783 in the list	788 of 64704 in the genome	1	XM_017312543.1,NM_013526.1,NM_007559.5,NM_001303244.1,NM_008355.3,NM_001284409.1,XM_011240420.1,NM_009810.3,NM_010851.2
GO:0015485	cholesterol binding	2 of 783 in the list	172 of 64704 in the genome	1	NM_080434.3,XM_006510538.3
GO:0140098	catalytic activity, acting on RNA	20 of 783 in the list	1742 of 64704 in the genome	1	XM_017313062.1,XM_006502945.3,NM_025517.3,NM_001083887.2,XM_006523448.1,XM_006501883.1,NM_198942.2,NM_153168.2,NM_001285784.1,NM_001285783.1,NM_198608.2,XM_006523451.1,NM_172272.2,XM_006501884.2,NM_001102565.1,XM_017317203.1,XM_006501330.2,NM_178897.4,XM_011242760.2,NM_144831.2
GO:0017046	peptide hormone binding	2 of 783 in the list	175 of 64704 in the genome	1	NM_027909.2,XM_006510614.3
GO:0004177	aminopeptidase activity	2 of 783 in the list	176 of 64704 in the genome	1	NM_001289924.1,NM_001289926.1
GO:0008235	metalloexopeptidase activity	2 of 783 in the list	176 of 64704 in the genome	1	NM_001289926.1,NM_001289924.1
GO:0004222	metalloendopeptidase activity	5 of 783 in the list	447 of 64704 in the genome	1	XM_017321932.1,NM_001291066.2,XM_017321933.1,NM_007403.3,XM_006536151.2
GO:0016278	lysine N-methyltransferase activity	3 of 783 in the list	271 of 64704 in the genome	1	XM_017316684.1,XM_011246905.2,NM_001033276.3
GO:0016279	protein-lysine N-methyltransferase activity	3 of 783 in the list	271 of 64704 in the genome	1	XM_017316684.1,XM_011246905.2,NM_001033276.3
GO:0016879	ligase activity, forming carbon-nitrogen bonds	2 of 783 in the list	179 of 64704 in the genome	1	XM_006501330.2,NM_027192.2
GO:0003924	GTPase activity	11 of 783 in the list	982 of 64704 in the genome	1	XM_011240905.2,XM_006515369.3,NM_001037136.1,NM_022000.3,XM_006515367.3,XM_006515368.3,XM_006529782.1,NM_001045540.2,NM_178119.3,NM_022327.5,NM_134050.4
GO:0004527	exonuclease activity	4 of 783 in the list	368 of 64704 in the genome	1	NM_146114.3,XM_006497455.1,XM_006497456.1,XM_006497452.3
GO:0032934	sterol binding	2 of 783 in the list	184 of 64704 in the genome	1	XM_006510538.3,NM_080434.3
GO:0140030	modification-dependent protein binding	9 of 783 in the list	815 of 64704 in the genome	1	XM_011248052.2,XM_011245039.1,NM_023626.4,XM_011250811.2,NM_010832.5,NM_001311061.1,XM_006528741.3,NM_019777.3,XM_011250812.2
GO:0008022	protein C-terminus binding	8 of 783 in the list	730 of 64704 in the genome	1	NM_033218.1,NM_133226.2,XM_006524791.3,XM_017317608.1,NM_016742.4,XM_011246906.1,NM_023055.2,NM_178686.3
GO:0046872	metal ion binding	196 of 783 in the list	16577 of 64704 in the genome	1	NM_028106.3,XM_006531418.2,NM_172821.3,XM_011246576.2,XM_017321957.1,NM_030110.1,XM_006511474.3,NM_001145821.2,XM_017321970.1,XM_006527487.3,NM_010794.3,NM_199198.2,XM_006532398.3,NM_001290128.1,NM_010069.1,XM_017321932.1,XM_006532758.2,XM_011239029.1,XM_011246162.2,XM_006502127.2,XM_017320847.1,NM_001290127.1,XM_017316684.1,XM_011243359.1,NM_007403.3,XM_011248525.2,XM_006532759.3,XM_006520543.2,…
GO:0016829	lyase activity	9 of 783 in the list	821 of 64704 in the genome	1	NM_001102565.1,XM_006538191.3,NM_178897.4,NM_010441.2,XM_006538189.3,XM_006538190.3,NM_009657.4,XM_006513251.3,NM_001303423.1
GO:0005102	signaling receptor binding	57 of 783 in the list	4942 of 64704 in the genome	1	XM_006538534.2,XM_006495810.3,NM_001284409.1,NM_008355.3,XM_006501703.3,NM_007760.3,XM_011240420.1,NM_001303244.1,NM_001126047.3,XM_006495809.3,XM_017319955.1,NM_021517.2,XM_017319954.1,XM_006501544.2,NM_001146001.1,XM_017317608.1,XM_006510538.3,NM_009810.3,XM_006495803.2,XM_006521777.2,XM_017319410.1,NM_010851.2,XM_006495808.2,NM_008976.2,NM_023055.2,NM_001310698.1,XM_006538531.3,NM_009518.2,NM_…
GO:0015318	inorganic molecular entity transmembrane transporter activity	43 of 783 in the list	3757 of 64704 in the genome	1	NM_001037099.2,XM_006532055.2,NM_029415.2,XM_017314013.1,XM_017314011.1,NM_001243051.1,NM_001285426.1,NM_016920.3,XM_006532053.1,XM_006528084.3,NM_145922.2,NM_008771.3,XM_017314012.1,NM_009593.2,XM_006535278.2,XM_017314010.1,XM_011247614.2,XM_017313362.1,XM_006540654.2,XM_006513791.3,NM_008422.2,NM_001243050.1,NM_001290518.1,NM_033570.2,NM_146123.3,NM_001285428.1,XM_017321994.1,XM_006532054.1,NM_…
GO:0005125	cytokine activity	5 of 783 in the list	468 of 64704 in the genome	1	XM_011240420.1,NM_008355.3,NM_001303244.1,NM_007559.5,NM_013526.1
GO:0035591	signaling adaptor activity	2 of 783 in the list	191 of 64704 in the genome	1	NM_172795.3,NM_001168521.1
GO:0035064	methylated histone binding	5 of 783 in the list	475 of 64704 in the genome	1	NM_023626.4,XM_006528741.3,NM_001311061.1,NM_010832.5,XM_011245039.1
GO:0140034	methylation-dependent protein binding	5 of 783 in the list	475 of 64704 in the genome	1	NM_001311061.1,XM_006528741.3,NM_010832.5,NM_023626.4,XM_011245039.1
GO:0015075	ion transmembrane transporter activity	45 of 783 in the list	3951 of 64704 in the genome	1	XM_006513791.3,XM_006535278.2,XM_017314010.1,XM_011247614.2,XM_006540654.2,XM_017313362.1,NM_008771.3,XM_017314012.1,XM_006532053.1,XM_006528084.3,NM_145922.2,NM_001285426.1,NM_016920.3,NM_001243051.1,NM_001037099.2,XM_006532055.2,XM_017314013.1,NM_029415.2,XM_017314011.1,XM_011246575.2,NM_028053.2,XM_006538083.1,XM_006537712.2,XM_006502476.3,NM_198635.3,XM_006540655.2,XM_017321995.1,XM_017321996…
GO:0003678	DNA helicase activity	2 of 783 in the list	195 of 64704 in the genome	1	XM_017321957.1,NM_001204906.1
GO:0030695	GTPase regulator activity	19 of 783 in the list	1727 of 64704 in the genome	1	XM_006529145.2,XM_006534583.3,XM_006534589.3,NM_146252.2,XM_006529147.2,XM_006529146.2,NM_197943.2,XM_006498324.2,NM_178119.3,XM_017314864.1,XM_006534581.3,XM_017314863.1,NM_001037136.1,XM_006532696.1,NM_172443.3,XM_006498323.3,XM_006534587.2,NM_009061.4,XM_006534585.3
GO:0070851	growth factor receptor binding	4 of 783 in the list	395 of 64704 in the genome	1	XM_006520592.3,NM_010851.2,NM_011057.3,XM_017316502.1
GO:0044877	protein-containing complex binding	44 of 783 in the list	3898 of 64704 in the genome	1	NM_001190385.1,NM_019731.1,XM_006521323.3,NM_009810.3,XM_017316739.1,NM_025832.2,NM_024215.2,XM_006538531.3,XM_006522584.3,NM_007403.3,NM_001290753.2,XM_006521320.3,XM_006536236.3,XM_006538534.2,NM_199469.2,NM_001284409.1,XM_011246016.2,NM_021517.2,XM_006536237.2,NM_001146001.1,XM_006510937.3,NM_001195023.1,XM_011246015.2,XM_017316738.1,NM_172821.3,XM_006522582.3,NM_008672.3,XM_006520592.3,NM_026…
GO:0005261	cation channel activity	21 of 783 in the list	1920 of 64704 in the genome	1	XM_006540655.2,XM_017321996.1,NM_008771.3,XM_017321995.1,NM_001285427.1,XM_006532451.2,NM_145922.2,NM_001290682.1,XM_006538083.1,NM_028053.2,XM_006502476.3,XM_017313362.1,XM_006540654.2,NM_001037099.2,NM_146123.3,NM_001285428.1,XM_017321994.1,NM_008422.2,XM_006540661.3,NM_001285426.1,NM_011887.3
GO:0016791	phosphatase activity	11 of 783 in the list	1046 of 64704 in the genome	1	XM_006511930.3,NM_007658.3,XM_006497134.3,NM_175118.3,NM_008976.2,NM_028922.3,XM_006531160.2,XM_006537890.3,XM_006511931.3,NM_001310688.1,XM_006511929.3
GO:0008528	G protein-coupled peptide receptor activity	4 of 783 in the list	408 of 64704 in the genome	1	NM_001286551.1,NM_001301713.1,XM_006512437.3,NM_007719.2
GO:0019955	cytokine binding	4 of 783 in the list	409 of 64704 in the genome	1	NM_001303244.1,NM_007719.2,NM_001301713.1,NM_001033543.3
GO:0030165	PDZ domain binding	4 of 783 in the list	411 of 64704 in the genome	1	NM_021517.2,XM_017319675.1,XM_011247614.2,NM_001146001.1
GO:0050660	flavin adenine dinucleotide binding	3 of 783 in the list	318 of 64704 in the genome	1	NM_001136240.1,NM_175343.5,NM_172264.2
GO:0019901	protein kinase binding	26 of 783 in the list	2396 of 64704 in the genome	1	NM_025778.3,XM_006511931.3,XM_006531415.1,XM_006511929.3,NM_001128171.2,NM_001285427.1,NM_173369.3,NM_007658.3,XM_006497134.3,XM_006531416.3,NM_008448.3,XM_017312989.1,XM_006531414.1,XM_011248523.2,XM_006531417.2,NM_001081211.2,NM_008976.2,XM_006531418.2,XM_011248524.1,XM_011248525.2,XM_006511930.3,NM_016742.4,NM_001128170.2,NM_001037099.2,NM_001285428.1,NM_146123.3
GO:0015291	secondary active transmembrane transporter activity	9 of 783 in the list	883 of 64704 in the genome	1	NM_023908.2,NM_029415.2,XM_017314013.1,XM_017314012.1,XM_017314011.1,XM_006535278.2,XM_017314010.1,XM_006513791.3,NM_198635.3
GO:0008013	beta-catenin binding	3 of 783 in the list	326 of 64704 in the genome	1	XM_006524791.3,NM_023055.2,XM_017317608.1
GO:0001158	enhancer sequence-specific DNA binding	3 of 783 in the list	327 of 64704 in the genome	1	NM_016768.2,XM_006497784.1,XM_006497782.1
GO:0004386	helicase activity	7 of 783 in the list	715 of 64704 in the genome	1	XM_006523448.1,NM_144831.2,XM_006523451.1,NM_001204906.1,XM_017317203.1,XM_017321957.1,NM_198942.2
GO:0030971	receptor tyrosine kinase binding	2 of 783 in the list	228 of 64704 in the genome	1	XM_006497134.3,NM_008976.2
GO:0003676	nucleic acid binding	183 of 783 in the list	15797 of 64704 in the genome	1	XM_006514208.3,NM_001042652.1,NM_028106.3,XM_017321957.1,XM_006511474.3,XM_017314294.1,NM_016859.3,XM_006510975.3,XM_006510973.3,NM_001290128.1,XM_011250189.2,XM_011250190.2,XM_006497456.1,XM_017316684.1,NM_001290127.1,NM_133665.4,XM_006539600.3,NM_001164597.1,XM_011244743.2,NM_016768.2,XM_011249906.2,XM_011247821.2,NM_001302539.1,XM_006525973.3,NM_033270.2,XM_006514206.3,XM_017319472.1,NM_027444…
GO:0042393	histone binding	10 of 783 in the list	996 of 64704 in the genome	1	NM_001163263.1,XM_011245039.1,NM_182999.2,XM_006537553.3,XM_017319916.1,XM_011249906.2,NM_023626.4,NM_010832.5,NM_001311061.1,XM_006528741.3
GO:0005516	calmodulin binding	7 of 783 in the list	719 of 64704 in the genome	1	NM_029653.3,NM_001285917.1,NM_181593.2,NM_134062.2,XM_017315598.1,XM_006517371.3,XM_006517370.3
GO:0032182	ubiquitin-like protein binding	3 of 783 in the list	335 of 64704 in the genome	1	NM_001195023.1,NM_199469.2,XM_006533134.2
GO:0003729	mRNA binding	8 of 783 in the list	821 of 64704 in the genome	1	NM_001163263.1,XM_006537553.3,NM_182999.2,XM_011249906.2,NM_001290123.1,XM_011242760.2,XM_017319916.1,NM_183029.2
GO:0001653	peptide receptor activity	4 of 783 in the list	438 of 64704 in the genome	1	NM_007719.2,XM_006512437.3,NM_001301713.1,NM_001286551.1
GO:0070011	peptidase activity, acting on L-amino acid peptides	30 of 783 in the list	2803 of 64704 in the genome	1	NM_001081268.1,XM_011248524.1,XM_006531418.2,XM_017321933.1,NM_133712.2,NM_007403.3,XM_011248525.2,XM_006531420.1,XM_011250811.2,NM_001128170.2,NM_001289926.1,NM_001291066.2,XM_011250812.2,NM_009810.3,NM_001289924.1,NM_029705.3,NM_001276279.1,NM_001128171.2,XM_017321932.1,XM_006531415.1,XM_017312543.1,NM_173369.3,XM_006531419.1,XM_006536151.2,XM_006531416.3,XM_006531417.2,NM_001284409.1,XM_017312…
GO:0035326	enhancer binding	3 of 783 in the list	348 of 64704 in the genome	1	XM_006497784.1,XM_006497782.1,NM_016768.2
GO:0015085	calcium ion transmembrane transporter activity	7 of 783 in the list	748 of 64704 in the genome	1	NM_146123.3,NM_001037099.2,NM_001285428.1,NM_001285427.1,NM_001285426.1,XM_006528084.3,XM_011247614.2
GO:0033558	protein deacetylase activity	4 of 783 in the list	457 of 64704 in the genome	1	NM_199198.2,NM_029705.3,XM_006520537.1,XM_006520543.2
GO:0005089	Rho guanyl-nucleotide exchange factor activity	7 of 783 in the list	752 of 64704 in the genome	1	NM_152801.2,XM_011249997.1,XM_006528313.3,XM_006528316.3,XM_011249998.1,XM_006537830.3,NM_001013377.2
GO:0016788	hydrolase activity, acting on ester bonds	43 of 783 in the list	4003 of 64704 in the genome	1	XM_006497456.1,XM_006537890.3,XM_017313062.1,NM_001166251.1,XM_006527395.3,NM_028922.3,NM_001166249.1,XM_006514691.3,NM_011844.4,XM_017322042.1,XM_011250456.1,XM_006511929.3,NM_011116.2,XM_006539646.2,XM_006539645.2,NM_007658.3,XM_006497134.3,XM_006539643.2,NM_019588.2,XM_006539642.2,XM_006497455.1,XM_011249045.1,XM_011247378.1,XM_006531160.2,XM_011247379.1,NM_019690.3,XM_006511930.3,NM_172791.2,…
GO:0008276	protein methyltransferase activity	3 of 783 in the list	376 of 64704 in the genome	1	NM_001033276.3,XM_011246905.2,XM_017316684.1
GO:0008233	peptidase activity	30 of 783 in the list	2907 of 64704 in the genome	1	NM_001276279.1,NM_029705.3,NM_001289924.1,XM_006531415.1,NM_001128171.2,XM_017321932.1,XM_006531419.1,NM_173369.3,XM_017312543.1,XM_011248523.2,XM_006531414.1,XM_017312989.1,XM_006531417.2,NM_001284409.1,XM_006531416.3,XM_006536151.2,XM_006531418.2,XM_011248524.1,NM_001081268.1,XM_006531420.1,NM_007403.3,XM_011248525.2,XM_017321933.1,NM_133712.2,NM_001128170.2,XM_011250811.2,NM_001291066.2,NM_009…
GO:0019900	kinase binding	27 of 783 in the list	2641 of 64704 in the genome	1	XM_006531417.2,XM_006531414.1,XM_011248523.2,XM_017312989.1,NM_008448.3,XM_006531416.3,NM_007658.3,XM_006497134.3,NM_011427.3,NM_001285427.1,NM_173369.3,XM_006511929.3,NM_001128171.2,XM_006531415.1,XM_006511931.3,NM_025778.3,NM_146123.3,NM_001037099.2,NM_001285428.1,NM_016742.4,NM_001128170.2,XM_006511930.3,XM_011248525.2,XM_011248524.1,XM_006531418.2,NM_008976.2,NM_001081211.2
GO:0005178	integrin binding	3 of 783 in the list	382 of 64704 in the genome	1	XM_006536151.2,NM_007403.3,XM_017321932.1
GO:0004190	aspartic-type endopeptidase activity	3 of 783 in the list	383 of 64704 in the genome	1	NM_001284409.1,NM_009810.3,XM_017312543.1
GO:0008237	metallopeptidase activity	7 of 783 in the list	793 of 64704 in the genome	1	NM_001289924.1,NM_001291066.2,XM_017321932.1,XM_006536151.2,NM_007403.3,NM_001289926.1,XM_017321933.1
GO:0070001	aspartic-type peptidase activity	3 of 783 in the list	385 of 64704 in the genome	1	XM_017312543.1,NM_001284409.1,NM_009810.3
GO:0019838	growth factor binding	4 of 783 in the list	491 of 64704 in the genome	1	NM_011057.3,XM_017316502.1,NM_007743.3,XM_006520592.3
GO:0008170	N-methyltransferase activity	3 of 783 in the list	391 of 64704 in the genome	1	XM_017316684.1,NM_001033276.3,XM_011246905.2
GO:0000978	RNA polymerase II proximal promoter sequence-specific DNA binding	18 of 783 in the list	1851 of 64704 in the genome	1	NM_010441.2,XM_006541527.1,XM_006520732.2,NM_011427.3,NM_133665.4,XM_011245551.2,NM_001114140.1,NM_033218.1,XM_006513251.3,XM_011240034.2,XM_011240032.2,XM_006501089.2,NM_001310587.1,XM_017319472.1,XM_011245552.2,XM_006520733.1,NM_019680.2,XM_006541526.2
GO:0017048	Rho GTPase binding	10 of 783 in the list	1101 of 64704 in the genome	1	XM_011249997.1,XM_011249998.1,NM_172493.2,XM_006537830.3,NM_001013377.2,NM_152801.2,XM_006528313.3,XM_006528582.3,XM_006528316.3,XM_006528581.3
GO:0043178	alcohol binding	2 of 783 in the list	286 of 64704 in the genome	1	XM_006510538.3,NM_080434.3
GO:0019213	deacetylase activity	4 of 783 in the list	508 of 64704 in the genome	1	NM_029705.3,NM_199198.2,XM_006520543.2,XM_006520537.1
GO:0060090	molecular adaptor activity	4 of 783 in the list	509 of 64704 in the genome	1	NM_001168521.1,NM_172795.3,NM_001290128.1,NM_007743.3
GO:0038023	signaling receptor activity	61 of 783 in the list	5723 of 64704 in the genome	1	NM_007719.2,NM_001271411.1,NM_174851.3,NM_001290753.2,XM_017315948.1,XM_006538531.3,XM_006506951.3,XM_011244743.2,XM_006520927.2,NM_001010973.2,NM_011511.2,XM_006521777.2,XM_017315397.1,XM_011246031.2,NM_001044720.1,XM_017319954.1,XM_006512437.3,XM_017319955.1,NM_001286551.1,NM_001271413.1,NM_010142.4,NM_021041.2,XM_006506950.3,NM_153394.2,NM_001310651.1,NM_008771.3,XM_017316102.1,XM_006538534.2,…
GO:0022839	ion gated channel activity	19 of 783 in the list	1977 of 64704 in the genome	1	XM_006502476.3,XM_017313362.1,XM_006540654.2,NM_001285427.1,XM_017321995.1,XM_017321996.1,NM_008771.3,XM_006540655.2,NM_001290682.1,NM_145922.2,XM_006532451.2,NM_001285426.1,XM_006540661.3,NM_011887.3,XM_017321994.1,NM_001037099.2,NM_146123.3,NM_001285428.1,NM_008422.2
GO:1990782	protein tyrosine kinase binding	2 of 783 in the list	304 of 64704 in the genome	1	XM_006497134.3,NM_008976.2
GO:0000987	proximal promoter sequence-specific DNA binding	18 of 783 in the list	1912 of 64704 in the genome	1	NM_001310587.1,XM_011240032.2,XM_006501089.2,XM_011240034.2,XM_006513251.3,NM_033218.1,NM_011427.3,NM_133665.4,NM_001114140.1,XM_011245551.2,NM_010441.2,XM_006520732.2,XM_006541527.1,XM_006541526.2,XM_006520733.1,NM_019680.2,XM_011245552.2,XM_017319472.1
GO:0015238	drug transmembrane transporter activity	2 of 783 in the list	310 of 64704 in the genome	1	XM_011246576.2,XM_011246575.2
GO:0004197	cysteine-type endopeptidase activity	3 of 783 in the list	427 of 64704 in the genome	1	XM_017312543.1,NM_009810.3,NM_001284409.1
GO:0051213	dioxygenase activity	2 of 783 in the list	311 of 64704 in the genome	1	NM_145949.2,NM_001102565.1
GO:0008094	DNA-dependent ATPase activity	2 of 783 in the list	315 of 64704 in the genome	1	XM_017321957.1,NM_001204906.1
GO:0022836	gated channel activity	19 of 783 in the list	2036 of 64704 in the genome	1	XM_006532451.2,NM_001290682.1,NM_145922.2,XM_006540655.2,NM_001285427.1,NM_008771.3,XM_017321995.1,XM_017321996.1,XM_017313362.1,XM_006540654.2,XM_006502476.3,NM_008422.2,XM_017321994.1,NM_146123.3,NM_001037099.2,NM_001285428.1,NM_011887.3,XM_006540661.3,NM_001285426.1
GO:0004252	serine-type endopeptidase activity	5 of 783 in the list	660 of 64704 in the genome	1	NM_001284409.1,NM_009810.3,NM_133712.2,XM_017312543.1,NM_001081268.1
GO:0005262	calcium channel activity	5 of 783 in the list	664 of 64704 in the genome	1	NM_001285427.1,NM_001285426.1,NM_001037099.2,NM_146123.3,NM_001285428.1
GO:0005088	Ras guanyl-nucleotide exchange factor activity	8 of 783 in the list	1004 of 64704 in the genome	1	XM_006528316.3,XM_006528313.3,NM_152801.2,XM_006524167.3,NM_001013377.2,XM_006537830.3,XM_011249998.1,XM_011249997.1
GO:0047485	protein N-terminus binding	3 of 783 in the list	464 of 64704 in the genome	1	XM_006524791.3,NM_023055.2,XM_017317608.1
GO:0005496	steroid binding	2 of 783 in the list	343 of 64704 in the genome	1	XM_006510538.3,NM_080434.3
GO:0005216	ion channel activity	21 of 783 in the list	2310 of 64704 in the genome	1	XM_006540655.2,NM_001285427.1,XM_017321996.1,XM_017321995.1,NM_008771.3,XM_006532451.2,NM_001290682.1,NM_145922.2,XM_006502476.3,XM_006538083.1,NM_028053.2,XM_017313362.1,XM_006540654.2,XM_017321994.1,NM_001037099.2,NM_001285428.1,NM_146123.3,NM_008422.2,XM_006540661.3,NM_001285426.1,NM_011887.3
GO:0020037	heme binding	3 of 783 in the list	481 of 64704 in the genome	1	NM_145949.2,XM_006514760.3,NM_001285948.1
GO:0016811	hydrolase activity, acting on carbon-nitrogen (but not peptide) bonds, in linear amides	4 of 783 in the list	598 of 64704 in the genome	1	NM_029705.3,NM_199198.2,XM_006520543.2,XM_006520537.1
GO:0060089	molecular transducer activity	61 of 783 in the list	5984 of 64704 in the genome	1	XM_006529147.2,XM_011244738.2,XM_011244740.2,XM_017315946.1,XM_006529145.2,NM_028728.3,XM_006522126.1,NM_001081211.2,XM_006517972.3,NM_026376.3,XM_006516852.2,NM_001122889.1,XM_006529146.2,XM_006517971.3,XM_006506952.2,NM_011113.4,NM_001271414.1,NM_001310143.1,XM_017315947.1,NM_001033543.3,NM_001301713.1,XM_006539639.3,NM_001008700.3,XM_006532451.2,XM_006516854.2,XM_006506949.3,XM_006539640.3,XM_…
GO:0015267	channel activity	22 of 783 in the list	2424 of 64704 in the genome	1	NM_008422.2,NM_008123.3,XM_017321994.1,NM_001037099.2,NM_146123.3,NM_001285428.1,NM_011887.3,NM_001285426.1,XM_006540661.3,NM_001290682.1,NM_145922.2,XM_006532451.2,NM_001285427.1,NM_008771.3,XM_017321995.1,XM_017321996.1,XM_006540655.2,XM_017313362.1,XM_006540654.2,XM_006502476.3,NM_028053.2,XM_006538083.1
GO:0022803	passive transmembrane transporter activity	22 of 783 in the list	2424 of 64704 in the genome	1	NM_008422.2,XM_017321994.1,NM_001037099.2,NM_146123.3,NM_001285428.1,NM_008123.3,NM_011887.3,XM_006540661.3,NM_001285426.1,XM_006532451.2,NM_001290682.1,NM_145922.2,XM_006540655.2,NM_001285427.1,NM_008771.3,XM_017321995.1,XM_017321996.1,XM_006540654.2,XM_017313362.1,XM_006502476.3,NM_028053.2,XM_006538083.1
GO:0030234	enzyme regulator activity	38 of 783 in the list	3926 of 64704 in the genome	1	NM_009061.4,XM_006499676.3,XM_006532696.1,XM_006498323.3,NM_172443.3,NM_001012723.2,XM_017314863.1,NM_001284409.1,XM_006534581.3,NM_019777.3,NM_001160018.1,NM_197943.2,XM_006498324.2,NM_178119.3,XM_011248052.2,XM_006534583.3,XM_006510538.3,NM_009810.3,XM_006534585.3,NM_146079.1,NM_144791.2,NM_080434.3,XM_017316502.1,NM_011057.3,XM_006534587.2,XM_017312543.1,NM_001037136.1,XM_006520592.3,NM_001160…
GO:0008236	serine-type peptidase activity	5 of 783 in the list	731 of 64704 in the genome	1	NM_133712.2,NM_001284409.1,NM_009810.3,XM_017312543.1,NM_001081268.1
GO:0022838	substrate-specific channel activity	21 of 783 in the list	2351 of 64704 in the genome	1	XM_006538083.1,NM_028053.2,XM_006502476.3,XM_006540654.2,XM_017313362.1,XM_017321995.1,XM_017321996.1,NM_008771.3,NM_001285427.1,XM_006540655.2,NM_145922.2,NM_001290682.1,XM_006532451.2,NM_001285426.1,XM_006540661.3,NM_011887.3,NM_001037099.2,NM_001285428.1,NM_146123.3,XM_017321994.1,NM_008422.2
GO:0046906	tetrapyrrole binding	3 of 783 in the list	509 of 64704 in the genome	1	NM_001285948.1,NM_145949.2,XM_006514760.3
GO:0017171	serine hydrolase activity	5 of 783 in the list	758 of 64704 in the genome	1	XM_017312543.1,NM_001081268.1,NM_001284409.1,NM_009810.3,NM_133712.2
GO:0061630	ubiquitin protein ligase activity	5 of 783 in the list	761 of 64704 in the genome	1	NM_019403.3,NM_001163684.1,NM_025533.3,XM_017312232.1,XM_006541078.2
GO:0008514	organic anion transmembrane transporter activity	5 of 783 in the list	763 of 64704 in the genome	1	XM_006535278.2,NM_023908.2,NM_029415.2,XM_011246576.2,XM_011246575.2
GO:0004888	transmembrane signaling receptor activity	48 of 783 in the list	4978 of 64704 in the genome	1	XM_006506949.3,XM_006506948.3,NM_001301713.1,NM_001033543.3,NM_001310143.1,XM_006516854.2,XM_006532451.2,NM_001008700.3,XM_006516852.2,NM_026376.3,NM_001081211.2,NM_001271414.1,XM_006529146.2,XM_006506952.2,NM_001122889.1,XM_006529147.2,XM_006522126.1,NM_028728.3,XM_006529145.2,XM_017319955.1,NM_001286551.1,XM_006512437.3,XM_017319954.1,NM_001044720.1,NM_021041.2,NM_001271413.1,NM_010142.4,XM_006…
GO:0061659	ubiquitin-like protein ligase activity	5 of 783 in the list	785 of 64704 in the genome	1	NM_025533.3,NM_019403.3,NM_001163684.1,XM_006541078.2,XM_017312232.1
GO:0030674	protein binding, bridging	2 of 783 in the list	430 of 64704 in the genome	1	NM_007743.3,NM_001290128.1
GO:0008238	exopeptidase activity	2 of 783 in the list	440 of 64704 in the genome	1	NM_001289924.1,NM_001289926.1
GO:0019902	phosphatase binding	4 of 783 in the list	708 of 64704 in the genome	1	XM_017317608.1,NM_023055.2,NM_010589.6,XM_006524791.3
GO:0030414	peptidase inhibitor activity	3 of 783 in the list	589 of 64704 in the genome	1	XM_011239588.1,XM_006499676.3,NM_001012723.2
GO:0042277	peptide binding	5 of 783 in the list	868 of 64704 in the genome	1	XM_006538531.3,NM_027909.2,NM_001290753.2,XM_006538534.2,XM_006510614.3
GO:0016810	hydrolase activity, acting on carbon-nitrogen (but not peptide) bonds	4 of 783 in the list	746 of 64704 in the genome	1	XM_006520537.1,XM_006520543.2,NM_199198.2,NM_029705.3
GO:0008201	heparin binding	2 of 783 in the list	500 of 64704 in the genome	1	NM_080434.3,XM_006510538.3
GO:0017124	SH3 domain binding	2 of 783 in the list	506 of 64704 in the genome	1	NM_177638.4,NM_172760.3
GO:0008757	S-adenosylmethionine-dependent methyltransferase activity	3 of 783 in the list	648 of 64704 in the genome	1	XM_017316684.1,NM_001033276.3,XM_011246905.2
GO:0008092	cytoskeletal protein binding	37 of 783 in the list	4251 of 64704 in the genome	1	XM_006519332.3,NM_144791.2,NM_010623.4,NM_001271508.1,NM_008440.4,NM_019690.3,NM_001160019.1,NM_021328.3,XM_006529158.3,NM_001042652.1,XM_006528581.3,XM_006529156.3,XM_006528582.3,XM_006529157.3,XM_011239246.2,XM_006510937.3,NM_009061.4,NM_001190978.1,XM_017318289.1,NM_001294150.1,XM_006529160.3,NM_001271523.1,NM_001110315.2,XM_006529155.3,NM_008448.3,NM_001294149.1,NM_001271509.1,NM_009657.4,XM_…
GO:0008168	methyltransferase activity	5 of 783 in the list	936 of 64704 in the genome	1	NM_001123362.1,NM_001033276.3,XM_011246905.2,XM_017316684.1,XM_006498161.3
GO:0061134	peptidase regulator activity	3 of 783 in the list	678 of 64704 in the genome	1	NM_001012723.2,XM_006499676.3,XM_011239588.1
GO:0043177	organic acid binding	3 of 783 in the list	682 of 64704 in the genome	1	XM_006514760.3,NM_022031.2,NM_198608.2
GO:0005506	iron ion binding	2 of 783 in the list	544 of 64704 in the genome	1	NM_001285948.1,NM_001102565.1
GO:0050839	cell adhesion molecule binding	4 of 783 in the list	833 of 64704 in the genome	1	NM_007403.3,XM_006536151.2,XM_017321932.1,NM_010196.4
GO:0046982	protein heterodimerization activity	11 of 783 in the list	1670 of 64704 in the genome	1	NM_009593.2,NM_133665.4,XM_017319472.1,NM_001303244.1,XM_011240034.2,XM_006520592.3,XM_006501089.2,XM_011240032.2,NM_011057.3,NM_001310587.1,XM_017316502.1
GO:0005231	excitatory extracellular ligand-gated ion channel activity	2 of 783 in the list	559 of 64704 in the genome	1	NM_008771.3,XM_006532451.2
GO:0030246	carbohydrate binding	5 of 783 in the list	971 of 64704 in the genome	1	NM_021463.4,XM_006502104.2,NM_001033171.2,NM_001077184.1,NM_009768.2
GO:0001664	G protein-coupled receptor binding	3 of 783 in the list	707 of 64704 in the genome	1	NM_009518.2,XM_006521777.2,NM_019690.3
GO:0046943	carboxylic acid transmembrane transporter activity	2 of 783 in the list	565 of 64704 in the genome	1	NM_029415.2,XM_006535278.2
GO:0005539	glycosaminoglycan binding	3 of 783 in the list	715 of 64704 in the genome	1	NM_080434.3,XM_006510538.3,NM_022031.2
GO:0005342	organic acid transmembrane transporter activity	2 of 783 in the list	574 of 64704 in the genome	1	XM_006535278.2,NM_029415.2
GO:0019904	protein domain specific binding	20 of 783 in the list	2698 of 64704 in the genome	1	XM_006513251.3,XM_006539639.3,NM_172760.3,XM_006516199.3,NM_010441.2,XM_011247614.2,XM_017319675.1,NM_001146001.1,NM_177638.4,XM_006510980.3,XM_006539640.3,NM_021517.2,XM_006521777.2,NM_144524.2,NM_008702.3,NM_011113.4,XM_011244169.1,XM_006516200.3,NM_026376.3,NM_010851.2
GO:0016741	transferase activity, transferring one-carbon groups	5 of 783 in the list	1027 of 64704 in the genome	1	XM_011246905.2,NM_001033276.3,NM_001123362.1,XM_006498161.3,XM_017316684.1
GO:1901681	sulfur compound binding	3 of 783 in the list	768 of 64704 in the genome	1	NM_080434.3,XM_006510538.3,NM_001081131.2
GO:0004857	enzyme inhibitor activity	6 of 783 in the list	1184 of 64704 in the genome	1	XM_017312543.1,XM_006499676.3,XM_011239588.1,NM_001012723.2,NM_001284409.1,NM_009810.3
GO:0016705	oxidoreductase activity, acting on paired donors, with incorporation or reduction of molecular oxygen	2 of 783 in the list	638 of 64704 in the genome	1	NM_001285948.1,NM_001102565.1
GO:0033218	amide binding	5 of 783 in the list	1069 of 64704 in the genome	1	XM_006510614.3,XM_006538534.2,XM_006538531.3,NM_001290753.2,NM_027909.2
GO:0004519	endonuclease activity	8 of 783 in the list	1457 of 64704 in the genome	1	XM_011249045.1,XM_006497456.1,NM_177752.4,XM_006497452.3,NM_146114.3,XM_011242760.2,XM_006497455.1,XM_006533408.2
GO:0031406	carboxylic acid binding	2 of 783 in the list	662 of 64704 in the genome	1	NM_198608.2,NM_022031.2
GO:0019887	protein kinase regulator activity	3 of 783 in the list	855 of 64704 in the genome	1	NM_009810.3,NM_001284409.1,XM_017312543.1
GO:0008509	anion transmembrane transporter activity	5 of 783 in the list	1181 of 64704 in the genome	1	XM_006535278.2,NM_023908.2,XM_011246576.2,NM_029415.2,XM_011246575.2
GO:0140097	catalytic activity, acting on DNA	9 of 783 in the list	1700 of 64704 in the genome	1	NM_001102565.1,XM_017321957.1,XM_006497456.1,NM_001204906.1,NM_146114.3,XM_006513251.3,XM_006497455.1,NM_010441.2,XM_006497452.3
GO:0005230	extracellular ligand-gated ion channel activity	2 of 783 in the list	761 of 64704 in the genome	1	NM_008771.3,XM_006532451.2
GO:0019207	kinase regulator activity	3 of 783 in the list	959 of 64704 in the genome	1	XM_017312543.1,NM_001284409.1,NM_009810.3
GO:0099094	ligand-gated cation channel activity	2 of 783 in the list	832 of 64704 in the genome	1	NM_008771.3,XM_006532451.2
GO:0004175	endopeptidase activity	10 of 783 in the list	1977 of 64704 in the genome	1	XM_006536151.2,NM_009810.3,NM_001291066.2,NM_001284409.1,XM_017312543.1,NM_007403.3,XM_017321933.1,NM_133712.2,XM_017321932.1,NM_001081268.1
GO:0004518	nuclease activity	8 of 783 in the list	1736 of 64704 in the genome	1	NM_146114.3,XM_011242760.2,XM_006497455.1,XM_006533408.2,XM_006497452.3,XM_011249045.1,XM_006497456.1,NM_177752.4
GO:0003723	RNA binding	33 of 783 in the list	4662 of 64704 in the genome	1	NM_001163263.1,XM_006518797.1,XM_006514204.3,NM_182999.2,XM_006525967.3,XM_017317203.1,XM_006523451.1,XM_006525968.3,XM_011249906.2,XM_011242760.2,NM_183029.2,NM_144831.2,XM_017319916.1,NM_009032.3,XM_006514206.3,XM_006525973.3,NM_016859.3,NM_001290128.1,XM_006523448.1,XM_011245039.1,NM_001290122.1,NM_001290127.1,NM_201354.2,NM_198942.2,NM_028762.1,XM_006514208.3,NM_001102565.1,NM_026403.3,XM_006…
GO:0004930	G protein-coupled receptor activity	18 of 783 in the list	3039 of 64704 in the genome	1	NM_001286551.1,XM_006512437.3,NM_001301713.1,XM_017316102.1,NM_001310651.1,NM_153394.2,XM_006516854.2,XM_006516852.2,NM_007719.2,NM_001081211.2,XM_006529146.2,NM_001010973.2,XM_006520927.2,XM_006529147.2,XM_006522126.1,XM_017315397.1,XM_006521777.2,XM_006529145.2
GO:0050662	coenzyme binding	5 of 783 in the list	1424 of 64704 in the genome	1	NM_001136240.1,NM_172264.2,NM_175343.5,NM_178897.4,NM_001081131.2
GO:0003779	actin binding	9 of 783 in the list	2024 of 64704 in the genome	1	XM_006510937.3,NM_172493.2,XM_006508496.2,NM_001271523.1,NM_019391.3,XM_006528581.3,XM_006528582.3,NM_001271509.1,NM_001271508.1
GO:0005198	structural molecule activity	16 of 783 in the list	2906 of 64704 in the genome	1	XM_017320847.1,XM_011243347.2,NM_008508.2,NM_175473.3,XM_006524791.3,NM_010196.4,XM_017320846.1,XM_006534873.3,XM_017317608.1,NM_023449.3,NM_007743.3,NM_147776.4,XM_006534567.2,NM_023055.2,XM_011250256.1,NM_029751.4
GO:0015276	ligand-gated ion channel activity	2 of 783 in the list	999 of 64704 in the genome	1	NM_008771.3,XM_006532451.2
GO:0022834	ligand-gated channel activity	2 of 783 in the list	1011 of 64704 in the genome	1	XM_006532451.2,NM_008771.3
GO:0016491	oxidoreductase activity	13 of 783 in the list	2643 of 64704 in the genome	1	NM_001136240.1,NM_010343.2,NM_145949.2,XM_011250412.2,NM_001081131.2,NM_001290409.1,NM_172264.2,NM_001102565.1,XM_006539464.3,NM_175343.5,NM_001290411.1,NM_175372.4,NM_001285948.1
GO:0003735	structural constituent of ribosome	2 of 783 in the list	1091 of 64704 in the genome	1	XM_006534567.2,NM_029751.4
GO:0048037	cofactor binding	8 of 783 in the list	2175 of 64704 in the genome	1	NM_178897.4,NM_001081131.2,NM_145949.2,NM_001136240.1,XM_006514760.3,NM_001285948.1,NM_172264.2,NM_175343.5
GO:0016779	nucleotidyltransferase activity	2 of 783 in the list	1422 of 64704 in the genome	1	NM_178752.3,XM_006537890.3

## Sheet: biological process
Gene Ontology term ID	Gene Ontology term	Cluster frequency	Genome frequency of use	Corrected P-value	Gene ID
GO:0070269	pyroptosis	42 of 774 in the list	111 of 61466 in the genome	5.23e-47	XM_017316638.1,XM_017316643.1,XM_011245756.2,XM_017316650.1,XM_011245672.2,XM_011245667.2,XM_011245668.2,XM_011245669.2,NM_031378.3,XM_017316642.1,XM_011245671.2,XM_017316647.1,XM_006521096.3,XM_017316651.1,XM_017316653.1,XM_006521098.3,XM_017316641.1,XM_017316639.1,NM_183194.3,XM_006521097.3,XM_006521025.3,XM_011245674.2,XM_011245675.2,NM_001168274.1,NM_028992.1,XM_011245676.2,XM_011245757.2,XM_…
GO:0060576	intestinal epithelial cell development	35 of 774 in the list	62 of 61466 in the genome	9.19e-47	XM_011245677.2,XM_017316646.1,XM_017316649.1,XM_011245648.2,XM_017316645.1,NM_177912.4,XM_011245670.2,XM_011245673.2,XM_017316652.1,XM_017316644.1,XM_017316648.1,XM_017316640.1,XM_011245676.2,NM_001168274.1,XM_011245674.2,XM_011245675.2,XM_006521025.3,XM_006521097.3,NM_183194.3,XM_017316639.1,XM_017316641.1,XM_006521098.3,XM_017316653.1,XM_017316651.1,XM_006521096.3,XM_017316647.1,XM_011245671.2,…
GO:0060575	intestinal epithelial cell differentiation	35 of 774 in the list	81 of 61466 in the genome	2.67e-41	XM_017316648.1,XM_017316640.1,XM_011245676.2,NM_001168274.1,XM_011245677.2,XM_017316649.1,XM_017316646.1,XM_011245648.2,XM_017316645.1,XM_011245670.2,XM_011245673.2,NM_177912.4,XM_017316644.1,XM_017316652.1,XM_017316642.1,XM_011245671.2,XM_011245668.2,XM_011245667.2,XM_011245669.2,XM_011245672.2,XM_017316650.1,XM_017316638.1,XM_017316643.1,XM_011245675.2,XM_011245674.2,XM_006521025.3,NM_183194.3,…
GO:0012501	programmed cell death	115 of 774 in the list	2671 of 61466 in the genome	3.69e-27	NM_001310587.1,XM_006521025.3,XM_006531415.1,XM_011245674.2,XM_011245675.2,XM_017318066.1,NM_001317241.1,NM_019758.3,XM_017316639.1,XM_017319954.1,NM_001142937.2,NM_001317242.1,XM_006521097.3,NM_019777.3,XM_011244741.2,XM_006531414.1,XM_006521098.3,NM_001317243.1,XM_006531417.2,NM_173369.3,XM_017316651.1,XM_017316653.1,NM_008771.3,NM_031378.3,XM_017315948.1,XM_011245671.2,XM_011245668.2,NM_010851…
GO:0002066	columnar/cuboidal epithelial cell development	35 of 774 in the list	238 of 61466 in the genome	4.36e-23	XM_011245677.2,XM_017316645.1,XM_011245648.2,XM_017316649.1,XM_017316646.1,XM_017316652.1,XM_017316644.1,NM_177912.4,XM_011245673.2,XM_011245670.2,XM_017316648.1,XM_011245676.2,XM_017316640.1,NM_001168274.1,XM_006521025.3,XM_011245674.2,XM_011245675.2,XM_017316639.1,XM_006521097.3,NM_183194.3,XM_017316641.1,XM_006521098.3,XM_017316653.1,XM_017316647.1,XM_006521096.3,XM_017316651.1,XM_011245671.2,…
GO:0008219	cell death	116 of 774 in the list	3143 of 61466 in the genome	1.09e-21	NM_183194.3,XM_017319955.1,NM_001271523.1,NM_001128171.2,XM_006517370.3,XM_006521096.3,XM_017316647.1,XM_006529909.2,XM_011248523.2,XM_017316641.1,NM_001284409.1,NM_001164639.1,XM_011240034.2,XM_011245667.2,XM_006517371.3,XM_011245672.2,NM_029653.3,XM_017316642.1,XM_011248052.2,XM_011244743.2,XM_011248525.2,XM_006508496.2,XM_017319472.1,NM_009810.3,XM_017316650.1,NM_019391.3,XM_006521502.3,XM_011…
GO:0048565	digestive tract development	40 of 774 in the list	375 of 61466 in the genome	2.84e-21	XM_006521097.3,NM_183194.3,XM_017316639.1,XM_011245674.2,XM_011245675.2,XM_006521025.3,XM_017316653.1,XM_006521096.3,XM_017316647.1,XM_017316651.1,XM_017316641.1,XM_006521098.3,XM_011245669.2,XM_011245667.2,XM_011245668.2,XM_011245672.2,XM_011245671.2,XM_017316642.1,NM_001010973.2,XM_017316643.1,XM_017316638.1,XM_017316650.1,XM_017315397.1,XM_011245677.2,NM_177912.4,XM_011245670.2,XM_011245673.2,…
GO:0055123	digestive system development	40 of 774 in the list	399 of 61466 in the genome	2.93e-20	XM_017316638.1,XM_017316643.1,NM_001010973.2,XM_017315397.1,XM_017316650.1,XM_011245672.2,XM_011245668.2,XM_011245667.2,XM_011245669.2,XM_017316642.1,XM_011245671.2,XM_006521096.3,XM_017316651.1,XM_017316647.1,XM_017316653.1,XM_006521098.3,XM_017316641.1,XM_017316639.1,NM_183194.3,XM_006521097.3,XM_006521025.3,XM_011245674.2,XM_011245675.2,NM_001168274.1,XM_011245676.2,XM_017316640.1,XM_006516852…
GO:0002065	columnar/cuboidal epithelial cell differentiation	36 of 774 in the list	357 of 61466 in the genome	4.23e-18	XM_011245674.2,XM_011245675.2,XM_006521025.3,XM_006521097.3,NM_183194.3,XM_017316639.1,XM_017316641.1,XM_006521098.3,XM_017316653.1,XM_006521096.3,XM_017316651.1,XM_017316647.1,XM_011245671.2,XM_017316642.1,XM_011245669.2,XM_011245668.2,XM_011245667.2,XM_011245672.2,XM_017316650.1,XM_017316643.1,XM_017316638.1,XM_011245677.2,XM_017316649.1,XM_017316646.1,XM_017316645.1,XM_011245648.2,NM_177912.4,…
GO:0043369	CD4-positive or CD8-positive, alpha-beta T cell lineage commitment	16 of 774 in the list	36 of 61466 in the genome	6.06e-18	XM_006496886.3,XM_006531415.1,NM_001128171.2,NM_030710.2,NM_173369.3,XM_011248523.2,XM_017312989.1,XM_006531414.1,XM_006531417.2,XM_006531416.3,XM_011238824.1,XM_006531418.2,XM_011248524.1,XM_011248525.2,NM_001128170.2,XM_006496884.3
GO:0097343	ripoptosome assembly	12 of 774 in the list	16 of 61466 in the genome	7.76e-17	XM_006531416.3,XM_006531414.1,XM_017312989.1,XM_011248523.2,XM_006531417.2,NM_173369.3,NM_001128170.2,XM_011248525.2,XM_006531415.1,NM_001128171.2,XM_006531418.2,XM_011248524.1
GO:1901026	ripoptosome assembly involved in necroptotic process	12 of 774 in the list	16 of 61466 in the genome	7.76e-17	XM_017312989.1,XM_006531414.1,XM_011248523.2,XM_006531417.2,XM_006531416.3,NM_001128170.2,NM_173369.3,XM_006531415.1,NM_001128171.2,XM_011248525.2,XM_006531418.2,XM_011248524.1
GO:0050857	positive regulation of antigen receptor-mediated signaling pathway	19 of 774 in the list	73 of 61466 in the genome	1.65e-16	XM_006531416.3,XM_006531417.2,XM_006531414.1,XM_011248523.2,NM_001271412.1,XM_017312989.1,NM_173369.3,NM_001301713.1,NM_001271413.1,NM_001128171.2,XM_006531415.1,NM_028728.3,NM_001128170.2,XM_011248525.2,NM_001271414.1,NM_007719.2,XM_011248524.1,XM_006531418.2,NM_001271411.1
GO:1990108	protein linear deubiquitination	12 of 774 in the list	21 of 61466 in the genome	1.18e-14	XM_011248525.2,XM_006531415.1,NM_001128171.2,XM_006531418.2,XM_011248524.1,XM_006531416.3,XM_017312989.1,XM_006531414.1,XM_011248523.2,XM_006531417.2,NM_173369.3,NM_001128170.2
GO:0006049	UDP-N-acetylglucosamine catabolic process	9 of 774 in the list	9 of 61466 in the genome	2.32e-14	NM_001110149.1,XM_006532398.3,NM_010794.3,XM_017314314.1,XM_006532400.3,XM_006532397.3,NM_001110148.1,XM_006532399.2,NM_001110150.1
GO:1903753	negative regulation of p38MAPK cascade	12 of 774 in the list	27 of 61466 in the genome	6.53e-13	NM_173369.3,NM_001128170.2,XM_006531416.3,XM_017312989.1,XM_006531414.1,XM_011248523.2,XM_006531417.2,XM_006531418.2,XM_011248524.1,XM_011248525.2,XM_006531415.1,NM_001128171.2
GO:0050862	positive regulation of T cell receptor signaling pathway	14 of 774 in the list	47 of 61466 in the genome	1.59e-12	XM_006531416.3,XM_011248523.2,XM_017312989.1,XM_006531414.1,XM_006531417.2,NM_173369.3,NM_001128170.2,NM_001301713.1,XM_011248525.2,XM_006531415.1,NM_001128171.2,NM_007719.2,XM_006531418.2,XM_011248524.1
GO:0002360	T cell lineage commitment	16 of 774 in the list	73 of 61466 in the genome	2.84e-12	XM_006496884.3,NM_001128170.2,XM_011248525.2,XM_011248524.1,XM_011238824.1,XM_006531418.2,XM_006531416.3,XM_006531417.2,XM_006531414.1,XM_017312989.1,XM_011248523.2,NM_173369.3,NM_030710.2,NM_001128171.2,XM_006531415.1,XM_006496886.3
GO:0009227	nucleotide-sugar catabolic process	9 of 774 in the list	12 of 61466 in the genome	4.94e-12	NM_001110148.1,XM_006532399.2,NM_001110150.1,NM_001110149.1,XM_006532398.3,NM_010794.3,XM_017314314.1,XM_006532400.3,XM_006532397.3
GO:0030855	epithelial cell differentiation	63 of 774 in the list	1579 of 61466 in the genome	5.19e-12	XM_011245676.2,XM_017316640.1,XM_006517972.3,XM_006516852.2,XM_006517971.3,XM_017316648.1,NM_011113.4,XM_011244738.2,XM_011244740.2,NM_001168274.1,XM_017315946.1,NM_001290123.1,NM_177638.4,XM_006538083.1,NM_028053.2,XM_006539640.3,XM_011245677.2,XM_017312543.1,XM_017316652.1,XM_017316644.1,XM_017315947.1,XM_011245673.2,XM_011245670.2,NM_177912.4,XM_006539639.3,XM_017316645.1,XM_011245648.2,XM_017…
GO:0002064	epithelial cell development	41 of 774 in the list	719 of 61466 in the genome	5.8e-12	XM_011245677.2,XM_017316644.1,XM_017316652.1,NM_177912.4,XM_011245670.2,XM_011245673.2,XM_011245648.2,XM_017316645.1,XM_017316646.1,XM_006516854.2,XM_017316649.1,XM_011245676.2,XM_006516852.2,XM_017316640.1,XM_017316648.1,NM_001168274.1,XM_017316639.1,XM_006521097.3,NM_183194.3,XM_006521025.3,XM_011245675.2,XM_011245674.2,XM_017316653.1,XM_006521096.3,XM_017316647.1,XM_017316651.1,XM_017316641.1,…
GO:0043368	positive T cell selection	16 of 774 in the list	79 of 61466 in the genome	1.08e-11	XM_011248525.2,XM_006531418.2,XM_011238824.1,XM_011248524.1,NM_001128170.2,XM_006496884.3,XM_006531415.1,NM_001128171.2,XM_006496886.3,XM_006531416.3,XM_011248523.2,XM_017312989.1,XM_006531414.1,XM_006531417.2,NM_173369.3,NM_030710.2
GO:0045577	regulation of B cell differentiation	17 of 774 in the list	100 of 61466 in the genome	3.25e-11	NM_001271413.1,XM_006531415.1,NM_001128171.2,XM_006531416.3,XM_011248523.2,XM_006531414.1,NM_001271412.1,XM_017312989.1,XM_006531417.2,NM_173369.3,XM_011248525.2,NM_001271414.1,XM_006531418.2,NM_001271411.1,XM_011248524.1,NM_028728.3,NM_001128170.2
GO:0033575	protein glycosylation at cell surface	7 of 774 in the list	7 of 61466 in the genome	1.49e-10	XM_011239028.2,XM_011239026.1,XM_011239029.1,NM_010283.4,XM_011239027.2,NM_001145821.2,NM_001308299.1
GO:0033580	protein galactosylation at cell surface	7 of 774 in the list	7 of 61466 in the genome	1.49e-10	NM_001145821.2,XM_011239027.2,NM_001308299.1,XM_011239029.1,NM_010283.4,XM_011239026.1,XM_011239028.2
GO:0042125	protein galactosylation	7 of 774 in the list	7 of 61466 in the genome	1.49e-10	XM_011239028.2,XM_011239026.1,NM_010283.4,XM_011239029.1,NM_001308299.1,XM_011239027.2,NM_001145821.2
GO:0045058	T cell selection	18 of 774 in the list	142 of 61466 in the genome	1.04e-09	XM_011248525.2,XM_006531418.2,XM_011238824.1,XM_011248524.1,NM_007719.2,NM_001128170.2,XM_006496884.3,XM_006531415.1,NM_001128171.2,XM_006496886.3,XM_006531414.1,XM_011248523.2,XM_017312989.1,XM_006531417.2,XM_006531416.3,NM_030710.2,NM_001301713.1,NM_173369.3
GO:0006654	phosphatidic acid biosynthetic process	14 of 774 in the list	72 of 61466 in the genome	1.04e-09	XM_011243355.1,XM_011243351.1,XM_017313788.1,XM_011243357.1,XM_011243354.2,XM_011243360.1,XM_017313787.1,XM_017313786.1,XM_017313789.1,XM_011243353.1,XM_011243358.2,NM_016811.2,XM_011243356.2,XM_011243359.1
GO:0042478	regulation of eye photoreceptor cell development	9 of 774 in the list	19 of 61466 in the genome	1.92e-09	XM_011244738.2,XM_017315947.1,XM_011244740.2,XM_017315946.1,XM_011244741.2,XM_006517972.3,XM_017315948.1,XM_006517971.3,XM_011244743.2
GO:0042480	negative regulation of eye photoreceptor cell development	9 of 774 in the list	19 of 61466 in the genome	1.92e-09	XM_011244743.2,XM_006517971.3,XM_017315948.1,XM_006517972.3,XM_011244741.2,XM_017315946.1,XM_011244740.2,XM_017315947.1,XM_011244738.2
GO:0097474	retinal cone cell apoptotic process	9 of 774 in the list	19 of 61466 in the genome	1.92e-09	XM_011244741.2,XM_017315946.1,XM_011244740.2,XM_017315947.1,XM_011244738.2,XM_011244743.2,XM_006517971.3,XM_017315948.1,XM_006517972.3
GO:1990009	retinal cell apoptotic process	10 of 774 in the list	27 of 61466 in the genome	2.01e-09	NM_013526.1,XM_011244738.2,XM_011244740.2,XM_017315947.1,XM_017315946.1,XM_011244741.2,XM_006517972.3,XM_017315948.1,XM_011244743.2,XM_006517971.3
GO:0007205	protein kinase C-activating G protein-coupled receptor signaling pathway	17 of 774 in the list	132 of 61466 in the genome	3.62e-09	XM_011243359.1,XM_011243356.2,NM_016811.2,XM_006529146.2,XM_006529147.2,XM_006529145.2,XM_011243355.1,XM_011243358.2,XM_011243353.1,XM_017313789.1,XM_017313786.1,XM_017313787.1,XM_011243360.1,XM_011243357.1,XM_011243354.2,XM_017313788.1,XM_011243351.1
GO:0007621	negative regulation of female receptivity	9 of 774 in the list	21 of 61466 in the genome	5.97e-09	XM_017315948.1,XM_006517971.3,XM_011244743.2,XM_006517972.3,XM_017315946.1,XM_011244741.2,XM_011244738.2,XM_017315947.1,XM_011244740.2
GO:0050854	regulation of antigen receptor-mediated signaling pathway	19 of 774 in the list	181 of 61466 in the genome	7.12e-09	NM_028728.3,NM_001128170.2,XM_011248525.2,NM_001271414.1,NM_007719.2,NM_001271411.1,XM_006531418.2,XM_011248524.1,XM_006531416.3,NM_001271412.1,XM_011248523.2,XM_006531414.1,XM_017312989.1,XM_006531417.2,NM_173369.3,NM_001301713.1,NM_001271413.1,XM_006531415.1,NM_001128171.2
GO:0046473	phosphatidic acid metabolic process	14 of 774 in the list	83 of 61466 in the genome	8.15e-09	XM_017313789.1,XM_017313786.1,XM_011243359.1,XM_011243356.2,NM_016811.2,XM_011243358.2,XM_011243353.1,XM_011243351.1,XM_011243355.1,XM_017313787.1,XM_011243360.1,XM_011243357.1,XM_011243354.2,XM_017313788.1
GO:1905492	positive regulation of branching morphogenesis of a nerve	6 of 774 in the list	6 of 61466 in the genome	1.19e-08	NM_172821.3,XM_006522583.3,XM_006522582.3,XM_006522584.3,XM_011246016.2,XM_011246015.2
GO:0045619	regulation of lymphocyte differentiation	31 of 774 in the list	541 of 61466 in the genome	1.41e-08	XM_006531415.1,NM_001128171.2,XM_017321932.1,NM_001271413.1,NM_010589.6,NM_001276279.1,XM_017312989.1,XM_011248523.2,XM_006531414.1,NM_001271412.1,NM_001008700.3,XM_006531417.2,XM_006536151.2,XM_006531416.3,NM_011439.2,XM_006531419.1,NM_001301713.1,NM_173369.3,XM_006531420.1,NM_001271414.1,XM_011248525.2,XM_006529276.3,NM_007403.3,XM_006531418.2,NM_001271411.1,XM_011248524.1,NM_007719.2,NM_028728…
GO:0008050	female courtship behavior	9 of 774 in the list	23 of 61466 in the genome	1.62e-08	XM_006517972.3,XM_006517971.3,XM_011244743.2,XM_017315948.1,XM_017315947.1,XM_011244740.2,XM_011244738.2,XM_011244741.2,XM_017315946.1
GO:0035295	tube development	81 of 774 in the list	2842 of 61466 in the genome	3.18e-08	NM_183194.3,XM_017319955.1,XM_006495809.3,NM_001126047.3,XM_017316641.1,XM_017316647.1,XM_006521096.3,XM_006495810.3,NM_001311118.1,NM_001145827.1,XM_006538534.2,NM_007403.3,NM_028800.3,XM_017316642.1,XM_011244743.2,XM_011245672.2,XM_006495808.2,XM_011245667.2,NM_031997.4,XM_017316650.1,XM_006495804.2,XM_017321932.1,XM_006527487.3,XM_017320414.1,XM_011245648.2,XM_017316644.1,NM_026648.4,XM_017316…
GO:0060429	epithelium development	83 of 774 in the list	2953 of 61466 in the genome	3.46e-08	XM_017315946.1,XM_011244740.2,XM_017316648.1,NM_011113.4,XM_006517971.3,NM_001304329.1,NM_026376.3,XM_006516852.2,XM_017316640.1,XM_006517972.3,XM_017316645.1,XM_017316649.1,XM_017316646.1,XM_006516854.2,NM_011427.3,XM_011245670.2,XM_011245677.2,NM_177638.4,XM_006538083.1,NM_028053.2,XM_006539640.3,XM_006495803.2,XM_017315397.1,XM_017316643.1,XM_017316638.1,NM_001010973.2,XM_017315948.1,XM_011245…
GO:0007619	courtship behavior	9 of 774 in the list	25 of 61466 in the genome	3.96e-08	XM_017315948.1,XM_011244743.2,XM_006517971.3,XM_006517972.3,XM_017315946.1,XM_011244741.2,XM_011244738.2,XM_011244740.2,XM_017315947.1
GO:0009888	tissue development	118 of 774 in the list	4949 of 61466 in the genome	5.15e-08	NM_001290123.1,NM_175473.3,NM_001168274.1,NM_146123.3,NM_007559.5,XM_011244738.2,NM_021328.3,NM_007743.3,NM_001122889.1,XM_006495805.2,XM_011245676.2,XM_011250256.1,XM_017320847.1,XM_011245648.2,XM_006539639.3,NM_177912.4,XM_011245673.2,XM_017315947.1,XM_017316652.1,XM_017312543.1,NM_026648.4,XM_017316644.1,NM_133665.4,XM_017321932.1,NM_080434.3,XM_006495804.2,XM_017316650.1,NM_009810.3,NM_001303…
GO:0070536	protein K63-linked deubiquitination	15 of 774 in the list	115 of 61466 in the genome	6.35e-08	XM_006531417.2,XM_017312989.1,XM_011250812.2,XM_006531414.1,XM_011248523.2,XM_006531416.3,XM_011250811.2,NM_001128170.2,NM_173369.3,NM_001128171.2,XM_006531415.1,XM_011248525.2,NM_029705.3,XM_011248524.1,XM_006531418.2
GO:0001787	natural killer cell proliferation	7 of 774 in the list	12 of 61466 in the genome	1.12e-07	XM_006541526.2,NM_019680.2,XM_006496884.3,NM_030710.2,XM_011238824.1,XM_006541527.1,XM_006496886.3
GO:0060544	regulation of necroptotic process	12 of 774 in the list	66 of 61466 in the genome	1.18e-07	XM_006531416.3,XM_017312989.1,XM_006531414.1,XM_011248523.2,XM_006531417.2,NM_173369.3,NM_001128170.2,XM_011248525.2,XM_006531415.1,NM_001128171.2,XM_006531418.2,XM_011248524.1
GO:0034499	late endosome to Golgi transport	8 of 774 in the list	19 of 61466 in the genome	1.24e-07	XM_006534589.3,XM_006534581.3,XM_006534583.3,XM_017314863.1,XM_006534585.3,XM_006534587.2,NM_197943.2,XM_017314864.1
GO:2000310	regulation of NMDA receptor activity	9 of 774 in the list	28 of 61466 in the genome	1.29e-07	NM_001290753.2,XM_006517370.3,XM_006538531.3,NM_029653.3,XM_006517371.3,XM_017315598.1,NM_134062.2,NM_001285917.1,XM_006538534.2
GO:0006639	acylglycerol metabolic process	22 of 774 in the list	296 of 61466 in the genome	1.34e-07	XM_011243356.2,NM_016811.2,XM_011243359.1,XM_006510538.3,XM_017314444.1,XM_011243355.1,XM_011241332.1,XM_011243358.2,XM_011243353.1,NM_001166251.1,NM_011844.4,NM_001166249.1,XM_017313786.1,XM_017313789.1,NM_080434.3,XM_017313788.1,XM_006532845.2,XM_011243354.2,XM_011243357.1,XM_011243360.1,XM_017313787.1,XM_011243351.1
GO:0070266	necroptotic process	12 of 774 in the list	67 of 61466 in the genome	1.42e-07	NM_001128171.2,XM_006531415.1,XM_011248525.2,XM_011248524.1,XM_006531418.2,XM_006531417.2,XM_006531414.1,XM_017312989.1,XM_011248523.2,XM_006531416.3,NM_001128170.2,NM_173369.3
GO:0045580	regulation of T cell differentiation	26 of 774 in the list	422 of 61466 in the genome	1.55e-07	NM_001276279.1,XM_006531415.1,XM_017321932.1,NM_001128171.2,NM_010589.6,NM_001301713.1,XM_006531419.1,NM_173369.3,XM_017312989.1,XM_006531414.1,XM_011248523.2,XM_006531417.2,NM_001008700.3,XM_006536151.2,XM_006531416.3,NM_011439.2,XM_006531418.2,XM_011248524.1,NM_007719.2,XM_006531420.1,NM_007403.3,XM_011248525.2,XM_006529276.3,NM_001128170.2,XM_006529277.3,XM_011247945.2
GO:0046339	diacylglycerol metabolic process	14 of 774 in the list	103 of 61466 in the genome	1.68e-07	NM_016811.2,XM_011243356.2,XM_011243359.1,XM_011243353.1,XM_011243358.2,XM_017313789.1,XM_017313786.1,XM_011243360.1,XM_017313787.1,XM_017313788.1,XM_011243354.2,XM_011243357.1,XM_011243351.1,XM_011243355.1
GO:0002154	thyroid hormone mediated signaling pathway	8 of 774 in the list	21 of 61466 in the genome	3.28e-07	XM_011244741.2,XM_017315946.1,XM_017315947.1,XM_011244740.2,XM_011244738.2,XM_011244743.2,XM_017315948.1,XM_006517972.3
GO:0046533	negative regulation of photoreceptor cell differentiation	9 of 774 in the list	31 of 61466 in the genome	3.66e-07	XM_017315948.1,XM_006517971.3,XM_011244743.2,XM_006517972.3,XM_017315946.1,XM_011244741.2,XM_011244738.2,XM_017315947.1,XM_011244740.2
GO:0021535	cell migration in hindbrain	11 of 774 in the list	57 of 61466 in the genome	3.92e-07	NM_021316.4,XM_006495803.2,NM_001126047.3,XM_006495810.3,XM_006495804.2,XM_006536217.3,XM_006495809.3,XM_017319410.1,XM_006495805.2,XM_006495808.2,NM_001304329.1
GO:0006638	neutral lipid metabolic process	22 of 774 in the list	314 of 61466 in the genome	4.18e-07	NM_001166251.1,XM_011243353.1,XM_011243358.2,NM_080434.3,XM_017313789.1,XM_017313786.1,NM_001166249.1,NM_011844.4,XM_017313787.1,XM_011243360.1,XM_006532845.2,XM_011243357.1,XM_011243354.2,XM_017313788.1,XM_011243351.1,XM_011243359.1,XM_011243356.2,NM_016811.2,XM_011241332.1,XM_017314444.1,XM_011243355.1,XM_006510538.3
GO:1901223	negative regulation of NIK/NF-kappaB signaling	12 of 774 in the list	75 of 61466 in the genome	5.66e-07	XM_006531418.2,XM_011248524.1,XM_006531415.1,NM_001128171.2,XM_011248525.2,NM_001128170.2,NM_173369.3,XM_017312989.1,XM_006531414.1,XM_011248523.2,XM_006531417.2,XM_006531416.3
GO:0046532	regulation of photoreceptor cell differentiation	9 of 774 in the list	33 of 61466 in the genome	6.84e-07	XM_011244741.2,XM_017315946.1,XM_011244740.2,XM_017315947.1,XM_011244738.2,XM_011244743.2,XM_006517971.3,XM_017315948.1,XM_006517972.3
GO:0060509	type I pneumocyte differentiation	9 of 774 in the list	33 of 61466 in the genome	6.84e-07	XM_011244741.2,XM_017315946.1,XM_011244740.2,XM_017315947.1,XM_011244738.2,XM_011244743.2,XM_006517971.3,XM_017315948.1,XM_006517972.3
GO:0071528	tRNA re-export from nucleus	5 of 774 in the list	5 of 61466 in the genome	9.56e-07	XM_006514204.3,XM_006514208.3,XM_006514207.3,NM_001081056.1,XM_006514206.3
GO:0010939	regulation of necrotic cell death	12 of 774 in the list	81 of 61466 in the genome	1.43e-06	NM_173369.3,NM_001128170.2,XM_006531416.3,XM_006531414.1,XM_017312989.1,XM_011248523.2,XM_006531417.2,XM_006531418.2,XM_011248524.1,XM_011248525.2,XM_006531415.1,NM_001128171.2
GO:0097300	programmed necrotic cell death	12 of 774 in the list	82 of 61466 in the genome	1.65e-06	XM_006531416.3,XM_017312989.1,XM_006531414.1,XM_011248523.2,XM_006531417.2,NM_173369.3,NM_001128170.2,XM_011248525.2,XM_006531415.1,NM_001128171.2,XM_006531418.2,XM_011248524.1
GO:0050856	regulation of T cell receptor signaling pathway	14 of 774 in the list	126 of 61466 in the genome	2.58e-06	NM_007719.2,XM_011248524.1,XM_006531418.2,XM_011248525.2,NM_001128171.2,XM_006531415.1,NM_173369.3,NM_001301713.1,NM_001128170.2,XM_006531416.3,XM_006531417.2,XM_006531414.1,XM_017312989.1,XM_011248523.2
GO:0045582	positive regulation of T cell differentiation	18 of 774 in the list	229 of 61466 in the genome	3.18e-06	NM_001128171.2,XM_017321932.1,XM_006531415.1,NM_173369.3,NM_001301713.1,XM_006536151.2,XM_006531416.3,XM_006531417.2,NM_001008700.3,XM_017312989.1,XM_011248523.2,XM_006531414.1,NM_007719.2,XM_011248524.1,XM_006531418.2,XM_011248525.2,NM_007403.3,NM_001128170.2
GO:0042462	eye photoreceptor cell development	14 of 774 in the list	130 of 61466 in the genome	3.91e-06	XM_011244738.2,XM_011250412.2,NM_001290409.1,XM_011244740.2,XM_017315947.1,XM_017315946.1,XM_011244741.2,NM_001290411.1,NM_175372.4,XM_006517972.3,XM_017315948.1,XM_006539464.3,XM_011244743.2,XM_006517971.3
GO:0070265	necrotic cell death	12 of 774 in the list	89 of 61466 in the genome	4.38e-06	XM_011248525.2,NM_001128171.2,XM_006531415.1,XM_011248524.1,XM_006531418.2,XM_006531416.3,XM_006531417.2,XM_017312989.1,XM_011248523.2,XM_006531414.1,NM_173369.3,NM_001128170.2
GO:2001238	positive regulation of extrinsic apoptotic signaling pathway	14 of 774 in the list	132 of 61466 in the genome	4.79e-06	NM_001128171.2,XM_006531415.1,XM_011248525.2,NM_010589.6,XM_011248524.1,XM_006531418.2,NM_025778.3,XM_006531417.2,XM_017312989.1,XM_006531414.1,XM_011248523.2,XM_006531416.3,NM_001128170.2,NM_173369.3
GO:0090152	establishment of protein localization to mitochondrial membrane involved in mitochondrial fission	5 of 774 in the list	6 of 61466 in the genome	5.67e-06	NM_001317243.1,NM_001317242.1,NM_001317244.1,NM_019758.3,NM_001317241.1
GO:0043065	positive regulation of apoptotic process	53 of 774 in the list	1689 of 61466 in the genome	5.99e-06	NM_001285917.1,NM_001311061.1,NM_001128170.2,NM_026346.3,NM_001317244.1,NM_177613.2,XM_011248524.1,NM_009289.3,XM_006531418.2,NM_001122889.1,NM_011113.4,XM_017312543.1,NM_134062.2,NM_001142939.1,NM_023626.4,XM_006531416.3,XM_006539639.3,XM_006536151.2,XM_006532451.2,XM_017312989.1,XM_006539640.3,XM_017315598.1,NM_022323.7,NM_025778.3,XM_017321932.1,NM_009810.3,NM_029653.3,XM_017313887.1,XM_006517…
GO:0043068	positive regulation of programmed cell death	53 of 774 in the list	1695 of 61466 in the genome	6.75e-06	NM_025778.3,NM_022323.7,XM_006539640.3,XM_017315598.1,XM_017321932.1,NM_023626.4,NM_001142939.1,NM_134062.2,XM_017312543.1,XM_017312989.1,XM_006532451.2,XM_006531416.3,XM_006539639.3,XM_006536151.2,XM_006531418.2,XM_011248524.1,NM_009289.3,NM_011113.4,NM_001122889.1,NM_026346.3,NM_001128170.2,NM_001317244.1,NM_001311061.1,NM_001285917.1,NM_177613.2,NM_001317242.1,NM_001142937.2,XM_017319955.1,NM_…
GO:0042670	retinal cone cell differentiation	9 of 774 in the list	42 of 61466 in the genome	7.15e-06	XM_006517972.3,XM_011244743.2,XM_006517971.3,XM_017315948.1,XM_011244740.2,XM_017315947.1,XM_011244738.2,XM_011244741.2,XM_017315946.1
GO:0046549	retinal cone cell development	9 of 774 in the list	42 of 61466 in the genome	7.15e-06	XM_011244743.2,XM_006517971.3,XM_017315948.1,XM_006517972.3,XM_011244741.2,XM_017315946.1,XM_011244740.2,XM_017315947.1,XM_011244738.2
GO:1900744	regulation of p38MAPK cascade	13 of 774 in the list	115 of 61466 in the genome	8.34e-06	XM_011248525.2,XM_006531415.1,NM_001128171.2,XM_006531418.2,XM_011248524.1,XM_006531416.3,XM_017312989.1,XM_006531414.1,XM_011248523.2,XM_006531417.2,NM_173369.3,NM_013526.1,NM_001128170.2
GO:0010803	regulation of tumor necrosis factor-mediated signaling pathway	12 of 774 in the list	96 of 61466 in the genome	1.06e-05	XM_006531414.1,XM_017312989.1,XM_011248523.2,XM_006531417.2,XM_006531416.3,NM_001128170.2,NM_173369.3,XM_006531415.1,NM_001128171.2,XM_011248525.2,XM_006531418.2,XM_011248524.1
GO:0061387	regulation of extent of cell growth	23 of 774 in the list	412 of 61466 in the genome	1.31e-05	XM_011246015.2,XM_006495803.2,XM_011241332.1,NM_001122889.1,XM_006522584.3,XM_006522582.3,NM_001304329.1,XM_006495808.2,XM_006495805.2,NM_172821.3,XM_017319410.1,NM_001126047.3,XM_011246016.2,XM_006495810.3,NM_027192.2,XM_006495804.2,NM_011844.4,NM_001166249.1,NM_001166251.1,XM_017319954.1,XM_006495809.3,XM_006522583.3,XM_017319955.1
GO:0050864	regulation of B cell activation	21 of 774 in the list	346 of 61466 in the genome	1.43e-05	NM_001128170.2,NM_028728.3,NM_009810.3,XM_011248524.1,NM_001271411.1,XM_006531418.2,XM_011248525.2,NM_001271414.1,XM_017312543.1,NM_173369.3,XM_006531416.3,NM_008355.3,NM_001284409.1,XM_006531417.2,NM_001271412.1,XM_006531414.1,XM_011248523.2,XM_017312989.1,NM_001271413.1,NM_001128171.2,XM_006531415.1
GO:0032872	regulation of stress-activated MAPK cascade	31 of 774 in the list	720 of 61466 in the genome	1.5e-05	NM_173369.3,XM_006495810.3,NM_001301713.1,XM_006531416.3,NM_001126047.3,XM_011246016.2,XM_006531414.1,XM_017312989.1,XM_011248523.2,XM_006531417.2,XM_006522583.3,XM_006495809.3,XM_006495804.2,XM_006531415.1,NM_001128171.2,NM_013526.1,NM_001128170.2,XM_006495803.2,XM_011246015.2,NM_007719.2,XM_006522582.3,NM_001304329.1,XM_006531418.2,XM_006495808.2,XM_006495805.2,NM_010851.2,XM_017319410.1,NM_172…
GO:0070302	regulation of stress-activated protein kinase signaling cascade	31 of 774 in the list	723 of 61466 in the genome	1.65e-05	XM_006531415.1,NM_001128171.2,XM_006495804.2,XM_006522583.3,XM_006495809.3,XM_017312989.1,XM_006531414.1,XM_011248523.2,XM_006531417.2,NM_001126047.3,XM_006531416.3,XM_011246016.2,XM_006495810.3,NM_001301713.1,NM_173369.3,XM_006522584.3,XM_011248525.2,XM_006531418.2,XM_006495805.2,XM_006495808.2,NM_010851.2,XM_017319410.1,XM_011248524.1,NM_172821.3,NM_007719.2,XM_006522582.3,NM_001304329.1,XM_011…
GO:0010511	regulation of phosphatidylinositol biosynthetic process	6 of 774 in the list	13 of 61466 in the genome	1.9e-05	XM_006529147.2,XM_006520592.3,XM_006529146.2,NM_011057.3,XM_017316502.1,XM_006529145.2
GO:2001235	positive regulation of apoptotic signaling pathway	25 of 774 in the list	499 of 61466 in the genome	2.46e-05	NM_001317244.1,NM_001128170.2,XM_006531418.2,XM_011248524.1,NM_011113.4,XM_011248525.2,NM_173369.3,NM_001142939.1,NM_001317243.1,XM_011248523.2,XM_006531414.1,XM_017312989.1,XM_006531417.2,XM_006539639.3,XM_006531416.3,NM_022323.7,NM_025778.3,NM_001317242.1,NM_001142937.2,XM_006539640.3,NM_001317241.1,NM_019758.3,XM_006531415.1,NM_001128171.2,NM_010589.6
GO:2001233	regulation of apoptotic signaling pathway	41 of 774 in the list	1180 of 61466 in the genome	2.65e-05	NM_011113.4,XM_017322014.1,XM_011248524.1,XM_006531418.2,NM_008627.4,NM_001128170.2,NM_001317244.1,NM_010196.4,NM_001285917.1,NM_001277988.2,XM_006539640.3,XM_017315598.1,NM_025778.3,NM_022323.7,XM_017312989.1,XM_006531416.3,XM_006539639.3,XM_006539600.3,NM_011427.3,NM_134062.2,NM_001142939.1,XM_011248525.2,XM_006517371.3,NM_029653.3,XM_006539603.3,NM_001128171.2,NM_001302472.1,XM_006531415.1,NM_…
GO:0030098	lymphocyte differentiation	32 of 774 in the list	790 of 61466 in the genome	3.59e-05	NM_007719.2,XM_011238824.1,NM_001271411.1,XM_011248525.2,XM_006496884.3,XM_006496886.3,NM_010589.6,NM_001271413.1,NM_001128171.2,XM_006531415.1,XM_006497452.3,NM_173369.3,NM_030710.2,NM_001303244.1,NM_146114.3,XM_006531417.2,NM_021429.3,NM_001271412.1,XM_011248523.2,XM_006531414.1,XM_017321957.1,XM_011248524.1,XM_006531418.2,NM_001271414.1,NM_001128170.2,NM_028728.3,XM_006497456.1,NM_001301713.1,…
GO:0008625	extrinsic apoptotic signaling pathway via death domain receptors	9 of 774 in the list	50 of 61466 in the genome	3.67e-05	NM_001285917.1,NM_001142939.1,NM_134062.2,XM_006517370.3,XM_017315598.1,NM_001142937.2,NM_022323.7,XM_006517371.3,NM_029653.3
GO:0060479	lung cell differentiation	11 of 774 in the list	87 of 61466 in the genome	4.23e-05	XM_006517972.3,XM_006538083.1,NM_028053.2,XM_006517971.3,XM_011244743.2,XM_017315948.1,XM_017315947.1,XM_011244740.2,XM_011244738.2,XM_011244741.2,XM_017315946.1
GO:0060487	lung epithelial cell differentiation	11 of 774 in the list	87 of 61466 in the genome	4.23e-05	XM_017315948.1,XM_006517971.3,XM_011244743.2,XM_006517972.3,XM_006538083.1,NM_028053.2,XM_017315946.1,XM_011244741.2,XM_011244738.2,XM_017315947.1,XM_011244740.2
GO:0051726	regulation of cell cycle	81 of 774 in the list	3346 of 61466 in the genome	5.83e-05	XM_011247149.2,XM_006531418.2,XM_017321957.1,NM_001042652.1,XM_006520592.3,XM_011239246.2,NM_001285428.1,NM_146123.3,XM_006511930.3,NM_001290128.1,NM_178686.3,XM_006510973.3,XM_006510975.3,XM_006511929.3,NM_011057.3,XM_017316502.1,XM_006515149.3,XM_017312989.1,XM_006531416.3,XM_006510962.3,XM_006510963.3,XM_011246906.1,XM_017312543.1,XM_011248525.2,NM_001184711.1,XM_006510970.3,NM_009810.3,NM_033…
GO:0060042	retina morphogenesis in camera-type eye	14 of 774 in the list	161 of 61466 in the genome	6.3e-05	XM_011244743.2,XM_006517971.3,XM_017315948.1,XM_006539464.3,NM_175372.4,XM_006517972.3,NM_001290411.1,XM_011244741.2,XM_017315946.1,XM_011244740.2,XM_017315947.1,XM_011250412.2,XM_011244738.2,NM_001290409.1
GO:0006487	protein N-linked glycosylation	15 of 774 in the list	190 of 61466 in the genome	7.32e-05	XM_006532398.3,XM_017317171.1,NM_001110149.1,XM_017314314.1,XM_006532397.3,NM_001122993.1,XM_006532400.3,NM_010794.3,XM_006523117.1,NM_033149.3,NM_001110150.1,NM_001110148.1,XM_006523116.3,XM_006532399.2,NM_028976.2
GO:0001754	eye photoreceptor cell differentiation	14 of 774 in the list	163 of 61466 in the genome	7.38e-05	XM_011244740.2,XM_017315947.1,XM_011250412.2,XM_011244738.2,NM_001290409.1,XM_011244741.2,XM_017315946.1,XM_006517972.3,NM_175372.4,NM_001290411.1,XM_011244743.2,XM_006517971.3,XM_017315948.1,XM_006539464.3
GO:0045924	regulation of female receptivity	9 of 774 in the list	54 of 61466 in the genome	7.45e-05	XM_017315947.1,XM_011244740.2,XM_011244738.2,XM_011244741.2,XM_017315946.1,XM_006517972.3,XM_006517971.3,XM_011244743.2,XM_017315948.1
GO:0005991	trehalose metabolic process	6 of 774 in the list	16 of 61466 in the genome	8.6e-05	XM_006510516.3,XM_006510517.2,XM_006510518.3,NM_021481.3,NM_001277847.1,NM_001277851.1
GO:0006047	UDP-N-acetylglucosamine metabolic process	9 of 774 in the list	55 of 61466 in the genome	8.81e-05	NM_001110148.1,XM_006532399.2,NM_001110150.1,NM_010794.3,XM_017314314.1,XM_006532400.3,XM_006532397.3,NM_001110149.1,XM_006532398.3
GO:0003407	neural retina development	14 of 774 in the list	167 of 61466 in the genome	0.0001	NM_001290411.1,NM_175372.4,XM_006517972.3,XM_017315948.1,XM_006539464.3,XM_011244743.2,XM_006517971.3,XM_011244738.2,XM_011250412.2,NM_001290409.1,XM_011244740.2,XM_017315947.1,XM_017315946.1,XM_011244741.2
GO:0046348	amino sugar catabolic process	9 of 774 in the list	56 of 61466 in the genome	0.0001	NM_001110149.1,XM_006532398.3,NM_010794.3,XM_006532400.3,XM_006532397.3,XM_017314314.1,XM_006532399.2,NM_001110148.1,NM_001110150.1
GO:0006409	tRNA export from nucleus	5 of 774 in the list	9 of 61466 in the genome	0.00011	XM_006514204.3,XM_006514208.3,XM_006514207.3,XM_006514206.3,NM_001081056.1
GO:0006433	prolyl-tRNA aminoacylation	5 of 774 in the list	9 of 61466 in the genome	0.00011	NM_001285783.1,NM_001285784.1,NM_001083887.2,XM_006502945.3,NM_172272.2
GO:0071431	tRNA-containing ribonucleoprotein complex export from nucleus	5 of 774 in the list	9 of 61466 in the genome	0.00011	XM_006514207.3,NM_001081056.1,XM_006514206.3,XM_006514204.3,XM_006514208.3
GO:0060219	camera-type eye photoreceptor cell differentiation	9 of 774 in the list	58 of 61466 in the genome	0.00014	XM_006517972.3,XM_011244743.2,XM_006517971.3,XM_017315948.1,XM_011244740.2,XM_017315947.1,XM_011244738.2,XM_011244741.2,XM_017315946.1
GO:0010942	positive regulation of cell death	53 of 774 in the list	1860 of 61466 in the genome	0.00014	XM_017312989.1,XM_006532451.2,XM_006531416.3,XM_006539639.3,XM_006536151.2,NM_023626.4,NM_134062.2,NM_001142939.1,XM_017312543.1,XM_017321932.1,NM_025778.3,NM_022323.7,XM_006539640.3,XM_017315598.1,NM_177613.2,NM_001317244.1,NM_001128170.2,NM_026346.3,NM_001285917.1,NM_001311061.1,NM_011113.4,NM_001122889.1,XM_006531418.2,NM_009289.3,XM_011248524.1,NM_001317243.1,XM_006531414.1,XM_011248523.2,NM_…
GO:0046329	negative regulation of JNK cascade	12 of 774 in the list	121 of 61466 in the genome	0.00014	NM_001128170.2,NM_173369.3,XM_017312989.1,XM_006531414.1,XM_011248523.2,XM_006531417.2,XM_006531416.3,XM_006531418.2,XM_011248524.1,XM_006531415.1,NM_001128171.2,XM_011248525.2
GO:0018279	protein N-linked glycosylation via asparagine	9 of 774 in the list	60 of 61466 in the genome	0.00019	NM_001110148.1,XM_006532399.2,NM_001110150.1,NM_010794.3,XM_017314314.1,XM_006532400.3,XM_006532397.3,NM_001110149.1,XM_006532398.3
GO:0018196	peptidyl-asparagine modification	9 of 774 in the list	61 of 61466 in the genome	0.00022	NM_001110149.1,XM_006532398.3,NM_010794.3,XM_006532400.3,XM_006532397.3,XM_017314314.1,XM_006532399.2,NM_001110148.1,NM_001110150.1
GO:0030516	regulation of axon extension	20 of 774 in the list	371 of 61466 in the genome	0.00023	NM_001126047.3,XM_011246016.2,XM_006495810.3,NM_027192.2,XM_006495804.2,NM_001166249.1,NM_011844.4,NM_001166251.1,XM_006522583.3,XM_006495809.3,XM_006495803.2,XM_011246015.2,XM_011241332.1,XM_006522584.3,NM_001304329.1,XM_006522582.3,XM_006495805.2,XM_006495808.2,XM_017319410.1,NM_172821.3
GO:0046649	lymphocyte activation	40 of 774 in the list	1237 of 61466 in the genome	0.00027	NM_030710.2,XM_006541527.1,XM_006497452.3,NM_173369.3,NM_146114.3,XM_006531417.2,NM_021429.3,XM_006531414.1,NM_001271412.1,XM_011248523.2,NM_001199695.1,NM_001303244.1,XM_006496886.3,NM_001128171.2,XM_006531415.1,NM_001271413.1,NM_010589.6,XM_006496884.3,XM_006502659.3,NM_019680.2,NM_001271411.1,XM_011238824.1,NM_007719.2,XM_006541526.2,XM_006512147.3,XM_011248525.2,NM_001301713.1,XM_017312989.1,…
GO:2000172	regulation of branching morphogenesis of a nerve	6 of 774 in the list	19 of 61466 in the genome	0.00028	XM_006522584.3,XM_011246016.2,XM_011246015.2,NM_172821.3,XM_006522583.3,XM_006522582.3
GO:0060180	female mating behavior	9 of 774 in the list	63 of 61466 in the genome	0.0003	XM_017315946.1,XM_011244741.2,XM_011244738.2,XM_011244740.2,XM_017315947.1,XM_017315948.1,XM_011244743.2,XM_006517971.3,XM_006517972.3
GO:0045621	positive regulation of lymphocyte differentiation	18 of 774 in the list	308 of 61466 in the genome	0.00031	XM_006531417.2,NM_001008700.3,XM_011248523.2,XM_017312989.1,XM_006531414.1,XM_006536151.2,XM_006531416.3,NM_001301713.1,NM_173369.3,NM_001128171.2,XM_017321932.1,XM_006531415.1,NM_001128170.2,XM_011248525.2,NM_007403.3,XM_011248524.1,XM_006531418.2,NM_007719.2
GO:0050863	regulation of T cell activation	32 of 774 in the list	870 of 61466 in the genome	0.00032	XM_011247945.2,XM_006529277.3,NM_001128170.2,NM_133983.4,XM_006531418.2,XM_011248524.1,XM_006536151.2,XM_006531416.3,NM_011439.2,XM_017312989.1,NM_001008700.3,XM_017312543.1,NM_001033543.3,NM_001301713.1,XM_006531419.1,XM_017321932.1,NM_001276279.1,NM_009810.3,NM_007403.3,XM_011248525.2,XM_006529276.3,XM_006531420.1,NM_007719.2,NM_001303244.1,XM_011248523.2,XM_006531414.1,XM_006531417.2,NM_001284…
GO:1902105	regulation of leukocyte differentiation	32 of 774 in the list	870 of 61466 in the genome	0.00032	NM_007403.3,XM_011248525.2,XM_006529276.3,XM_006531420.1,NM_007719.2,NM_001271411.1,NM_001271413.1,NM_010589.6,XM_006531415.1,NM_001128171.2,NM_001303244.1,XM_011248523.2,XM_006531414.1,NM_001271412.1,XM_006531417.2,NM_173369.3,NM_001271414.1,XM_006531418.2,XM_011248524.1,XM_011247945.2,NM_028728.3,XM_006529277.3,NM_001128170.2,XM_017321932.1,NM_001276279.1,XM_006536151.2,XM_006531416.3,NM_011439…
GO:0050919	negative chemotaxis	12 of 774 in the list	130 of 61466 in the genome	0.00033	XM_006495810.3,NM_001126047.3,XM_006495803.2,NM_001304329.1,XM_017319954.1,XM_006495808.2,XM_006495805.2,XM_017319955.1,XM_017319410.1,XM_006495809.3,XM_006495804.2,NM_001122889.1
GO:0032873	negative regulation of stress-activated MAPK cascade	12 of 774 in the list	131 of 61466 in the genome	0.00036	NM_001128170.2,NM_173369.3,XM_006531417.2,XM_017312989.1,XM_006531414.1,XM_011248523.2,XM_006531416.3,XM_011248524.1,XM_006531418.2,NM_001128171.2,XM_006531415.1,XM_011248525.2
GO:0070303	negative regulation of stress-activated protein kinase signaling cascade	12 of 774 in the list	131 of 61466 in the genome	0.00036	XM_006531414.1,XM_017312989.1,XM_011248523.2,XM_006531417.2,XM_006531416.3,NM_001128170.2,NM_173369.3,XM_006531415.1,NM_001128171.2,XM_011248525.2,XM_006531418.2,XM_011248524.1
GO:0000917	division septum assembly	4 of 774 in the list	5 of 61466 in the genome	0.00037	XM_006519331.2,XM_011245124.2,NM_021328.3,XM_006519332.3
GO:0090529	cell septum assembly	4 of 774 in the list	5 of 61466 in the genome	0.00037	XM_006519331.2,NM_021328.3,XM_011245124.2,XM_006519332.3
GO:0017196	N-terminal peptidyl-methionine acetylation	6 of 774 in the list	20 of 61466 in the genome	0.00039	XM_017317155.1,NM_029090.3,XM_006522680.2,XM_006522679.1,NM_001290689.1,XM_011246038.2
GO:0150012	positive regulation of neuron projection arborization	6 of 774 in the list	20 of 61466 in the genome	0.00039	XM_006522583.3,NM_172821.3,XM_006522582.3,XM_006522584.3,XM_011246015.2,XM_011246016.2
GO:2000412	positive regulation of thymocyte migration	5 of 774 in the list	11 of 61466 in the genome	0.00041	XM_006536151.2,NM_007403.3,XM_017321932.1,NM_007719.2,NM_001301713.1
GO:2001168	positive regulation of histone H2B ubiquitination	5 of 774 in the list	11 of 61466 in the genome	0.00041	NM_001163263.1,XM_017319916.1,XM_011249906.2,NM_182999.2,XM_006537553.3
GO:0002521	leukocyte differentiation	36 of 774 in the list	1066 of 61466 in the genome	0.00042	XM_006496884.3,XM_011248525.2,XM_006512147.3,NM_007403.3,NM_007719.2,NM_001271411.1,XM_011238824.1,NM_001303244.1,NM_021429.3,XM_006531414.1,NM_001271412.1,XM_011248523.2,XM_006531417.2,NM_146114.3,NM_173369.3,XM_006497452.3,NM_030710.2,NM_001271413.1,NM_010589.6,XM_006531415.1,NM_001128171.2,XM_006496886.3,NM_028728.3,NM_001128170.2,NM_001271414.1,XM_006531418.2,XM_011248524.1,XM_017321957.1,XM_…
GO:0045321	leukocyte activation	46 of 774 in the list	1560 of 61466 in the genome	0.00043	XM_006496886.3,XM_006531415.1,NM_001128171.2,NM_001271413.1,NM_010589.6,XM_006541527.1,NM_030710.2,NM_173369.3,NM_009657.4,XM_006497452.3,NM_001271412.1,NM_021429.3,XM_006531414.1,XM_011248523.2,NM_008355.3,NM_146114.3,XM_006531417.2,NM_001303244.1,NM_001199695.1,NM_001271411.1,XM_011238824.1,NM_007719.2,XM_006541526.2,XM_006514690.3,XM_011248525.2,XM_006512147.3,XM_006496884.3,NM_019680.2,NM_001…
GO:0014042	positive regulation of neuron maturation	6 of 774 in the list	21 of 61466 in the genome	0.00055	XM_011246016.2,XM_011246015.2,XM_006522584.3,XM_006522582.3,XM_006522583.3,NM_172821.3
GO:0042461	photoreceptor cell development	14 of 774 in the list	192 of 61466 in the genome	0.00057	XM_017315946.1,XM_011244741.2,NM_001290409.1,XM_011250412.2,XM_011244738.2,XM_017315947.1,XM_011244740.2,XM_006539464.3,XM_017315948.1,XM_006517971.3,XM_011244743.2,NM_001290411.1,XM_006517972.3,NM_175372.4
GO:0090181	regulation of cholesterol metabolic process	11 of 774 in the list	112 of 61466 in the genome	0.00059	NM_177197.4,XM_011244740.2,XM_017315947.1,XM_011244738.2,NM_009593.2,XM_011244741.2,XM_017315946.1,XM_006517972.3,XM_011244743.2,NM_026855.4,XM_017315948.1
GO:0034656	nucleobase-containing small molecule catabolic process	9 of 774 in the list	69 of 61466 in the genome	0.00067	NM_001110148.1,XM_006532399.2,NM_001110150.1,NM_001110149.1,XM_006532398.3,NM_010794.3,XM_017314314.1,XM_006532397.3,XM_006532400.3
GO:0043408	regulation of MAPK cascade	56 of 774 in the list	2119 of 61466 in the genome	0.00069	NM_001290753.2,NM_007403.3,XM_011248525.2,XM_006522584.3,XM_006538531.3,NM_028800.3,XM_006539041.3,NM_007719.2,XM_017319410.1,NM_010851.2,XM_006495808.2,XM_006495803.2,NM_009061.4,NM_001128171.2,XM_006531415.1,XM_017319954.1,XM_006495809.3,XM_017319955.1,XM_011246016.2,NM_001126047.3,XM_006531417.2,XM_011248523.2,XM_011240420.1,XM_006531414.1,NM_173369.3,XM_006538534.2,NM_001145827.1,XM_006495810…
GO:0099601	regulation of neurotransmitter receptor activity	12 of 774 in the list	139 of 61466 in the genome	0.00069	XM_006516044.2,XM_006516043.3,XM_006538534.2,NM_134062.2,NM_001285917.1,XM_006538531.3,NM_001290753.2,XM_006517370.3,XM_006517371.3,XM_017315598.1,NM_029653.3,XM_011244130.2
GO:0070085	glycosylation	30 of 774 in the list	810 of 61466 in the genome	0.0007	NM_001110150.1,XM_006505258.3,NM_001110148.1,XM_006523116.3,NM_001145821.2,NM_028976.2,XM_006541010.3,XM_011239026.1,XM_017317171.1,NM_001308299.1,XM_017314314.1,NM_001122993.1,XM_006523117.1,NM_175313.4,NM_145222.2,XM_011239028.2,XM_006532399.2,XM_017322380.1,XM_011239027.2,NM_010283.4,XM_011241108.2,NM_001271578.1,XM_011239029.1,XM_006532398.3,XM_017313803.1,NM_001110149.1,XM_006532397.3,XM_006…
GO:0009644	response to high light intensity	5 of 774 in the list	12 of 61466 in the genome	0.0007	XM_006539464.3,XM_011250412.2,NM_001290411.1,NM_001290409.1,NM_175372.4
GO:0098884	postsynaptic neurotransmitter receptor internalization	7 of 774 in the list	35 of 61466 in the genome	0.00074	XM_006536235.3,NM_001190385.1,XM_011249853.2,XM_006536237.2,XM_006536236.3,NM_001190386.1,NM_026769.5
GO:0140239	postsynaptic endocytosis	7 of 774 in the list	35 of 61466 in the genome	0.00074	XM_006536236.3,NM_026769.5,NM_001190386.1,XM_011249853.2,XM_006536235.3,NM_001190385.1,XM_006536237.2
GO:0030217	T cell differentiation	22 of 774 in the list	475 of 61466 in the genome	0.00074	NM_007719.2,XM_017321957.1,XM_011248524.1,XM_011238824.1,XM_006531418.2,XM_011248525.2,XM_006496884.3,NM_001128170.2,XM_006496886.3,NM_001128171.2,XM_006531415.1,NM_173369.3,NM_001301713.1,NM_030710.2,NM_001303244.1,XM_006531416.3,XM_006515161.3,XM_006531417.2,NM_021429.3,XM_006531414.1,XM_011248523.2,XM_017312989.1
GO:0006486	protein glycosylation	29 of 774 in the list	769 of 61466 in the genome	0.00076	XM_006532400.3,XM_006532397.3,NM_033149.3,NM_010794.3,XM_006532398.3,NM_001110149.1,XM_011239027.2,XM_011239029.1,NM_001271578.1,XM_011241108.2,NM_010283.4,NM_145222.2,XM_006532399.2,XM_017322380.1,XM_011239028.2,NM_001122993.1,XM_017314314.1,NM_001308299.1,NM_175313.4,XM_006523117.1,XM_011239026.1,XM_006541010.3,XM_017317171.1,NM_001145821.2,NM_028976.2,NM_001110150.1,XM_006523116.3,NM_001110148…
GO:0043413	macromolecule glycosylation	29 of 774 in the list	769 of 61466 in the genome	0.00076	XM_011239029.1,NM_001271578.1,XM_011241108.2,NM_010283.4,XM_011239027.2,XM_006532399.2,XM_017322380.1,XM_011239028.2,NM_145222.2,NM_033149.3,NM_010794.3,XM_006532397.3,XM_006532400.3,NM_001110149.1,XM_006532398.3,NM_028976.2,NM_001145821.2,XM_006523116.3,XM_006505258.3,NM_001110148.1,NM_001110150.1,XM_006523117.1,NM_175313.4,NM_001122993.1,XM_017314314.1,NM_001308299.1,XM_017317171.1,XM_011239026…
GO:1903037	regulation of leukocyte cell-cell adhesion	29 of 774 in the list	769 of 61466 in the genome	0.00076	NM_001276279.1,XM_006531415.1,NM_001128171.2,XM_017321932.1,NM_010589.6,NM_001033543.3,XM_006531419.1,NM_001301713.1,NM_173369.3,XM_017312543.1,XM_006531414.1,XM_017312989.1,XM_011248523.2,XM_006531417.2,NM_001008700.3,NM_001284409.1,XM_006536151.2,XM_006531416.3,NM_001303244.1,XM_006531418.2,XM_011248524.1,NM_007719.2,NM_001081211.2,NM_133983.4,XM_006531420.1,XM_011248525.2,NM_007403.3,NM_001128…
GO:0010107	potassium ion import	10 of 774 in the list	93 of 61466 in the genome	0.00091	NM_001310143.1,NM_021042.2,XM_006506950.3,NM_011511.2,NM_001044720.1,XM_006506949.3,XM_006506952.2,XM_006506951.3,XM_006506948.3,NM_021041.2
GO:1990573	potassium ion import across plasma membrane	10 of 774 in the list	93 of 61466 in the genome	0.00091	XM_006506950.3,NM_001310143.1,NM_021042.2,NM_011511.2,NM_001044720.1,XM_006506949.3,NM_021041.2,XM_006506951.3,XM_006506948.3,XM_006506952.2
GO:1902108	regulation of mitochondrial membrane permeability involved in apoptotic process	8 of 774 in the list	53 of 61466 in the genome	0.001	NM_001142937.2,NM_001317242.1,NM_022323.7,NM_001317241.1,NM_019758.3,NM_001317243.1,NM_001317244.1,NM_001142939.1
GO:0009311	oligosaccharide metabolic process	11 of 774 in the list	118 of 61466 in the genome	0.00101	XM_006523116.3,XM_006510518.3,NM_001277851.1,XM_006510516.3,XM_006510517.2,XM_017317171.1,XM_006523117.1,NM_021481.3,NM_033149.3,NM_001277847.1,NM_001122993.1
GO:0001697	histamine-induced gastric acid secretion	4 of 774 in the list	6 of 61466 in the genome	0.00112	XM_017315397.1,XM_006516854.2,NM_001010973.2,XM_006516852.2
GO:0001698	gastrin-induced gastric acid secretion	4 of 774 in the list	6 of 61466 in the genome	0.00112	XM_006516852.2,NM_001010973.2,XM_006516854.2,XM_017315397.1
GO:0051031	tRNA transport	5 of 774 in the list	13 of 61466 in the genome	0.00113	XM_006514207.3,XM_006514206.3,NM_001081056.1,XM_006514204.3,XM_006514208.3
GO:2001166	regulation of histone H2B ubiquitination	5 of 774 in the list	13 of 61466 in the genome	0.00113	NM_182999.2,XM_006537553.3,XM_017319916.1,NM_001163263.1,XM_011249906.2
GO:0050770	regulation of axonogenesis	27 of 774 in the list	696 of 61466 in the genome	0.00114	XM_006495803.2,XM_011246015.2,XM_011241332.1,XM_006522582.3,NM_001304329.1,XM_006495808.2,XM_006495805.2,NM_026376.3,XM_017319410.1,NM_172821.3,NM_001290753.2,NM_001122889.1,XM_006538531.3,XM_006522584.3,XM_006495810.3,XM_006538534.2,NM_001126047.3,XM_011246016.2,NM_001166251.1,XM_017319954.1,XM_017319955.1,XM_006522583.3,XM_006495809.3,XM_006495804.2,NM_027192.2,NM_011844.4,NM_001166249.1
GO:0051249	regulation of lymphocyte activation	39 of 774 in the list	1259 of 61466 in the genome	0.00115	NM_009810.3,XM_006531420.1,XM_011248525.2,XM_006529276.3,NM_007403.3,NM_010851.2,NM_001271411.1,NM_007719.2,NM_008355.3,XM_006531417.2,NM_001284409.1,NM_001271412.1,XM_006531414.1,XM_011248523.2,NM_001303244.1,NM_173369.3,NM_001128171.2,XM_006531415.1,NM_010589.6,NM_001271413.1,NM_028728.3,XM_011247945.2,NM_001128170.2,XM_006529277.3,NM_001271414.1,XM_011248524.1,XM_006531418.2,NM_133983.4,NM_001…
GO:2001242	regulation of intrinsic apoptotic signaling pathway	21 of 774 in the list	449 of 61466 in the genome	0.00118	NM_001128170.2,NM_001317244.1,XM_006531418.2,XM_011248524.1,NM_011113.4,XM_011248525.2,NM_173369.3,NM_011427.3,XM_011248523.2,NM_001317243.1,XM_006531414.1,XM_017312989.1,XM_006531417.2,XM_006531416.3,XM_006539639.3,NM_001317242.1,XM_006539640.3,NM_019758.3,NM_001317241.1,XM_006531415.1,NM_001128171.2
GO:0005984	disaccharide metabolic process	6 of 774 in the list	24 of 61466 in the genome	0.00132	XM_006510517.2,XM_006510516.3,XM_006510518.3,NM_021481.3,NM_001277847.1,NM_001277851.1
GO:0045665	negative regulation of neuron differentiation	29 of 774 in the list	791 of 61466 in the genome	0.00136	XM_006538531.3,XM_006517971.3,NM_001310698.1,XM_011244743.2,NM_001290753.2,NM_001122889.1,XM_017315948.1,XM_006517972.3,XM_006495808.2,XM_006495805.2,XM_017319410.1,NM_001304329.1,XM_017319602.1,XM_006495803.2,XM_017315946.1,NM_028976.2,XM_011244740.2,NM_001025067.2,XM_011244738.2,XM_006495804.2,XM_017319955.1,XM_006495809.3,XM_006501544.2,XM_017319954.1,XM_011244741.2,NM_001126047.3,XM_017315947…
GO:0016310	phosphorylation	73 of 774 in the list	3138 of 61466 in the genome	0.00138	XM_017313786.1,XM_006517370.3,NM_009739.3,NM_010589.6,XM_017319955.1,XM_011243358.2,XM_011246016.2,NM_001164639.1,XM_006538534.2,XM_017313787.1,NM_001081131.2,NM_009657.4,XM_006529909.2,XM_011243360.1,XM_011248052.2,XM_006522584.3,XM_006517371.3,NM_029653.3,XM_011243359.1,NM_016811.2,NM_001303423.1,NM_008702.3,XM_017316502.1,NM_011057.3,XM_006522583.3,XM_011243351.1,NM_028778.4,NM_001301713.1,XM_…
GO:0007618	mating	11 of 774 in the list	122 of 61466 in the genome	0.00142	XM_017315946.1,XM_006532451.2,XM_011244741.2,NM_008771.3,XM_011244738.2,XM_011244740.2,XM_017315947.1,XM_017315948.1,XM_011244743.2,XM_006517971.3,XM_006517972.3
GO:0046834	lipid phosphorylation	14 of 774 in the list	207 of 61466 in the genome	0.00142	XM_017313789.1,XM_017313786.1,NM_016811.2,XM_011243356.2,XM_011243359.1,XM_011243353.1,XM_011243358.2,XM_011243351.1,XM_011243355.1,XM_011243360.1,XM_017313787.1,XM_017313788.1,XM_011243357.1,XM_011243354.2
GO:2001236	regulation of extrinsic apoptotic signaling pathway	21 of 774 in the list	459 of 61466 in the genome	0.00168	XM_006517370.3,NM_010589.6,NM_001128171.2,XM_006531415.1,XM_017315598.1,NM_025778.3,XM_006531416.3,XM_006531417.2,XM_011248523.2,XM_006531414.1,XM_017312989.1,NM_173369.3,NM_134062.2,XM_011248525.2,NM_029653.3,XM_011248524.1,XM_006517371.3,XM_006531418.2,NM_010196.4,NM_001285917.1,NM_001128170.2
GO:0150011	regulation of neuron projection arborization	6 of 774 in the list	25 of 61466 in the genome	0.00172	XM_011246015.2,XM_011246016.2,XM_006522584.3,XM_006522582.3,NM_172821.3,XM_006522583.3
GO:0001775	cell activation	49 of 774 in the list	1810 of 61466 in the genome	0.00203	XM_006496884.3,NM_001303423.1,XM_006502659.3,NM_019680.2,NM_007719.2,XM_011238824.1,NM_001271411.1,XM_006512147.3,XM_011248525.2,XM_006514690.3,XM_006541526.2,NM_008771.3,XM_006497452.3,NM_173369.3,NM_009657.4,NM_030710.2,XM_006541527.1,NM_001199695.1,NM_001303244.1,NM_008355.3,XM_006531417.2,NM_146114.3,NM_021429.3,XM_006531414.1,XM_011248523.2,NM_001271412.1,XM_006496886.3,NM_010589.6,NM_001271…
GO:0110111	negative regulation of animal organ morphogenesis	9 of 774 in the list	79 of 61466 in the genome	0.00218	XM_011244738.2,XM_011244740.2,XM_017315947.1,XM_017315946.1,XM_011244741.2,XM_006517972.3,XM_017315948.1,XM_011244743.2,XM_006517971.3
GO:0048593	camera-type eye morphogenesis	17 of 774 in the list	316 of 61466 in the genome	0.00224	XM_017315948.1,XM_006539464.3,NM_001290753.2,XM_011244743.2,XM_006517971.3,XM_006538531.3,NM_001290411.1,NM_175372.4,XM_006517972.3,XM_017315946.1,XM_011244738.2,XM_011244740.2,XM_011244741.2,XM_011250412.2,NM_001290409.1,XM_006538534.2,XM_017315947.1
GO:0050771	negative regulation of axonogenesis	15 of 774 in the list	250 of 61466 in the genome	0.00258	XM_006495810.3,XM_006538534.2,NM_001126047.3,XM_006495803.2,NM_001304329.1,XM_017319954.1,XM_006495805.2,XM_006495808.2,XM_006495809.3,XM_017319410.1,XM_017319955.1,NM_001290753.2,XM_006495804.2,NM_001122889.1,XM_006538531.3
GO:0033184	positive regulation of histone ubiquitination	5 of 774 in the list	15 of 61466 in the genome	0.00258	NM_001163263.1,XM_017319916.1,XM_011249906.2,NM_182999.2,XM_006537553.3
GO:1903431	positive regulation of cell maturation	6 of 774 in the list	27 of 61466 in the genome	0.00282	XM_006522584.3,XM_011246015.2,XM_011246016.2,NM_172821.3,XM_006522583.3,XM_006522582.3
GO:0046530	photoreceptor cell differentiation	14 of 774 in the list	225 of 61466 in the genome	0.00387	XM_017315946.1,XM_011244741.2,NM_001290409.1,XM_011244738.2,XM_011250412.2,XM_017315947.1,XM_011244740.2,XM_006539464.3,XM_017315948.1,XM_006517971.3,XM_011244743.2,NM_001290411.1,XM_006517972.3,NM_175372.4
GO:0006915	apoptotic process	61 of 774 in the list	2526 of 61466 in the genome	0.00395	XM_006517971.3,XM_011247149.2,NM_001122889.1,XM_006517972.3,NM_001195025.1,XM_006526697.3,NM_009289.3,XM_006529782.1,XM_017315946.1,XM_017314294.1,NM_001317244.1,XM_011244740.2,XM_011244738.2,NM_001285917.1,NM_013526.1,NM_022327.5,NM_010430.2,NM_025778.3,XM_006501089.2,NM_022323.7,XM_017315598.1,XM_006532275.1,XM_011240032.2,XM_006532451.2,NM_172760.3,XM_017315947.1,NM_028778.4,NM_134062.2,NM_001…
GO:0090662	ATP hydrolysis coupled transmembrane transport	9 of 774 in the list	85 of 61466 in the genome	0.00408	NM_016920.3,NM_001243051.1,NM_001243049.1,XM_006532054.1,NM_008771.3,XM_006532055.2,NM_001243050.1,XM_006532451.2,XM_006532053.1
GO:0099131	ATP hydrolysis coupled ion transmembrane transport	9 of 774 in the list	85 of 61466 in the genome	0.00408	XM_006532451.2,XM_006532053.1,NM_001243050.1,XM_006532055.2,XM_006532054.1,NM_008771.3,NM_001243049.1,NM_016920.3,NM_001243051.1
GO:0060428	lung epithelium development	11 of 774 in the list	136 of 61466 in the genome	0.00421	XM_011244740.2,XM_017315947.1,XM_011244738.2,XM_011244741.2,XM_017315946.1,XM_006538083.1,NM_028053.2,XM_006517972.3,XM_011244743.2,XM_006517971.3,XM_017315948.1
GO:1905064	negative regulation of vascular smooth muscle cell differentiation	6 of 774 in the list	29 of 61466 in the genome	0.00444	NM_001164112.1,XM_006520592.3,NM_001164110.1,NM_011057.3,XM_017316502.1,NM_198429.2
GO:0006474	N-terminal protein amino acid acetylation	7 of 774 in the list	45 of 61466 in the genome	0.00447	XM_011246038.2,NM_001290689.1,NM_025832.2,XM_006522679.1,XM_006522680.2,NM_029090.3,XM_017317155.1
GO:0007617	mating behavior	9 of 774 in the list	86 of 61466 in the genome	0.0045	XM_011244738.2,XM_017315947.1,XM_011244740.2,XM_017315946.1,XM_011244741.2,XM_006517972.3,XM_017315948.1,XM_006517971.3,XM_011244743.2
GO:0099590	neurotransmitter receptor internalization	7 of 774 in the list	46 of 61466 in the genome	0.00522	XM_006536236.3,NM_026769.5,NM_001190386.1,XM_011249853.2,XM_006536235.3,NM_001190385.1,XM_006536237.2
GO:0051402	neuron apoptotic process	12 of 774 in the list	169 of 61466 in the genome	0.00561	XM_011244740.2,XM_017315947.1,XM_011244738.2,XM_017312543.1,NM_001284409.1,NM_009810.3,XM_011244741.2,XM_017315946.1,XM_006517972.3,XM_011244743.2,XM_006517971.3,XM_017315948.1
GO:0032332	positive regulation of chondrocyte differentiation	9 of 774 in the list	89 of 61466 in the genome	0.00602	XM_011244741.2,XM_017315946.1,XM_011244740.2,XM_017315947.1,NM_013526.1,XM_011244738.2,XM_011244743.2,XM_017315948.1,XM_006517972.3
GO:0001844	protein insertion into mitochondrial membrane involved in apoptotic signaling pathway	3 of 774 in the list	3 of 61466 in the genome	0.00608	NM_001142939.1,NM_001142937.2,NM_022323.7
GO:0010512	negative regulation of phosphatidylinositol biosynthetic process	3 of 774 in the list	3 of 61466 in the genome	0.00608	XM_006520592.3,NM_011057.3,XM_017316502.1
GO:0035793	positive regulation of metanephric mesenchymal cell migration by platelet-derived growth factor receptor-beta signaling pathway	3 of 774 in the list	3 of 61466 in the genome	0.00608	XM_017316502.1,NM_011057.3,XM_006520592.3
GO:0051389	inactivation of MAPKK activity	3 of 774 in the list	3 of 61466 in the genome	0.00608	XM_006538531.3,NM_001290753.2,XM_006538534.2
GO:0098817	evoked excitatory postsynaptic potential	3 of 774 in the list	3 of 61466 in the genome	0.00608	XM_006516043.3,XM_011244130.2,XM_006516044.2
GO:0106028	neuron projection retraction	3 of 774 in the list	3 of 61466 in the genome	0.00608	XM_006538534.2,XM_006538531.3,NM_001290753.2
GO:1900238	regulation of metanephric mesenchymal cell migration by platelet-derived growth factor receptor-beta signaling pathway	3 of 774 in the list	3 of 61466 in the genome	0.00608	XM_006520592.3,NM_011057.3,XM_017316502.1
GO:1900241	positive regulation of phenotypic switching	3 of 774 in the list	3 of 61466 in the genome	0.00608	XM_006520592.3,XM_017316502.1,NM_011057.3
GO:1900450	negative regulation of glutamate receptor signaling pathway	3 of 774 in the list	3 of 61466 in the genome	0.00608	XM_006538534.2,XM_006538531.3,NM_001290753.2
GO:1902311	regulation of copper ion transmembrane transport	3 of 774 in the list	3 of 61466 in the genome	0.00608	NM_001290518.1,NM_025286.3,XM_006537712.2
GO:1904782	negative regulation of NMDA glutamate receptor activity	3 of 774 in the list	3 of 61466 in the genome	0.00608	XM_006538531.3,NM_001290753.2,XM_006538534.2
GO:1905176	positive regulation of vascular smooth muscle cell dedifferentiation	3 of 774 in the list	3 of 61466 in the genome	0.00608	XM_006520592.3,XM_017316502.1,NM_011057.3
GO:2000589	regulation of metanephric mesenchymal cell migration	3 of 774 in the list	3 of 61466 in the genome	0.00608	XM_006520592.3,NM_011057.3,XM_017316502.1
GO:2000591	positive regulation of metanephric mesenchymal cell migration	3 of 774 in the list	3 of 61466 in the genome	0.00608	XM_017316502.1,NM_011057.3,XM_006520592.3
GO:0042110	T cell activation	27 of 774 in the list	763 of 61466 in the genome	0.00654	XM_006515161.3,XM_006531416.3,NM_001303244.1,NM_021429.3,XM_011248523.2,XM_006531414.1,XM_017312989.1,XM_006531417.2,NM_173369.3,XM_006541527.1,NM_030710.2,NM_001301713.1,XM_006531415.1,NM_001128171.2,XM_006496886.3,NM_019680.2,NM_001128170.2,XM_006496884.3,XM_006512147.3,XM_011248525.2,XM_006541526.2,NM_007719.2,NM_133983.4,XM_006531418.2,XM_011238824.1,XM_011248524.1,XM_017321957.1
GO:1904707	positive regulation of vascular smooth muscle cell proliferation	9 of 774 in the list	90 of 61466 in the genome	0.00662	XM_011240034.2,XM_017319472.1,NM_133665.4,NM_001310587.1,NM_011057.3,XM_017316502.1,XM_006501089.2,XM_011240032.2,XM_006520592.3
GO:0022407	regulation of cell-cell adhesion	33 of 774 in the list	1050 of 61466 in the genome	0.00667	NM_001008700.3,XM_017312989.1,XM_006536151.2,XM_006531416.3,NM_001301713.1,XM_006531419.1,NM_001033543.3,XM_017312543.1,XM_017321932.1,NM_001276279.1,NM_001128170.2,NM_010196.4,NM_001122889.1,XM_011248524.1,XM_006531418.2,NM_133983.4,NM_001081211.2,XM_006531417.2,NM_001284409.1,XM_011248523.2,XM_006531414.1,NM_001303244.1,NM_173369.3,NM_001128171.2,XM_006531415.1,NM_010589.6,XM_017319955.1,XM_017…
GO:0045165	cell fate commitment	24 of 774 in the list	629 of 61466 in the genome	0.00669	XM_006496886.3,XM_006531415.1,NM_001128171.2,NM_030710.2,NM_173369.3,XM_017312543.1,XM_006531414.1,XM_011248523.2,XM_017312989.1,XM_006531417.2,NM_001284409.1,XM_006531416.3,NM_011439.2,XM_006531418.2,XM_011238824.1,XM_011248524.1,NM_009518.2,XM_006529276.3,XM_011248525.2,NM_001128170.2,XM_006496884.3,XM_006529277.3,NM_009810.3,XM_011247945.2
GO:0018206	peptidyl-methionine modification	6 of 774 in the list	31 of 61466 in the genome	0.00673	NM_001290689.1,XM_006522679.1,XM_006522680.2,NM_029090.3,XM_017317155.1,XM_011246038.2
GO:0099132	ATP hydrolysis coupled cation transmembrane transport	9 of 774 in the list	91 of 61466 in the genome	0.00726	XM_006532055.2,XM_006532054.1,NM_008771.3,XM_006532053.1,XM_006532451.2,NM_001243050.1,NM_016920.3,NM_001243051.1,NM_001243049.1
GO:1903039	positive regulation of leukocyte cell-cell adhesion	22 of 774 in the list	550 of 61466 in the genome	0.0083	NM_173369.3,NM_001301713.1,NM_001303244.1,XM_006531416.3,XM_006536151.2,NM_001008700.3,XM_006531417.2,XM_006531414.1,XM_017312989.1,XM_011248523.2,NM_010589.6,NM_001128171.2,XM_017321932.1,XM_006531415.1,NM_001128170.2,NM_133983.4,NM_001081211.2,NM_007719.2,XM_011248524.1,XM_006531418.2,NM_007403.3,XM_011248525.2
GO:0007212	dopamine receptor signaling pathway	9 of 774 in the list	93 of 61466 in the genome	0.00872	NM_001190385.1,XM_006536235.3,XM_006521777.2,XM_006536237.2,XM_011249853.2,NM_026769.5,NM_001190386.1,XM_006536236.3,NM_019690.3
GO:0042981	regulation of apoptotic process	91 of 774 in the list	4415 of 61466 in the genome	0.0088	NM_001277989.2,NM_001302472.1,NM_001128171.2,NM_010589.6,XM_006517370.3,XM_017319955.1,XM_011240420.1,NM_021429.3,XM_011248523.2,NM_008355.3,NM_001284409.1,NM_001164639.1,XM_006539605.3,NM_001303244.1,NM_001145827.1,XM_006529909.2,NM_028800.3,NM_007403.3,XM_011248525.2,XM_006517371.3,NM_029653.3,NM_009810.3,NM_025832.2,XM_017321932.1,XM_017320414.1,NM_172795.3,XM_017312989.1,XM_006515161.3,XM_006…
GO:0110030	regulation of G2/MI transition of meiotic cell cycle	4 of 774 in the list	9 of 61466 in the genome	0.00914	XM_006511931.3,XM_006511929.3,XM_006511930.3,NM_007658.3
GO:0110032	positive regulation of G2/MI transition of meiotic cell cycle	4 of 774 in the list	9 of 61466 in the genome	0.00914	XM_006511929.3,XM_006511931.3,NM_007658.3,XM_006511930.3
GO:0051151	negative regulation of smooth muscle cell differentiation	7 of 774 in the list	50 of 61466 in the genome	0.00933	NM_001164112.1,XM_011246905.2,XM_006520592.3,NM_011057.3,NM_001164110.1,XM_017316502.1,NM_198429.2
GO:0014041	regulation of neuron maturation	6 of 774 in the list	33 of 61466 in the genome	0.00991	XM_006522584.3,XM_011246015.2,XM_011246016.2,XM_006522583.3,NM_172821.3,XM_006522582.3
GO:0048762	mesenchymal cell differentiation	17 of 774 in the list	353 of 61466 in the genome	0.01006	NM_011113.4,NM_009518.2,XM_006529146.2,XM_017319410.1,XM_006495808.2,XM_006495805.2,NM_001304329.1,XM_006495803.2,XM_006529145.2,XM_006529147.2,XM_006495804.2,XM_006495809.3,XM_006539640.3,XM_006539639.3,NM_001126047.3,XM_006495810.3,NM_011427.3
GO:0050870	positive regulation of T cell activation	21 of 774 in the list	516 of 61466 in the genome	0.01066	NM_001128170.2,NM_007719.2,NM_133983.4,XM_011248524.1,XM_006531418.2,NM_007403.3,XM_011248525.2,NM_173369.3,NM_001301713.1,NM_001303244.1,XM_006536151.2,XM_006531416.3,NM_001008700.3,XM_006531417.2,XM_017312989.1,XM_011248523.2,XM_006531414.1,NM_010589.6,XM_017321932.1,NM_001128171.2,XM_006531415.1
GO:0051043	regulation of membrane protein ectodomain proteolysis	7 of 774 in the list	51 of 61466 in the genome	0.01069	XM_006501544.2,NM_001025067.2,XM_017321932.1,NM_001310698.1,XM_017319602.1,NM_007403.3,XM_006536151.2
GO:1901998	toxin transport	10 of 774 in the list	122 of 61466 in the genome	0.01124	XM_006516854.2,XM_006532053.1,XM_017315397.1,XM_006532055.2,NM_001010973.2,XM_006532054.1,NM_001243049.1,XM_006516852.2,NM_016920.3,NM_001243051.1
GO:1905063	regulation of vascular smooth muscle cell differentiation	6 of 774 in the list	34 of 61466 in the genome	0.01191	NM_198429.2,XM_017316502.1,NM_001164110.1,NM_011057.3,XM_006520592.3,NM_001164112.1
GO:0007585	respiratory gaseous exchange	8 of 774 in the list	73 of 61466 in the genome	0.01219	NM_001145827.1,XM_006497784.1,XM_006497782.1,NM_016768.2,XM_017320414.1,XM_006503441.3,XM_006503442.1,NM_028800.3
GO:1902017	regulation of cilium assembly	14 of 774 in the list	249 of 61466 in the genome	0.01265	NM_001128170.2,XM_011246906.1,NM_173369.3,XM_006531417.2,XM_006531414.1,XM_017312989.1,XM_011248523.2,XM_006531416.3,XM_011248524.1,XM_006531418.2,NM_001128171.2,XM_006531415.1,NM_178686.3,XM_011248525.2
GO:0030154	cell differentiation	209 of 774 in the list	12488 of 61466 in the genome	0.01278	XM_006529147.2,XM_006529277.3,NM_001128170.2,XM_006528581.3,XM_011247945.2,XM_017315946.1,XM_011246015.2,NM_001081106.1,XM_017316640.1,XM_011248895.1,NM_175372.4,XM_006516852.2,XM_006526697.3,NM_001102565.1,XM_006529146.2,XM_017316648.1,NM_011113.4,NM_001285427.1,NM_001290409.1,NM_011427.3,XM_011245670.2,XM_006536151.2,XM_006497455.1,XM_017316646.1,NM_177638.4,NM_028053.2,XM_011240032.2,NM_001042…
GO:0034765	regulation of ion transmembrane transport	44 of 774 in the list	1660 of 61466 in the genome	0.01291	NM_021517.2,XM_006517370.3,NM_009061.4,XM_006540654.2,XM_017313362.1,NM_001146001.1,XM_006538534.2,NM_145922.2,NM_025359.3,NM_008448.3,NM_008355.3,NM_029653.3,XM_006517371.3,NM_001290753.2,NM_023055.2,XM_006538531.3,XM_017317608.1,NM_001037099.2,XM_006521777.2,XM_017314444.1,NM_028053.2,XM_017315598.1,XM_006538083.1,XM_006502476.3,XM_006537712.2,XM_017319675.1,XM_017321996.1,NM_025286.3,XM_017321…
GO:0043067	regulation of programmed cell death	91 of 774 in the list	4471 of 61466 in the genome	0.01453	NM_007559.5,NM_013526.1,NM_010196.4,NM_177613.2,XM_006531418.2,NM_009289.3,XM_011247149.2,XM_017322014.1,NM_001122889.1,NM_001168521.1,NM_023626.4,NM_001301713.1,NM_028778.4,NM_001142939.1,NM_134062.2,XM_017312543.1,XM_006539600.3,XM_017312989.1,XM_006515161.3,XM_006539639.3,XM_006531416.3,XM_017320414.1,NM_172795.3,XM_017321932.1,NM_009810.3,NM_025832.2,XM_006517371.3,NM_029653.3,NM_028800.3,XM_…
GO:2000124	regulation of endocannabinoid signaling pathway	4 of 774 in the list	10 of 61466 in the genome	0.01509	NM_001166251.1,XM_011241332.1,NM_001166249.1,NM_011844.4
GO:0051961	negative regulation of nervous system development	32 of 774 in the list	1042 of 61466 in the genome	0.01519	XM_017315946.1,NM_021316.4,XM_017319602.1,XM_011244738.2,NM_001025067.2,XM_011244740.2,NM_001122889.1,XM_006536217.3,XM_006517971.3,NM_001304329.1,XM_006517972.3,XM_006495805.2,XM_017315947.1,XM_006495804.2,XM_006495803.2,XM_006521777.2,NM_028976.2,XM_017315948.1,NM_001290753.2,XM_011244743.2,NM_001310698.1,XM_006538531.3,XM_017319410.1,XM_006495808.2,NM_001126047.3,XM_011244741.2,XM_006538534.2,…
GO:0030258	lipid modification	23 of 774 in the list	617 of 61466 in the genome	0.01583	NM_001145821.2,XM_006512116.3,XM_011243355.1,XM_011243359.1,NM_016811.2,XM_011243356.2,XM_011239026.1,XM_017313787.1,XM_011239027.2,XM_011243360.1,XM_011243354.2,XM_011243357.1,XM_011239029.1,XM_017313788.1,NM_010283.4,XM_011243351.1,XM_011239028.2,NM_028922.3,XM_011243353.1,XM_011243358.2,XM_017313789.1,XM_017313786.1,XM_017313803.1
GO:0035701	hematopoietic stem cell migration	5 of 774 in the list	21 of 61466 in the genome	0.01646	NM_001317243.1,NM_019758.3,NM_001317241.1,NM_001317244.1,NM_001317242.1
GO:2000410	regulation of thymocyte migration	5 of 774 in the list	21 of 61466 in the genome	0.01646	NM_001301713.1,NM_007719.2,XM_017321932.1,NM_007403.3,XM_006536151.2
GO:0007256	activation of JNKK activity	6 of 774 in the list	36 of 61466 in the genome	0.01689	XM_011246016.2,XM_011246015.2,XM_006522584.3,XM_006522582.3,XM_006522583.3,NM_172821.3
GO:0048843	negative regulation of axon extension involved in axon guidance	9 of 774 in the list	101 of 61466 in the genome	0.01731	XM_006495803.2,NM_001126047.3,XM_006495810.3,XM_006495804.2,NM_001304329.1,XM_017319410.1,XM_006495809.3,XM_006495808.2,XM_006495805.2
GO:0000278	mitotic cell cycle	48 of 774 in the list	1904 of 61466 in the genome	0.01805	XM_006510977.3,XM_006510978.3,XM_006515148.1,XM_006510974.2,XM_006533408.2,XM_006510961.3,NM_001184709.1,XM_006510980.3,XM_017313267.1,NM_001184708.1,XM_006513483.2,XM_017313888.1,NM_001184710.1,XM_006511931.3,NM_133851.3,NM_033270.2,NM_001184706.1,XM_011245124.2,XM_006510970.3,XM_006519331.2,XM_017313887.1,NM_177752.4,XM_006512147.3,XM_006510965.3,NM_001184711.1,XM_006515147.1,XM_006510981.3,XM_…
GO:0030878	thyroid gland development	8 of 774 in the list	77 of 61466 in the genome	0.01827	XM_006517972.3,XM_017315948.1,XM_011244743.2,XM_011244738.2,XM_011244740.2,XM_017315947.1,XM_017315946.1,XM_011244741.2
GO:1902107	positive regulation of leukocyte differentiation	19 of 774 in the list	453 of 61466 in the genome	0.02009	NM_001128170.2,NM_007719.2,XM_006531418.2,XM_011248524.1,XM_011248525.2,NM_007403.3,NM_173369.3,NM_001301713.1,XM_006536151.2,XM_006531416.3,NM_001303244.1,XM_011248523.2,XM_017312989.1,XM_006531414.1,NM_001008700.3,XM_006531417.2,XM_006531415.1,XM_017321932.1,NM_001128171.2
GO:0045087	innate immune response	42 of 774 in the list	1582 of 61466 in the genome	0.0205	XM_006531417.2,XM_006501703.3,NM_019777.3,XM_011248523.2,XM_006531414.1,NM_001303244.1,NM_008448.3,NM_030710.2,XM_006541527.1,NM_173369.3,NM_001128171.2,XM_006531415.1,XM_006517370.3,XM_006513433.1,NM_010589.6,XM_006502104.2,XM_006496886.3,NM_019680.2,XM_006496884.3,XM_011248052.2,XM_006541526.2,XM_011248525.2,NM_174851.3,XM_006517371.3,XM_011238824.1,NM_010851.2,NM_029653.3,XM_017312989.1,XM_006…
GO:0009101	glycoprotein biosynthetic process	30 of 774 in the list	960 of 61466 in the genome	0.02137	NM_001308299.1,XM_017314314.1,NM_001081106.1,NM_001122993.1,NM_175313.4,XM_006523117.1,XM_011239026.1,XM_006541010.3,XM_017317171.1,NM_001145821.2,NM_028976.2,NM_001110150.1,NM_001110148.1,XM_006505258.3,XM_006523116.3,XM_006532397.3,XM_006532400.3,NM_010794.3,NM_033149.3,XM_006532398.3,NM_001110149.1,XM_011239027.2,NM_010283.4,NM_001271578.1,XM_011241108.2,XM_011239029.1,NM_145222.2,XM_011239028…
GO:1904014	response to serotonin	3 of 774 in the list	4 of 61466 in the genome	0.02411	XM_006529146.2,XM_006529145.2,XM_006529147.2
GO:1904015	cellular response to serotonin	3 of 774 in the list	4 of 61466 in the genome	0.02411	XM_006529146.2,XM_006529145.2,XM_006529147.2
GO:1905174	regulation of vascular smooth muscle cell dedifferentiation	3 of 774 in the list	4 of 61466 in the genome	0.02411	XM_006520592.3,NM_011057.3,XM_017316502.1
GO:2000398	regulation of thymocyte aggregation	3 of 774 in the list	4 of 61466 in the genome	0.02411	XM_017321932.1,XM_006536151.2,NM_007403.3
GO:2000399	negative regulation of thymocyte aggregation	3 of 774 in the list	4 of 61466 in the genome	0.02411	XM_017321932.1,NM_007403.3,XM_006536151.2
GO:2000413	regulation of fibronectin-dependent thymocyte migration	3 of 774 in the list	4 of 61466 in the genome	0.02411	XM_017321932.1,NM_007403.3,XM_006536151.2
GO:2000415	positive regulation of fibronectin-dependent thymocyte migration	3 of 774 in the list	4 of 61466 in the genome	0.02411	XM_017321932.1,XM_006536151.2,NM_007403.3
GO:0008361	regulation of cell size	23 of 774 in the list	635 of 61466 in the genome	0.02515	XM_006495810.3,XM_011246016.2,NM_001126047.3,XM_006522583.3,XM_017319955.1,XM_006495809.3,XM_017319954.1,NM_001166251.1,NM_011844.4,NM_001166249.1,NM_027192.2,XM_006495804.2,XM_011241332.1,XM_006495803.2,XM_011246015.2,NM_172821.3,XM_017319410.1,XM_006495805.2,XM_006495808.2,NM_001304329.1,XM_006522582.3,XM_006522584.3,NM_001122889.1
GO:0010771	negative regulation of cell morphogenesis involved in differentiation	16 of 774 in the list	340 of 61466 in the genome	0.02588	XM_006538534.2,XM_006495810.3,NM_001126047.3,XM_017319955.1,XM_006495809.3,XM_017319954.1,XM_006495804.2,NM_028976.2,XM_006495803.2,XM_017319410.1,XM_006495808.2,XM_006495805.2,NM_001304329.1,XM_006538531.3,NM_001122889.1,NM_001290753.2
GO:0008654	phospholipid biosynthetic process	21 of 774 in the list	547 of 61466 in the genome	0.02589	XM_017313787.1,XM_011243360.1,XM_011243354.2,XM_006532845.2,XM_011243357.1,XM_017313788.1,XM_011243351.1,XM_017316432.1,XM_006538083.1,NM_028053.2,XM_011243358.2,XM_011243353.1,XM_017313789.1,XM_017313786.1,NM_177197.4,XM_017314444.1,XM_011243355.1,NM_010331.2,XM_011243359.1,XM_011243356.2,NM_016811.2
GO:0071447	cellular response to hydroperoxide	6 of 774 in the list	39 of 61466 in the genome	0.0274	XM_006517370.3,XM_017315598.1,XM_006517371.3,NM_029653.3,NM_001285917.1,NM_134062.2
GO:1902668	negative regulation of axon guidance	9 of 774 in the list	107 of 61466 in the genome	0.0278	XM_006495809.3,XM_017319410.1,XM_006495808.2,XM_006495805.2,NM_001304329.1,XM_006495804.2,XM_006495810.3,XM_006495803.2,NM_001126047.3
GO:0007605	sensory perception of sound	20 of 774 in the list	508 of 61466 in the genome	0.02931	XM_011244741.2,NM_001284409.1,XM_017315947.1,NM_001311118.1,XM_017312543.1,XM_006501544.2,NM_009810.3,XM_017319602.1,XM_006524791.3,XM_017315946.1,XM_017317608.1,XM_011244740.2,NM_001025067.2,XM_011244738.2,XM_006517971.3,XM_011244743.2,NM_023055.2,NM_001310698.1,XM_017315948.1,XM_006517972.3
GO:0090207	regulation of triglyceride metabolic process	10 of 774 in the list	136 of 61466 in the genome	0.02962	XM_006510538.3,XM_011244741.2,XM_017315946.1,XM_017315947.1,XM_011244740.2,XM_011244738.2,XM_011244743.2,NM_080434.3,XM_017315948.1,XM_006517972.3
GO:0001755	neural crest cell migration	12 of 774 in the list	200 of 61466 in the genome	0.03173	XM_006495810.3,XM_006529147.2,NM_001126047.3,XM_006495803.2,XM_006529145.2,XM_006495808.2,XM_006495805.2,XM_006495809.3,XM_017319410.1,NM_001304329.1,XM_006529146.2,XM_006495804.2
GO:0050865	regulation of cell activation	43 of 774 in the list	1667 of 61466 in the genome	0.032	NM_009810.3,XM_011248525.2,XM_006529276.3,NM_007403.3,XM_006531420.1,NM_007719.2,NM_001271411.1,NM_010851.2,NM_001303244.1,NM_001271412.1,XM_006531414.1,XM_011248523.2,NM_008355.3,NM_001284409.1,XM_006531417.2,NM_173369.3,NM_010589.6,NM_001271413.1,XM_006531415.1,NM_001128171.2,XM_011247945.2,NM_028728.3,XM_006529277.3,NM_001128170.2,NM_001271414.1,NM_001081211.2,NM_133983.4,XM_006520592.3,XM_006…
GO:0050768	negative regulation of neurogenesis	30 of 774 in the list	981 of 61466 in the genome	0.03227	NM_001304329.1,XM_006495805.2,XM_006495808.2,XM_006517972.3,XM_017319410.1,NM_001290753.2,NM_001122889.1,XM_017315948.1,XM_006517971.3,XM_006538531.3,XM_011244743.2,NM_001310698.1,NM_001025067.2,XM_011244738.2,NM_028976.2,XM_011244740.2,XM_006495803.2,XM_017315946.1,XM_006521777.2,XM_017319602.1,XM_006501544.2,XM_017319954.1,XM_006495809.3,XM_017319955.1,XM_006495804.2,XM_006495810.3,XM_017315947…
GO:0022409	positive regulation of cell-cell adhesion	23 of 774 in the list	646 of 61466 in the genome	0.03306	NM_010589.6,XM_006531415.1,NM_001128171.2,XM_017321932.1,XM_006536151.2,XM_006531416.3,NM_001303244.1,XM_006531414.1,XM_011248523.2,XM_017312989.1,NM_001008700.3,XM_006531417.2,NM_173369.3,NM_001301713.1,XM_011248525.2,NM_007403.3,NM_001081211.2,NM_133983.4,NM_007719.2,XM_006531418.2,XM_011248524.1,NM_010196.4,NM_001128170.2
GO:0070997	neuron death	12 of 774 in the list	204 of 61466 in the genome	0.03872	XM_006517972.3,XM_006517971.3,XM_011244743.2,XM_017315948.1,XM_017315947.1,XM_011244740.2,XM_017312543.1,XM_011244738.2,NM_009810.3,XM_011244741.2,NM_001284409.1,XM_017315946.1
GO:0031623	receptor internalization	11 of 774 in the list	172 of 61466 in the genome	0.04059	NM_001190385.1,XM_006529147.2,XM_006536235.3,XM_006521777.2,XM_006529145.2,XM_011249853.2,XM_006536237.2,XM_006536236.3,NM_026769.5,NM_001190386.1,XM_006529146.2
GO:0071071	regulation of phospholipid biosynthetic process	6 of 774 in the list	43 of 61466 in the genome	0.04906	NM_011057.3,XM_006529145.2,XM_017316502.1,XM_006529146.2,XM_006529147.2,XM_006520592.3
GO:0007413	axonal fasciculation	7 of 774 in the list	64 of 61466 in the genome	0.04983	NM_010142.4,NM_001290753.2,NM_001284409.1,NM_009810.3,XM_006538531.3,XM_017312543.1,XM_006538534.2
GO:0106030	neuron projection fasciculation	7 of 774 in the list	64 of 61466 in the genome	0.04983	XM_006538531.3,NM_009810.3,NM_001284409.1,NM_001290753.2,NM_010142.4,XM_006538534.2,XM_017312543.1
GO:0014839	myoblast migration involved in skeletal muscle regeneration	4 of 774 in the list	13 of 61466 in the genome	0.04986	XM_011245124.2,NM_021328.3,XM_006519332.3,XM_006519331.2
GO:1904705	regulation of vascular smooth muscle cell proliferation	9 of 774 in the list	115 of 61466 in the genome	0.04989	NM_011057.3,NM_001310587.1,XM_017316502.1,XM_006501089.2,XM_011240032.2,XM_006520592.3,XM_011240034.2,XM_017319472.1,NM_133665.4
GO:0050861	positive regulation of B cell receptor signaling pathway	5 of 774 in the list	26 of 61466 in the genome	0.05052	NM_001271411.1,NM_001271413.1,NM_001271414.1,NM_028728.3,NM_001271412.1
GO:0048841	regulation of axon extension involved in axon guidance	9 of 774 in the list	116 of 61466 in the genome	0.05348	XM_006495809.3,XM_017319410.1,XM_006495808.2,XM_006495805.2,NM_001304329.1,XM_006495804.2,XM_006495810.3,XM_006495803.2,NM_001126047.3
GO:0030178	negative regulation of Wnt signaling pathway	17 of 774 in the list	402 of 61466 in the genome	0.05457	XM_006531414.1,XM_011248523.2,XM_017312989.1,XM_006531417.2,XM_006531416.3,NM_173369.3,XM_006531415.1,NM_001128171.2,NM_010430.2,XM_006532275.1,XM_017314294.1,NM_001128170.2,NM_008702.3,NM_001098203.1,XM_011248525.2,XM_006531418.2,XM_011248524.1
GO:0030259	lipid glycosylation	7 of 774 in the list	65 of 61466 in the genome	0.05524	XM_011239026.1,XM_011239028.2,XM_017313803.1,XM_011239027.2,NM_001145821.2,XM_011239029.1,NM_010283.4
GO:0061036	positive regulation of cartilage development	9 of 774 in the list	117 of 61466 in the genome	0.0573	XM_006517972.3,XM_011244743.2,XM_017315948.1,XM_011244740.2,XM_017315947.1,NM_013526.1,XM_011244738.2,XM_011244741.2,XM_017315946.1
GO:0008627	intrinsic apoptotic signaling pathway in response to osmotic stress	3 of 774 in the list	5 of 61466 in the genome	0.05972	NM_009810.3,NM_001284409.1,XM_017312543.1
GO:2000309	positive regulation of tumor necrosis factor (ligand) superfamily member 11 production	3 of 774 in the list	5 of 61466 in the genome	0.05972	NM_007403.3,XM_006536151.2,XM_017321932.1
GO:0010917	negative regulation of mitochondrial membrane potential	5 of 774 in the list	27 of 61466 in the genome	0.06136	NM_001317242.1,NM_001317244.1,NM_019758.3,NM_001317241.1,NM_001317243.1
GO:0045820	negative regulation of glycolytic process	5 of 774 in the list	27 of 61466 in the genome	0.06136	NM_001317243.1,NM_019758.3,NM_001317241.1,NM_001317242.1,NM_001317244.1
GO:0045017	glycerolipid biosynthetic process	18 of 774 in the list	451 of 61466 in the genome	0.06735	XM_011243356.2,NM_016811.2,XM_011243359.1,XM_017314444.1,XM_011243355.1,NM_010331.2,XM_011243353.1,XM_011243358.2,XM_017313789.1,XM_017313786.1,XM_011243360.1,XM_017313787.1,XM_017313788.1,XM_011243357.1,XM_006532845.2,XM_011243354.2,XM_017316432.1,XM_011243351.1
GO:0048869	cellular developmental process	210 of 774 in the list	12878 of 61466 in the genome	0.06744	XM_017316650.1,NM_022031.2,XM_017319472.1,XM_011248525.2,NM_007403.3,XM_017316642.1,XM_011244743.2,NM_016768.2,XM_011246016.2,XM_011240034.2,NM_001303244.1,XM_011240420.1,NM_021429.3,NM_146114.3,XM_017316647.1,NM_001081131.2,XM_006497452.3,XM_006495810.3,NM_001311118.1,XM_006538534.2,NM_010589.6,NM_001271413.1,NM_009768.2,XM_006495809.3,XM_017319955.1,NM_001168274.1,NM_172791.2,NM_007559.5,XM_006…
GO:0014033	neural crest cell differentiation	13 of 774 in the list	252 of 61466 in the genome	0.06884	NM_001126047.3,XM_006495803.2,XM_006529145.2,XM_006529147.2,XM_006495810.3,XM_006495804.2,XM_006529146.2,NM_009518.2,NM_001304329.1,XM_006495808.2,XM_006495805.2,XM_017319410.1,XM_006495809.3
GO:0009826	unidimensional cell growth	4 of 774 in the list	14 of 61466 in the genome	0.06911	XM_006519331.2,XM_006519332.3,NM_021328.3,XM_011245124.2
GO:0090261	positive regulation of inclusion body assembly	4 of 774 in the list	14 of 61466 in the genome	0.06911	NM_177613.2,XM_017313888.1,XM_006513483.2,XM_017313887.1
GO:0030812	negative regulation of nucleotide catabolic process	5 of 774 in the list	28 of 61466 in the genome	0.07392	NM_001317243.1,NM_001317242.1,NM_001317244.1,NM_001317241.1,NM_019758.3
GO:0051198	negative regulation of coenzyme metabolic process	5 of 774 in the list	28 of 61466 in the genome	0.07392	NM_019758.3,NM_001317241.1,NM_001317244.1,NM_001317242.1,NM_001317243.1
GO:0048468	cell development	113 of 774 in the list	6114 of 61466 in the genome	0.07412	NM_183194.3,XM_006495809.3,XM_017319955.1,NM_009768.2,XM_017316647.1,XM_006521096.3,XM_006495810.3,NM_001123362.1,NM_001311118.1,XM_006538534.2,NM_001126047.3,XM_011240420.1,XM_017316641.1,NM_001284409.1,XM_011245672.2,XM_011245667.2,NM_016768.2,XM_006495808.2,XM_006539464.3,XM_017316642.1,XM_011244743.2,XM_006514690.3,NM_022031.2,NM_009810.3,XM_017316650.1,XM_006495804.2,XM_006514691.3,XM_017316…
GO:0043269	regulation of ion transport	54 of 774 in the list	2363 of 61466 in the genome	0.07422	NM_001037099.2,XM_017317608.1,NM_001010973.2,XM_006521777.2,XM_017314444.1,XM_017315397.1,NM_029653.3,XM_006517371.3,NM_001290753.2,NM_023055.2,XM_006538531.3,NM_008771.3,XM_006538534.2,NM_145922.2,NM_008448.3,NM_025359.3,NM_008355.3,NM_021517.2,XM_006517370.3,NM_009061.4,XM_017313362.1,NM_010589.6,XM_006540654.2,NM_001146001.1,NM_001285917.1,NM_001285428.1,NM_146123.3,XM_017321994.1,NM_001290518…
GO:0002694	regulation of leukocyte activation	40 of 774 in the list	1563 of 61466 in the genome	0.07712	NM_007403.3,XM_011248525.2,XM_006529276.3,XM_006531420.1,NM_007719.2,NM_010851.2,NM_001271411.1,NM_009810.3,NM_001271413.1,NM_010589.6,XM_006531415.1,NM_001128171.2,NM_001303244.1,XM_011248523.2,XM_006531414.1,NM_001271412.1,NM_008355.3,XM_006531417.2,NM_001284409.1,NM_173369.3,NM_001271414.1,NM_001081211.2,NM_133983.4,XM_006531418.2,XM_011248524.1,XM_011247945.2,NM_028728.3,XM_006529277.3,NM_001…
GO:0051150	regulation of smooth muscle cell differentiation	7 of 774 in the list	69 of 61466 in the genome	0.08196	NM_001164112.1,XM_011246905.2,XM_006520592.3,NM_011057.3,NM_001164110.1,XM_017316502.1,NM_198429.2
GO:0000082	G1/S transition of mitotic cell cycle	12 of 774 in the list	221 of 61466 in the genome	0.08559	XM_017313887.1,XM_006513483.2,XM_017313888.1,XM_006511929.3,XM_006511931.3,XM_006515147.1,NM_007658.3,NM_033270.2,XM_006511930.3,NM_177613.2,XM_006515149.3,XM_006515148.1
GO:0071526	semaphorin-plexin signaling pathway	10 of 774 in the list	154 of 61466 in the genome	0.08735	NM_001126047.3,XM_006495803.2,XM_006495810.3,XM_006495804.2,XM_006495808.2,XM_006495805.2,NM_026376.3,XM_017319410.1,XM_006495809.3,NM_001304329.1
GO:0033523	histone H2B ubiquitination	5 of 774 in the list	29 of 61466 in the genome	0.0884	XM_017319916.1,NM_001163263.1,XM_011249906.2,NM_182999.2,XM_006537553.3
GO:0031365	N-terminal protein amino acid modification	7 of 774 in the list	70 of 61466 in the genome	0.09009	XM_011246038.2,NM_025832.2,NM_001290689.1,XM_006522679.1,NM_029090.3,XM_006522680.2,XM_017317155.1
GO:0010977	negative regulation of neuron projection development	20 of 774 in the list	550 of 61466 in the genome	0.09071	XM_006501544.2,XM_017319954.1,XM_017319955.1,XM_006495809.3,XM_006495804.2,XM_006495810.3,XM_006538534.2,NM_001126047.3,NM_001304329.1,XM_006495808.2,XM_006495805.2,XM_017319410.1,NM_001290753.2,NM_001122889.1,XM_006538531.3,NM_001310698.1,NM_001025067.2,NM_028976.2,XM_006495803.2,XM_017319602.1
GO:0009100	glycoprotein metabolic process	31 of 774 in the list	1089 of 61466 in the genome	0.09078	NM_175313.4,XM_006523117.1,NM_001308299.1,XM_017314314.1,NM_001081106.1,NM_001122993.1,XM_017317171.1,XM_011239026.1,XM_006541010.3,NM_028976.2,NM_001145821.2,NM_001110148.1,XM_006505258.3,XM_006523116.3,NM_001110150.1,NM_010794.3,NM_033149.3,XM_006532397.3,XM_006532400.3,NM_001110149.1,XM_006532398.3,NM_010283.4,NM_001271578.1,XM_011241108.2,XM_011239029.1,XM_011239027.2,XM_011239028.2,XM_006532…
GO:0044843	cell cycle G1/S phase transition	12 of 774 in the list	223 of 61466 in the genome	0.09348	NM_033270.2,XM_006511930.3,NM_007658.3,NM_177613.2,XM_006515149.3,XM_006515148.1,XM_006513483.2,XM_017313887.1,XM_006511931.3,XM_006515147.1,XM_017313888.1,XM_006511929.3
GO:1902042	negative regulation of extrinsic apoptotic signaling pathway via death domain receptors	7 of 774 in the list	71 of 61466 in the genome	0.09886	XM_006517370.3,NM_134062.2,NM_010196.4,NM_001285917.1,NM_029653.3,XM_006517371.3,XM_017315598.1
GO:0006464	cellular protein modification process	142 of 774 in the list	8135 of 61466 in the genome	0.10073	XM_006531417.2,NM_019777.3,XM_017316102.1,NM_001110149.1,XM_017318066.1,XM_017313888.1,NM_010142.4,NM_182999.2,XM_011250832.2,XM_006523116.3,XM_011246038.2,NM_001162947.1,XM_006531420.1,NM_001290753.2,NM_001291152.1,NM_010851.2,XM_006539041.3,NM_007719.2,XM_011239028.2,XM_006531419.1,NM_001271578.1,XM_006528741.3,XM_011239580.2,NM_033149.3,NM_029705.3,XM_006532400.3,XM_017318610.1,NM_172871.2,NM_…
GO:0036211	protein modification process	142 of 774 in the list	8135 of 61466 in the genome	0.10073	NM_172821.3,NM_009289.3,XM_006531418.2,XM_011247149.2,NM_001145821.2,NM_177613.2,XM_011248336.1,NM_199198.2,NM_010794.3,XM_006532398.3,NM_029652.1,NM_001290128.1,NM_134062.2,NM_001301713.1,XM_011239029.1,XM_017317155.1,XM_017322380.1,NM_029653.3,XM_011248525.2,XM_006520543.2,XM_011248052.2,XM_006532759.3,NM_172502.3,NM_001110150.1,XM_011249906.2,NM_025832.2,XM_006517370.3,NM_010589.6,NM_001310466…
GO:0072655	establishment of protein localization to mitochondrion	10 of 774 in the list	157 of 61466 in the genome	0.10304	NM_001142939.1,NM_001317244.1,NM_011591.5,NM_001313693.1,NM_001317243.1,NM_001317241.1,NM_019758.3,NM_001142937.2,NM_001317242.1,NM_022323.7
GO:0001959	regulation of cytokine-mediated signaling pathway	15 of 774 in the list	340 of 61466 in the genome	0.10342	XM_011248524.1,XM_006531418.2,XM_011248052.2,NM_001128171.2,XM_006531415.1,XM_011248525.2,NM_016742.4,NM_001128170.2,NM_173369.3,XM_006531417.2,XM_011248523.2,NM_019777.3,XM_017312989.1,XM_006531414.1,XM_006531416.3
GO:0010721	negative regulation of cell development	31 of 774 in the list	1102 of 61466 in the genome	0.11315	NM_001126047.3,XM_011244741.2,XM_006495810.3,XM_017315947.1,XM_006538534.2,XM_006495804.2,NM_009061.4,XM_006501544.2,XM_017319954.1,XM_006495809.3,XM_017319955.1,XM_006495803.2,XM_017315946.1,XM_006521777.2,XM_017319602.1,NM_001025067.2,XM_011244738.2,NM_028976.2,XM_011244740.2,NM_001290753.2,XM_017315948.1,NM_001122889.1,XM_006538531.3,XM_006517971.3,XM_011244743.2,NM_001310698.1,NM_001304329.1,…
GO:0046717	acid secretion	11 of 774 in the list	193 of 61466 in the genome	0.1179	XM_006514691.3,XM_006514690.3,XM_006516852.2,XM_017315397.1,NM_172791.2,XM_006516854.2,XM_006521777.2,NM_001010973.2,NM_146123.3,NM_001037099.2,NM_001285427.1
GO:0007208	phospholipase C-activating serotonin receptor signaling pathway	3 of 774 in the list	6 of 61466 in the genome	0.11833	XM_006529145.2,XM_006529146.2,XM_006529147.2
GO:2000307	regulation of tumor necrosis factor (ligand) superfamily member 11 production	3 of 774 in the list	6 of 61466 in the genome	0.11833	XM_006536151.2,NM_007403.3,XM_017321932.1
GO:0006851	mitochondrial calcium ion transmembrane transport	6 of 774 in the list	50 of 61466 in the genome	0.11867	NM_030110.1,XM_017313013.1,NM_025877.4,XM_011246575.2,XM_006509522.2,XM_011246576.2
GO:0120035	regulation of plasma membrane bounded cell projection organization	57 of 774 in the list	2587 of 61466 in the genome	0.12096	NM_001168521.1,NM_001301713.1,XM_006532845.2,XM_011246906.1,XM_017312989.1,XM_006531416.3,XM_006522583.3,NM_172795.3,NM_001166251.1,NM_011844.4,NM_001166249.1,NM_178686.3,XM_006519332.3,XM_006495804.2,NM_001128170.2,NM_001025067.2,XM_017319602.1,XM_011241332.1,XM_011246015.2,XM_006531418.2,XM_006495805.2,XM_011248524.1,NM_172821.3,NM_026376.3,XM_006522582.3,NM_001304329.1,NM_021328.3,NM_001122889…
GO:0072540	T-helper 17 cell lineage commitment	4 of 774 in the list	16 of 61466 in the genome	0.12317	XM_006496886.3,NM_030710.2,XM_006496884.3,XM_011238824.1
GO:0003016	respiratory system process	5 of 774 in the list	31 of 61466 in the genome	0.12388	NM_001145827.1,XM_017320414.1,XM_006503441.3,NM_028800.3,XM_006503442.1
GO:0031441	negative regulation of mRNA 3'-end processing	5 of 774 in the list	31 of 61466 in the genome	0.12388	NM_182999.2,XM_006537553.3,NM_001163263.1,XM_017319916.1,XM_011249906.2
GO:0045837	negative regulation of membrane potential	5 of 774 in the list	31 of 61466 in the genome	0.12388	NM_001317241.1,NM_019758.3,NM_001317242.1,NM_001317244.1,NM_001317243.1
GO:1900364	negative regulation of mRNA polyadenylation	5 of 774 in the list	31 of 61466 in the genome	0.12388	NM_182999.2,XM_006537553.3,XM_017319916.1,NM_001163263.1,XM_011249906.2
GO:0046328	regulation of JNK cascade	21 of 774 in the list	609 of 61466 in the genome	0.12477	XM_011248524.1,NM_172821.3,NM_010851.2,XM_006531418.2,NM_007719.2,XM_006522582.3,XM_006522584.3,XM_011248525.2,NM_001128170.2,XM_011246015.2,XM_006522583.3,NM_001128171.2,XM_006531415.1,NM_001301713.1,NM_173369.3,XM_006531417.2,XM_017312989.1,XM_006531414.1,XM_011248523.2,XM_011246016.2,XM_006531416.3
GO:1903706	regulation of hemopoiesis	32 of 774 in the list	1161 of 61466 in the genome	0.1254	XM_006529277.3,NM_001128170.2,XM_011247945.2,NM_028728.3,XM_011248524.1,XM_006531418.2,NM_001271414.1,NM_001301713.1,XM_006531419.1,NM_011439.2,XM_006531416.3,XM_006536151.2,NM_001008700.3,XM_017312989.1,NM_001276279.1,XM_017321932.1,NM_007719.2,NM_001271411.1,XM_011248525.2,XM_006529276.3,NM_007403.3,XM_006531420.1,NM_173369.3,NM_001303244.1,XM_006531417.2,XM_006531414.1,NM_001271412.1,XM_011248…
GO:0019218	regulation of steroid metabolic process	14 of 774 in the list	306 of 61466 in the genome	0.12658	XM_017315947.1,XM_011244740.2,NM_177197.4,NM_009593.2,NM_011427.3,XM_011244738.2,XM_011244741.2,XM_006510538.3,XM_017315946.1,XM_006517972.3,NM_026855.4,XM_011244743.2,NM_080434.3,XM_017315948.1
GO:0008038	neuron recognition	9 of 774 in the list	130 of 61466 in the genome	0.1322	NM_001290753.2,NM_010142.4,NM_009768.2,XM_006538531.3,NM_009810.3,NM_001284409.1,NM_001077184.1,XM_017312543.1,XM_006538534.2
GO:1900449	regulation of glutamate receptor signaling pathway	9 of 774 in the list	130 of 61466 in the genome	0.1322	XM_006538531.3,NM_001290753.2,XM_006517370.3,XM_006517371.3,XM_017315598.1,NM_029653.3,XM_006538534.2,NM_134062.2,NM_001285917.1
GO:0050999	regulation of nitric-oxide synthase activity	7 of 774 in the list	75 of 61466 in the genome	0.14128	XM_006529147.2,XM_006541078.2,XM_017312232.1,XM_006529145.2,NM_025533.3,NM_001163684.1,XM_006529146.2
GO:0031344	regulation of cell projection organization	57 of 774 in the list	2602 of 61466 in the genome	0.14139	XM_006519331.2,XM_017319410.1,XM_006495808.2,NM_007719.2,NM_001310698.1,XM_006522584.3,XM_006538531.3,XM_011248525.2,NM_001290753.2,NM_028976.2,XM_017314444.1,XM_011245124.2,XM_006495803.2,XM_006495809.3,XM_017319955.1,XM_017319954.1,XM_006501544.2,NM_001128171.2,XM_006531415.1,NM_027192.2,NM_009061.4,XM_006538534.2,XM_006495810.3,NM_173369.3,XM_006531417.2,XM_011248523.2,XM_006531414.1,XM_011246…
GO:0032740	positive regulation of interleukin-17 production	6 of 774 in the list	52 of 61466 in the genome	0.14883	NM_001303244.1,XM_006496886.3,NM_010851.2,XM_011238824.1,NM_030710.2,XM_006496884.3
GO:1901995	positive regulation of meiotic cell cycle phase transition	4 of 774 in the list	17 of 61466 in the genome	0.15946	XM_006511931.3,XM_006511929.3,XM_006511930.3,NM_007658.3
GO:1903829	positive regulation of cellular protein localization	27 of 774 in the list	916 of 61466 in the genome	0.1635	XM_006538534.2,NM_173369.3,NM_001285427.1,XM_006531414.1,XM_017312989.1,XM_011248523.2,XM_006531417.2,XM_006531416.3,NM_008448.3,NM_021517.2,XM_006501544.2,XM_006531415.1,NM_001146001.1,NM_001128171.2,XM_017319675.1,NM_001128170.2,NM_001037099.2,NM_146123.3,NM_001285428.1,NM_001025067.2,XM_017319602.1,XM_006531418.2,XM_011248524.1,XM_006538531.3,NM_001310698.1,NM_001290753.2,XM_011248525.2
GO:0019098	reproductive behavior	9 of 774 in the list	134 of 61466 in the genome	0.16754	XM_017315948.1,XM_006517971.3,XM_011244743.2,XM_006517972.3,XM_017315946.1,XM_011244741.2,XM_011244738.2,XM_017315947.1,XM_011244740.2
GO:0090151	establishment of protein localization to mitochondrial membrane	5 of 774 in the list	33 of 61466 in the genome	0.16947	NM_001317242.1,NM_001317244.1,NM_019758.3,NM_001317241.1,NM_001317243.1
GO:0097064	ncRNA export from nucleus	5 of 774 in the list	33 of 61466 in the genome	0.16947	NM_001081056.1,XM_006514206.3,XM_006514207.3,XM_006514208.3,XM_006514204.3
GO:1902231	positive regulation of intrinsic apoptotic signaling pathway in response to DNA damage	5 of 774 in the list	33 of 61466 in the genome	0.16947	NM_001317243.1,NM_001317244.1,NM_001317242.1,NM_001317241.1,NM_019758.3
GO:0048661	positive regulation of smooth muscle cell proliferation	12 of 774 in the list	238 of 61466 in the genome	0.17558	XM_017316502.1,NM_011057.3,NM_001310587.1,XM_006520592.3,NM_001081211.2,XM_011240032.2,NM_010851.2,XM_006501089.2,XM_011240034.2,NM_008355.3,NM_133665.4,XM_017319472.1
GO:0034762	regulation of transmembrane transport	45 of 774 in the list	1913 of 61466 in the genome	0.18241	XM_006532845.2,XM_006540655.2,NM_134062.2,NM_001285427.1,NM_025286.3,XM_017321996.1,XM_017321995.1,NM_001290682.1,XM_006502476.3,XM_006537712.2,NM_028053.2,XM_017315598.1,XM_006538083.1,XM_017319675.1,XM_017321994.1,NM_146123.3,NM_001285428.1,NM_001285917.1,XM_006532736.3,NM_008422.2,XM_006524791.3,NM_001290518.1,XM_006540661.3,NM_001081211.2,NM_011887.3,XM_006538534.2,NM_008355.3,NM_025359.3,NM_…
GO:0046474	glycerophospholipid biosynthetic process	16 of 774 in the list	400 of 61466 in the genome	0.18438	XM_017316432.1,XM_011243351.1,XM_017313788.1,XM_011243357.1,XM_011243354.2,XM_011243360.1,XM_017313787.1,XM_017313786.1,XM_017313789.1,XM_011243358.2,XM_011243353.1,XM_011243355.1,NM_010331.2,NM_016811.2,XM_011243356.2,XM_011243359.1
GO:0070528	protein kinase C signaling	6 of 774 in the list	54 of 61466 in the genome	0.18483	XM_006529145.2,XM_017316502.1,NM_011057.3,XM_006529146.2,XM_006520592.3,XM_006529147.2
GO:0034767	positive regulation of ion transmembrane transport	18 of 774 in the list	489 of 61466 in the genome	0.1912	XM_017317608.1,NM_001037099.2,NM_001285428.1,NM_146123.3,XM_006524791.3,XM_017314444.1,NM_001081211.2,NM_001290753.2,NM_023055.2,XM_006538531.3,NM_001285427.1,XM_006538534.2,XM_006532845.2,NM_008448.3,NM_008355.3,NM_021517.2,XM_017319675.1,NM_001146001.1
GO:0042574	retinal metabolic process	5 of 774 in the list	34 of 61466 in the genome	0.19664	XM_006539464.3,NM_175372.4,XM_011250412.2,NM_001290411.1,NM_001290409.1
GO:0048872	homeostasis of number of cells	24 of 774 in the list	776 of 61466 in the genome	0.20183	NM_001128170.2,NM_001317244.1,NM_009810.3,XM_006531418.2,XM_011248524.1,NM_007719.2,XM_011248525.2,NM_001033543.3,NM_001301713.1,NM_173369.3,XM_017312543.1,NM_001317243.1,XM_006531414.1,XM_011248523.2,XM_017312989.1,NM_001284409.1,XM_006531417.2,XM_006531416.3,NM_001317242.1,NM_001317241.1,NM_019758.3,XM_006531415.1,NM_001128171.2,NM_010589.6
GO:0051045	negative regulation of membrane protein ectodomain proteolysis	4 of 774 in the list	18 of 61466 in the genome	0.20298	XM_006501544.2,NM_001025067.2,NM_001310698.1,XM_017319602.1
GO:1900139	negative regulation of arachidonic acid secretion	4 of 774 in the list	18 of 61466 in the genome	0.20298	XM_017315397.1,XM_006516854.2,NM_001010973.2,XM_006516852.2
GO:0019285	glycine betaine biosynthetic process from choline	3 of 774 in the list	7 of 61466 in the genome	0.20513	NM_172264.2,NM_175343.5,NM_001136240.1
GO:0031455	glycine betaine metabolic process	3 of 774 in the list	7 of 61466 in the genome	0.20513	NM_001136240.1,NM_172264.2,NM_175343.5
GO:0031456	glycine betaine biosynthetic process	3 of 774 in the list	7 of 61466 in the genome	0.20513	NM_172264.2,NM_175343.5,NM_001136240.1
GO:0099557	trans-synaptic signaling by trans-synaptic complex, modulating synaptic transmission	3 of 774 in the list	7 of 61466 in the genome	0.20513	XM_006538531.3,NM_001290753.2,XM_006538534.2
GO:0106047	polyamine deacetylation	3 of 774 in the list	7 of 61466 in the genome	0.20513	NM_199198.2,XM_006520543.2,XM_006520537.1
GO:0106048	spermidine deacetylation	3 of 774 in the list	7 of 61466 in the genome	0.20513	XM_006520543.2,XM_006520537.1,NM_199198.2
GO:1904783	positive regulation of NMDA glutamate receptor activity	3 of 774 in the list	7 of 61466 in the genome	0.20513	XM_006538534.2,NM_001290753.2,XM_006538531.3
GO:0032330	regulation of chondrocyte differentiation	9 of 774 in the list	138 of 61466 in the genome	0.21054	XM_011244743.2,XM_017315948.1,XM_006517972.3,XM_011244741.2,XM_017315946.1,XM_017315947.1,XM_011244740.2,NM_013526.1,XM_011244738.2
GO:0043281	regulation of cysteine-type endopeptidase activity involved in apoptotic process	19 of 774 in the list	539 of 61466 in the genome	0.2142	NM_011113.4,NM_001122889.1,XM_006517371.3,NM_029653.3,NM_001317244.1,NM_001285917.1,XM_006517370.3,XM_017315598.1,XM_017319955.1,NM_001317242.1,XM_006539640.3,NM_001317241.1,NM_019758.3,XM_017319954.1,NM_001317243.1,XM_006532451.2,XM_006539639.3,NM_134062.2,NM_008771.3
GO:0050954	sensory perception of mechanical stimulus	20 of 774 in the list	587 of 61466 in the genome	0.22192	XM_017315948.1,NM_001310698.1,NM_023055.2,XM_011244743.2,XM_006517971.3,XM_006517972.3,XM_017315946.1,XM_006524791.3,XM_017319602.1,NM_009810.3,XM_011244738.2,NM_001025067.2,XM_011244740.2,XM_017317608.1,XM_006501544.2,NM_001284409.1,XM_011244741.2,XM_017312543.1,NM_001311118.1,XM_017315947.1
GO:0014032	neural crest cell development	12 of 774 in the list	244 of 61466 in the genome	0.22272	XM_017319410.1,XM_006495809.3,XM_006495805.2,XM_006495808.2,NM_001304329.1,XM_006529146.2,XM_006495804.2,XM_006495810.3,XM_006529147.2,XM_006529145.2,XM_006495803.2,NM_001126047.3
GO:0061484	hematopoietic stem cell homeostasis	5 of 774 in the list	35 of 61466 in the genome	0.22704	NM_001317242.1,NM_001317244.1,NM_001317241.1,NM_019758.3,NM_001317243.1
GO:0007512	adult heart development	6 of 774 in the list	56 of 61466 in the genome	0.22746	NM_133665.4,XM_011240032.2,XM_017319472.1,XM_006501089.2,XM_011240034.2,NM_001310587.1
GO:0019433	triglyceride catabolic process	6 of 774 in the list	56 of 61466 in the genome	0.22746	NM_080434.3,XM_011241332.1,NM_011844.4,NM_001166249.1,XM_006510538.3,NM_001166251.1
GO:0080135	regulation of cellular response to stress	47 of 774 in the list	2051 of 61466 in the genome	0.23319	NM_001317244.1,NM_001128170.2,NM_013526.1,NM_001025067.2,XM_017319602.1,XM_011246015.2,XM_011248524.1,NM_172821.3,XM_006495805.2,XM_006531418.2,XM_006522582.3,NM_001304329.1,XM_006520537.1,NM_001301713.1,NM_011427.3,XM_017312989.1,XM_006531416.3,XM_006522583.3,NM_029705.3,XM_006532275.1,NM_199198.2,XM_006495804.2,NM_001098203.1,XM_006495803.2,XM_017319410.1,XM_006495808.2,NM_010851.2,NM_007719.2,…
GO:0014031	mesenchymal cell development	12 of 774 in the list	247 of 61466 in the genome	0.25013	NM_001126047.3,XM_006529145.2,XM_006495803.2,XM_006529147.2,XM_006495810.3,XM_006495804.2,XM_006529146.2,NM_001304329.1,XM_006495805.2,XM_006495808.2,XM_006495809.3,XM_017319410.1
GO:0043525	positive regulation of neuron apoptotic process	10 of 774 in the list	175 of 61466 in the genome	0.25714	XM_017319955.1,XM_017313887.1,XM_006513483.2,XM_017319954.1,XM_017313888.1,NM_001122889.1,XM_017312543.1,NM_177613.2,NM_009810.3,NM_001284409.1
GO:0032874	positive regulation of stress-activated MAPK cascade	19 of 774 in the list	547 of 61466 in the genome	0.25954	XM_006495810.3,NM_001301713.1,NM_001126047.3,XM_011246016.2,XM_006495809.3,XM_006522583.3,XM_006495804.2,NM_013526.1,XM_011246015.2,XM_006495803.2,NM_001304329.1,XM_006522582.3,NM_007719.2,XM_006495805.2,XM_006495808.2,NM_010851.2,XM_017319410.1,NM_172821.3,XM_006522584.3
GO:0009225	nucleotide-sugar metabolic process	9 of 774 in the list	142 of 61466 in the genome	0.26247	NM_001110150.1,NM_001110148.1,XM_006532399.2,XM_006532398.3,NM_001110149.1,XM_017314314.1,XM_006532397.3,XM_006532400.3,NM_010794.3
GO:0070304	positive regulation of stress-activated protein kinase signaling cascade	19 of 774 in the list	548 of 61466 in the genome	0.26577	XM_006495804.2,XM_006522583.3,XM_006495809.3,NM_001126047.3,XM_011246016.2,XM_006495810.3,NM_001301713.1,XM_006522584.3,XM_006522582.3,NM_001304329.1,NM_007719.2,XM_006495805.2,XM_006495808.2,NM_010851.2,XM_017319410.1,NM_172821.3,XM_006495803.2,XM_011246015.2,NM_013526.1
GO:0070585	protein localization to mitochondrion	10 of 774 in the list	176 of 61466 in the genome	0.26959	NM_022323.7,NM_001142937.2,NM_001317242.1,NM_019758.3,NM_001317241.1,NM_001313693.1,NM_001317243.1,NM_011591.5,NM_001317244.1,NM_001142939.1
GO:0015991	ATP hydrolysis coupled proton transport	7 of 774 in the list	83 of 61466 in the genome	0.27099	XM_006532055.2,XM_006532054.1,NM_016920.3,NM_001243051.1,XM_006532053.1,NM_001243050.1,NM_001243049.1
GO:1902667	regulation of axon guidance	9 of 774 in the list	143 of 61466 in the genome	0.277	XM_006495810.3,XM_006495803.2,NM_001126047.3,XM_006495809.3,XM_017319410.1,XM_006495808.2,XM_006495805.2,NM_001304329.1,XM_006495804.2
GO:1903708	positive regulation of hemopoiesis	19 of 774 in the list	550 of 61466 in the genome	0.27862	NM_001128170.2,NM_007403.3,XM_011248525.2,XM_006531418.2,XM_011248524.1,NM_007719.2,XM_011248523.2,XM_017312989.1,XM_006531414.1,NM_001008700.3,XM_006531417.2,XM_006531416.3,XM_006536151.2,NM_001303244.1,NM_001301713.1,NM_173369.3,XM_006531415.1,NM_001128171.2,XM_017321932.1
GO:0009967	positive regulation of signal transduction	87 of 774 in the list	4585 of 61466 in the genome	0.29365	XM_006529147.2,NM_001128170.2,NM_001317244.1,XM_006529145.2,XM_011246015.2,NM_028728.3,NM_008627.4,NM_001304329.1,XM_011248524.1,XM_006529146.2,NM_011113.4,NM_001271414.1,XM_006536151.2,NM_025778.3,NM_022323.7,XM_006532275.1,XM_006539640.3,NM_001277988.2,NM_001098203.1,XM_006520927.2,XM_006521777.2,XM_006495803.2,XM_006539603.3,NM_007719.2,XM_006539041.3,NM_001271411.1,NM_010851.2,XM_017319410.1,…
GO:0033182	regulation of histone ubiquitination	5 of 774 in the list	37 of 61466 in the genome	0.29859	NM_182999.2,XM_006537553.3,NM_001163263.1,XM_017319916.1,XM_011249906.2
GO:0032879	regulation of localization	151 of 774 in the list	8956 of 61466 in the genome	0.29938	NM_001290123.1,XM_017319602.1,XM_017321971.1,NM_146123.3,NM_001285428.1,NM_010196.4,XM_006495805.2,NM_001311142.1,XM_006520592.3,XM_006529782.1,NM_133983.4,XM_017312989.1,NM_001290682.1,XM_006531416.3,XM_006497134.3,XM_006540655.2,NM_026648.4,XM_011249998.1,XM_017316502.1,NM_080434.3,XM_006495804.2,NM_011057.3,XM_017319916.1,NM_001310698.1,XM_017321966.1,XM_006517371.3,XM_006495808.2,XM_011248523…
GO:0060759	regulation of response to cytokine stimulus	15 of 774 in the list	375 of 61466 in the genome	0.31001	XM_006531416.3,XM_006531417.2,XM_006531414.1,NM_019777.3,XM_017312989.1,XM_011248523.2,NM_173369.3,NM_001128170.2,NM_016742.4,XM_011248525.2,NM_001128171.2,XM_011248052.2,XM_006531415.1,XM_011248524.1,XM_006531418.2
GO:0048592	eye morphogenesis	17 of 774 in the list	463 of 61466 in the genome	0.31193	XM_006517971.3,XM_006538531.3,XM_011244743.2,NM_001290753.2,XM_006539464.3,XM_017315948.1,XM_006517972.3,NM_175372.4,NM_001290411.1,XM_017315946.1,XM_011244740.2,XM_011244738.2,XM_011244741.2,XM_017315947.1,XM_006538534.2,NM_001290409.1,XM_011250412.2
GO:0002295	T-helper cell lineage commitment	4 of 774 in the list	20 of 61466 in the genome	0.31501	XM_006496886.3,XM_011238824.1,NM_030710.2,XM_006496884.3
GO:0032304	negative regulation of icosanoid secretion	4 of 774 in the list	20 of 61466 in the genome	0.31501	XM_006516854.2,XM_017315397.1,XM_006516852.2,NM_001010973.2
GO:0051001	negative regulation of nitric-oxide synthase activity	4 of 774 in the list	20 of 61466 in the genome	0.31501	NM_025533.3,NM_001163684.1,XM_006541078.2,XM_017312232.1
GO:0006952	defense response	70 of 774 in the list	3499 of 61466 in the genome	0.32473	NM_001303244.1,NM_008448.3,NM_008355.3,XM_011248523.2,XM_006506950.3,NM_021042.2,XM_006517370.3,XM_006513433.1,NM_010589.6,NM_001128171.2,NM_001271523.1,NM_001044720.1,XM_006502104.2,NM_011511.2,NM_019391.3,XM_006508496.2,XM_011248525.2,NM_007403.3,XM_011248052.2,NM_029653.3,NM_174851.3,NM_001045540.2,XM_006517371.3,XM_011238824.1,XM_006531416.3,XM_017312989.1,NM_134062.2,NM_001271508.1,NM_001301…
GO:0097274	urea homeostasis	3 of 774 in the list	8 of 61466 in the genome	0.32513	NM_025877.4,XM_011246575.2,XM_011246576.2
GO:1900239	regulation of phenotypic switching	3 of 774 in the list	8 of 61466 in the genome	0.32513	NM_011057.3,XM_017316502.1,XM_006520592.3
GO:0009642	response to light intensity	5 of 774 in the list	38 of 61466 in the genome	0.34028	NM_175372.4,NM_001290411.1,NM_001290409.1,XM_011250412.2,XM_006539464.3
GO:0006793	phosphorus metabolic process	107 of 774 in the list	5945 of 61466 in the genome	0.35378	XM_006532399.2,NM_001285427.1,NM_001291154.1,XM_011239580.2,XM_006532400.3,NM_181593.2,NM_028053.2,XM_006538083.1,XM_017315598.1,XM_006499658.3,XM_006529145.2,XM_011246015.2,NM_175118.3,NM_010331.2,XM_011243355.1,XM_006509111.3,NM_001285917.1,XM_006529147.2,NM_001317244.1,XM_006529146.2,NM_001081211.2,XM_006526697.3,NM_001195025.1,NM_011848.4,NM_019777.3,NM_001317243.1,XM_011243354.2,XM_011243357…
GO:0051251	positive regulation of lymphocyte activation	23 of 774 in the list	758 of 61466 in the genome	0.37537	XM_006531415.1,NM_001128171.2,XM_017321932.1,NM_010589.6,XM_011248523.2,XM_017312989.1,XM_006531414.1,XM_006531417.2,NM_008355.3,NM_001008700.3,XM_006536151.2,XM_006531416.3,NM_001303244.1,NM_001301713.1,NM_173369.3,XM_011248525.2,NM_007403.3,NM_010851.2,XM_006531418.2,XM_011248524.1,NM_133983.4,NM_007719.2,NM_001128170.2
GO:0098662	inorganic cation transmembrane transport	31 of 774 in the list	1178 of 61466 in the genome	0.37667	NM_011511.2,XM_006529145.2,NM_001243050.1,NM_025877.4,XM_011246575.2,XM_006509522.2,XM_006529147.2,XM_006532054.1,XM_006532055.2,NM_001243049.1,NM_011887.3,NM_030110.1,XM_006506951.3,XM_006506952.2,XM_006529146.2,NM_016920.3,NM_001243051.1,XM_011246576.2,NM_145922.2,XM_006532053.1,XM_006506950.3,NM_021042.2,NM_001310143.1,NM_021041.2,XM_017313362.1,XM_017313013.1,XM_006506948.3,XM_006506949.3,NM_…
GO:0048864	stem cell development	12 of 774 in the list	258 of 61466 in the genome	0.37693	NM_001304329.1,XM_017319410.1,XM_006495809.3,XM_006495808.2,XM_006495805.2,XM_006495804.2,XM_006529146.2,XM_006529147.2,XM_006495810.3,XM_006529145.2,XM_006495803.2,NM_001126047.3
GO:0043951	negative regulation of cAMP-mediated signaling	8 of 774 in the list	117 of 61466 in the genome	0.38127	NM_177613.2,XM_017318066.1,XM_011247149.2,XM_017313888.1,NM_009061.4,XM_006526697.3,XM_017313887.1,XM_006513483.2
GO:0030214	hyaluronan catabolic process	4 of 774 in the list	21 of 61466 in the genome	0.38526	XM_006527486.3,XM_006527487.3,NM_031997.4,NM_001033759.2
GO:0043373	CD4-positive, alpha-beta T cell lineage commitment	4 of 774 in the list	21 of 61466 in the genome	0.38526	XM_006496884.3,NM_030710.2,XM_011238824.1,XM_006496886.3
GO:0051666	actin cortical patch localization	4 of 774 in the list	21 of 61466 in the genome	0.38526	XM_011245124.2,NM_021328.3,XM_006519332.3,XM_006519331.2
GO:0009312	oligosaccharide biosynthetic process	5 of 774 in the list	39 of 61466 in the genome	0.3863	NM_001122993.1,XM_006523117.1,NM_033149.3,XM_017317171.1,XM_006523116.3
GO:0050778	positive regulation of immune response	41 of 774 in the list	1747 of 61466 in the genome	0.40343	NM_001290128.1,NM_177578.4,XM_017321932.1,XM_006502889.2,NM_001301713.1,NM_001285427.1,XM_017312989.1,NM_001008700.3,XM_006536151.2,XM_006531416.3,XM_006531418.2,XM_011248524.1,NM_133983.4,NM_001081211.2,NM_001271414.1,NM_001128170.2,NM_146123.3,NM_028728.3,XM_006502104.2,XM_006496886.3,XM_006531415.1,NM_001128171.2,NM_001271413.1,NM_030710.2,NM_173369.3,XM_011248523.2,NM_019777.3,XM_006531414.1,…
GO:0007035	vacuolar acidification	6 of 774 in the list	62 of 61466 in the genome	0.40403	XM_006532053.1,NM_001243049.1,XM_006532055.2,NM_016920.3,XM_006532054.1,NM_001243051.1
GO:0035296	regulation of tube diameter	16 of 774 in the list	429 of 61466 in the genome	0.41331	NM_008771.3,XM_006516854.2,XM_006532451.2,NM_001166251.1,NM_011844.4,NM_001166249.1,NM_009061.4,NM_001010973.2,XM_006529147.2,NM_010196.4,XM_017315397.1,XM_011241332.1,XM_006529145.2,XM_006516852.2,NM_001081211.2,XM_006529146.2
GO:0097746	regulation of blood vessel diameter	16 of 774 in the list	429 of 61466 in the genome	0.41331	NM_001010973.2,XM_006529147.2,NM_010196.4,XM_017315397.1,XM_011241332.1,XM_006529145.2,XM_006516852.2,NM_001081211.2,XM_006529146.2,NM_008771.3,XM_006532451.2,XM_006516854.2,NM_001166251.1,NM_001166249.1,NM_011844.4,NM_009061.4
GO:0032088	negative regulation of NF-kappaB transcription factor activity	12 of 774 in the list	261 of 61466 in the genome	0.41984	NM_173369.3,NM_001128170.2,XM_006531416.3,XM_017312989.1,XM_006531414.1,XM_011248523.2,XM_006531417.2,XM_006531418.2,XM_011248524.1,XM_011248525.2,XM_006531415.1,NM_001128171.2
GO:1905114	cell surface receptor signaling pathway involved in cell-cell signaling	25 of 774 in the list	866 of 61466 in the genome	0.41989	NM_009518.2,XM_011247149.2,XM_011248525.2,XM_006531418.2,XM_006526697.3,XM_011248524.1,NM_028106.3,NM_001302539.1,XM_006516044.2,NM_001128170.2,NM_008702.3,NM_001098203.1,XM_006531415.1,XM_017318066.1,NM_001128171.2,NM_001302538.1,XM_006532275.1,XM_011244130.2,XM_017312989.1,XM_011248523.2,XM_006531414.1,XM_006531417.2,XM_006531416.3,XM_006516043.3,NM_173369.3
GO:0031290	retinal ganglion cell axon guidance	6 of 774 in the list	63 of 61466 in the genome	0.44184	XM_017319954.1,XM_006538534.2,XM_017319955.1,NM_001290753.2,NM_001122889.1,XM_006538531.3
GO:0010941	regulation of cell death	91 of 774 in the list	4910 of 61466 in the genome	0.45387	XM_017313887.1,NM_007719.2,XM_006539603.3,XM_006521777.2,NM_001286551.1,NM_001317242.1,NM_001142937.2,XM_017319954.1,XM_006513483.2,NM_001317241.1,NM_019758.3,XM_017318066.1,XM_017313888.1,XM_006531415.1,NM_008771.3,NM_173369.3,XM_006501703.3,XM_006531417.2,XM_006531414.1,NM_001317243.1,XM_006526697.3,XM_011248524.1,XM_006503441.3,NM_001195025.1,NM_011113.4,XM_006529146.2,NM_001102565.1,NM_001128…
GO:0098660	inorganic ion transmembrane transport	33 of 774 in the list	1302 of 61466 in the genome	0.46034	XM_006506948.3,XM_006538083.1,NM_028053.2,XM_006506949.3,XM_006532451.2,NM_001310143.1,XM_006529146.2,XM_006506952.2,NM_001243049.1,NM_011887.3,NM_030110.1,XM_011246576.2,NM_001243050.1,XM_006529145.2,XM_006532054.1,XM_006509522.2,XM_006529147.2,XM_017313013.1,NM_021041.2,XM_017313362.1,NM_001044720.1,XM_006532053.1,NM_145922.2,NM_021042.2,NM_008771.3,XM_006506950.3,XM_006506951.3,NM_001243051.1,…
GO:0022027	interkinetic nuclear migration	4 of 774 in the list	22 of 61466 in the genome	0.46619	XM_011246906.1,NM_001294149.1,XM_006529160.3,NM_178686.3
GO:0072538	T-helper 17 type immune response	4 of 774 in the list	22 of 61466 in the genome	0.46619	XM_006496886.3,XM_011238824.1,NM_030710.2,XM_006496884.3
GO:0072539	T-helper 17 cell differentiation	4 of 774 in the list	22 of 61466 in the genome	0.46619	XM_006496886.3,XM_011238824.1,XM_006496884.3,NM_030710.2
GO:1902531	regulation of intracellular signal transduction	107 of 774 in the list	5994 of 61466 in the genome	0.48234	NM_011427.3,XM_006536151.2,NM_001005475.2,XM_006532275.1,XM_006539640.3,XM_006533134.2,XM_006503442.1,NM_001277988.2,NM_001195023.1,XM_006529147.2,NM_001128170.2,NM_001317244.1,XM_006524791.3,XM_006529145.2,XM_011246015.2,XM_011250812.2,NM_133226.2,NM_008627.4,NM_001304329.1,XM_006503441.3,XM_006526697.3,XM_011248524.1,XM_006529146.2,NM_011113.4,NM_173369.3,XM_006528313.3,NM_199469.2,NM_152801.2,…
GO:2000418	positive regulation of eosinophil migration	3 of 774 in the list	9 of 61466 in the genome	0.48312	NM_007403.3,XM_006536151.2,XM_017321932.1
GO:0002029	desensitization of G protein-coupled receptor signaling pathway	7 of 774 in the list	91 of 61466 in the genome	0.48445	XM_017318066.1,XM_011247149.2,XM_006529146.2,XM_006521777.2,XM_006529145.2,XM_006526697.3,XM_006529147.2
GO:0022401	negative adaptation of signaling pathway	7 of 774 in the list	91 of 61466 in the genome	0.48445	XM_006526697.3,XM_006529147.2,XM_011247149.2,XM_017318066.1,XM_006529146.2,XM_006529145.2,XM_006521777.2
GO:0002649	regulation of tolerance induction to self antigen	2 of 774 in the list	2 of 61466 in the genome	0.48459	NM_007719.2,NM_001301713.1
GO:0021686	cerebellar granular layer maturation	2 of 774 in the list	2 of 61466 in the genome	0.48459	XM_006536217.3,NM_021316.4
GO:0043251	sodium-dependent organic anion transport	2 of 774 in the list	2 of 61466 in the genome	0.48459	XM_006535278.2,NM_029415.2
GO:0072610	interleukin-12 secretion	2 of 774 in the list	2 of 61466 in the genome	0.48459	NM_007719.2,NM_001301713.1
GO:2000526	positive regulation of glycoprotein biosynthetic process involved in immunological synapse formation	2 of 774 in the list	2 of 61466 in the genome	0.48459	NM_001301713.1,NM_007719.2
GO:0016579	protein deubiquitination	18 of 774 in the list	531 of 61466 in the genome	0.53195	NM_029705.3,NM_001276279.1,NM_001128171.2,XM_006531415.1,XM_006531419.1,NM_173369.3,XM_006531417.2,XM_011248523.2,XM_017312989.1,XM_006531414.1,XM_006531416.3,XM_011248524.1,XM_006531418.2,XM_006531420.1,XM_011248525.2,XM_011250811.2,NM_001128170.2,XM_011250812.2
GO:0050727	regulation of inflammatory response	26 of 774 in the list	933 of 61466 in the genome	0.54073	XM_006531416.3,XM_006536151.2,NM_001303244.1,XM_017312989.1,XM_006531414.1,XM_011248523.2,XM_006531417.2,NM_173369.3,NM_001033543.3,NM_001301713.1,NM_011844.4,NM_001166249.1,XM_006531415.1,NM_001128171.2,XM_017321932.1,NM_001166251.1,XM_011241332.1,XM_011246031.2,NM_001128170.2,XM_011248525.2,NM_007403.3,NM_007719.2,NM_133983.4,XM_006531418.2,NM_010851.2,XM_011248524.1
GO:0016055	Wnt signaling pathway	22 of 774 in the list	728 of 61466 in the genome	0.55266	XM_006531415.1,NM_001302538.1,NM_001128171.2,XM_017318066.1,XM_006532275.1,XM_011248523.2,XM_006531414.1,XM_017312989.1,XM_006531417.2,XM_006531416.3,NM_173369.3,NM_009518.2,XM_011247149.2,XM_011248525.2,XM_006531418.2,XM_011248524.1,XM_006526697.3,NM_028106.3,NM_001302539.1,NM_001128170.2,NM_001098203.1,NM_008702.3
GO:0198738	cell-cell signaling by wnt	22 of 774 in the list	728 of 61466 in the genome	0.55266	XM_006532275.1,NM_001128171.2,XM_017318066.1,NM_001302538.1,XM_006531415.1,NM_173369.3,XM_006531417.2,XM_011248523.2,XM_017312989.1,XM_006531414.1,XM_006531416.3,XM_006526697.3,XM_011248524.1,XM_006531418.2,NM_028106.3,XM_011247149.2,NM_009518.2,XM_011248525.2,NM_001128170.2,NM_008702.3,NM_001098203.1,NM_001302539.1
GO:0023058	adaptation of signaling pathway	7 of 774 in the list	93 of 61466 in the genome	0.55489	XM_006529146.2,XM_017318066.1,XM_011247149.2,XM_006529145.2,XM_006521777.2,XM_006526697.3,XM_006529147.2
GO:0032768	regulation of monooxygenase activity	7 of 774 in the list	93 of 61466 in the genome	0.55489	XM_006529147.2,XM_006541078.2,XM_017312232.1,XM_006529145.2,NM_025533.3,XM_006529146.2,NM_001163684.1
GO:0045586	regulation of gamma-delta T cell differentiation	4 of 774 in the list	23 of 61466 in the genome	0.55872	XM_006529277.3,XM_011247945.2,NM_011439.2,XM_006529276.3
GO:0046643	regulation of gamma-delta T cell activation	4 of 774 in the list	23 of 61466 in the genome	0.55872	XM_006529276.3,NM_011439.2,XM_011247945.2,XM_006529277.3
GO:0060485	mesenchyme development	17 of 774 in the list	492 of 61466 in the genome	0.63857	NM_009518.2,XM_006529146.2,NM_011113.4,XM_006495808.2,XM_006495805.2,XM_017319410.1,NM_001304329.1,XM_006495803.2,XM_006529145.2,XM_006529147.2,XM_006495804.2,XM_006495809.3,XM_006539640.3,NM_001126047.3,XM_006539639.3,XM_006495810.3,NM_011427.3
GO:0002363	alpha-beta T cell lineage commitment	4 of 774 in the list	24 of 61466 in the genome	0.6638	XM_006496886.3,XM_011238824.1,NM_030710.2,XM_006496884.3
GO:0043967	histone H4 acetylation	10 of 774 in the list	197 of 61466 in the genome	0.67703	XM_017317155.1,NM_029090.3,XM_006522680.2,XM_006522679.1,NM_023626.4,NM_010832.5,NM_001311061.1,XM_006528741.3,XM_011246038.2,NM_001290689.1
GO:0010513	positive regulation of phosphatidylinositol biosynthetic process	3 of 774 in the list	10 of 61466 in the genome	0.68371	XM_006529145.2,XM_006529146.2,XM_006529147.2
GO:0048755	branching morphogenesis of a nerve	3 of 774 in the list	10 of 61466 in the genome	0.68371	XM_017319954.1,XM_017319955.1,NM_001122889.1
GO:0051503	adenine nucleotide transport	3 of 774 in the list	10 of 61466 in the genome	0.68371	XM_011246576.2,NM_025877.4,XM_011246575.2
GO:0034340	response to type I interferon	6 of 774 in the list	69 of 61466 in the genome	0.73141	NM_010851.2,XM_006513433.1,XM_006513435.1,NM_019963.1,XM_011248052.2,NM_019777.3
GO:1903429	regulation of cell maturation	6 of 774 in the list	69 of 61466 in the genome	0.73141	XM_006522584.3,XM_011246015.2,XM_011246016.2,NM_172821.3,XM_006522583.3,XM_006522582.3
GO:0051195	negative regulation of cofactor metabolic process	5 of 774 in the list	45 of 61466 in the genome	0.7703	NM_001317243.1,NM_001317244.1,NM_001317242.1,NM_019758.3,NM_001317241.1
GO:0097284	hepatocyte apoptotic process	5 of 774 in the list	45 of 61466 in the genome	0.7703	NM_001317243.1,NM_001317241.1,NM_019758.3,NM_001317244.1,NM_001317242.1
GO:1903038	negative regulation of leukocyte cell-cell adhesion	13 of 774 in the list	321 of 61466 in the genome	0.78156	NM_009810.3,NM_001008700.3,NM_001284409.1,XM_006536151.2,NM_001033543.3,XM_006531419.1,XM_017312543.1,XM_006531420.1,XM_017321932.1,NM_010589.6,NM_007403.3,NM_001276279.1,NM_133983.4
GO:0006629	lipid metabolic process	69 of 774 in the list	3546 of 61466 in the genome	0.79963	XM_011239027.2,NM_008771.3,NM_009593.2,XM_011243357.1,XM_011243354.2,NM_007760.3,NM_001317355.1,XM_011243353.1,NM_080575.2,XM_017313789.1,NM_177197.4,XM_006527394.2,XM_006512116.3,XM_017314444.1,XM_006510538.3,XM_011243356.2,NM_001290411.1,XM_011239026.1,NM_026855.4,NM_001290409.1,XM_006532451.2,XM_006539642.2,XM_011239028.2,XM_006527395.3,NM_028053.2,XM_006538083.1,XM_006539646.2,NM_011116.2,XM_…
GO:0010769	regulation of cell morphogenesis involved in differentiation	30 of 774 in the list	1176 of 61466 in the genome	0.81193	XM_017319954.1,NM_001166251.1,XM_006522583.3,NM_172795.3,XM_006495809.3,XM_017319955.1,XM_006495804.2,NM_027192.2,NM_001166249.1,NM_011844.4,XM_006538534.2,XM_006495810.3,NM_001168521.1,XM_011246016.2,NM_001126047.3,NM_001304329.1,XM_006522582.3,NM_172821.3,XM_017319410.1,NM_026376.3,XM_006495808.2,XM_006495805.2,NM_001122889.1,NM_001290753.2,XM_006522584.3,XM_006538531.3,NM_028976.2,XM_011246015…
GO:0050880	regulation of blood vessel size	16 of 774 in the list	457 of 61466 in the genome	0.83872	XM_006529147.2,NM_010196.4,NM_001010973.2,XM_006529145.2,XM_017315397.1,XM_011241332.1,NM_001081211.2,XM_006516852.2,XM_006529146.2,NM_008771.3,XM_006516854.2,XM_006532451.2,NM_001166251.1,NM_009061.4,NM_011844.4,NM_001166249.1
GO:0035150	regulation of tube size	16 of 774 in the list	458 of 61466 in the genome	0.85917	NM_001081211.2,XM_006516852.2,XM_006529146.2,XM_006529147.2,NM_010196.4,NM_001010973.2,XM_006529145.2,XM_017315397.1,XM_011241332.1,NM_001166251.1,NM_009061.4,NM_001166249.1,NM_011844.4,NM_008771.3,XM_006516854.2,XM_006532451.2
GO:0043403	skeletal muscle tissue regeneration	7 of 774 in the list	100 of 61466 in the genome	0.8693	XM_006519331.2,XM_006539640.3,NM_021328.3,NM_011113.4,XM_011245124.2,XM_006519332.3,XM_006539639.3
GO:0048268	clathrin coat assembly	7 of 774 in the list	100 of 61466 in the genome	0.8693	NM_001190386.1,NM_026769.5,XM_006536236.3,XM_006536237.2,NM_001190385.1,XM_006536235.3,XM_011249853.2
GO:0032769	negative regulation of monooxygenase activity	4 of 774 in the list	26 of 61466 in the genome	0.91545	NM_025533.3,NM_001163684.1,XM_006541078.2,XM_017312232.1
GO:0051930	regulation of sensory perception of pain	8 of 774 in the list	133 of 61466 in the genome	0.9193	NM_145922.2,XM_011241332.1,NM_001166251.1,NM_001081211.2,XM_017313362.1,NM_011887.3,NM_011844.4,NM_001166249.1
GO:0043270	positive regulation of ion transport	24 of 774 in the list	860 of 61466 in the genome	0.92516	NM_008355.3,XM_006532451.2,NM_008448.3,XM_006532845.2,XM_006538534.2,NM_001285427.1,NM_008771.3,NM_001146001.1,NM_010589.6,XM_017319675.1,NM_011057.3,XM_017316502.1,NM_021517.2,XM_017314444.1,XM_006524791.3,XM_017317608.1,NM_001037099.2,NM_146123.3,NM_001285428.1,XM_006538531.3,NM_023055.2,NM_001290753.2,NM_001081211.2,XM_006520592.3
GO:0072733	response to staurosporine	3 of 774 in the list	11 of 61466 in the genome	0.93129	NM_001284409.1,NM_009810.3,XM_017312543.1
GO:0072734	cellular response to staurosporine	3 of 774 in the list	11 of 61466 in the genome	0.93129	XM_017312543.1,NM_009810.3,NM_001284409.1
GO:0007166	cell surface receptor signaling pathway	97 of 774 in the list	5434 of 61466 in the genome	1	XM_006515161.3,XM_006531416.3,XM_017312989.1,XM_017312543.1,NM_001142939.1,NM_134062.2,XM_006516043.3,NM_001033543.3,XM_006495804.2,XM_017316502.1,NM_011057.3,XM_017321932.1,NM_001290128.1,NM_177578.4,NM_013526.1,NM_007559.5,NM_146123.3,NM_007743.3,NM_001122889.1,NM_001253873.1,XM_011247149.2,NM_028106.3,XM_006520592.3,NM_133983.4,XM_006495805.2,XM_006531418.2,NM_001303244.1,NM_001126047.3,NM_001…
GO:0015988	energy coupled proton transmembrane transport, against electrochemical gradient	7 of 774 in the list	103 of 61466 in the genome	1	XM_006532055.2,XM_006532054.1,NM_001243051.1,NM_016920.3,XM_006532053.1,NM_001243050.1,NM_001243049.1
GO:0048013	ephrin receptor signaling pathway	7 of 774 in the list	103 of 61466 in the genome	1	XM_017319954.1,XM_006538534.2,XM_017319955.1,NM_001122889.1,NM_001290753.2,NM_010142.4,XM_006538531.3
GO:0098655	cation transmembrane transport	31 of 774 in the list	1250 of 61466 in the genome	1	XM_017313013.1,XM_006506948.3,NM_021041.2,XM_017313362.1,XM_006538083.1,NM_028053.2,XM_006506949.3,NM_001044720.1,XM_006532053.1,NM_145922.2,NM_021042.2,NM_001310143.1,XM_006506950.3,XM_006529146.2,XM_006506951.3,XM_006506952.2,NM_001243049.1,NM_030110.1,NM_011887.3,XM_011246576.2,NM_001243051.1,NM_016920.3,NM_011511.2,NM_001243050.1,XM_006529145.2,XM_006532055.2,XM_011246575.2,NM_025877.4,XM_006…
GO:0030809	negative regulation of nucleotide biosynthetic process	5 of 774 in the list	48 of 61466 in the genome	1	NM_001317243.1,NM_001317241.1,NM_019758.3,NM_001317244.1,NM_001317242.1
GO:0051354	negative regulation of oxidoreductase activity	5 of 774 in the list	48 of 61466 in the genome	1	XM_017312232.1,XM_006541078.2,NM_008355.3,NM_001163684.1,NM_025533.3
GO:1900372	negative regulation of purine nucleotide biosynthetic process	5 of 774 in the list	48 of 61466 in the genome	1	NM_001317243.1,NM_001317242.1,NM_001317244.1,NM_001317241.1,NM_019758.3
GO:2001170	negative regulation of ATP biosynthetic process	5 of 774 in the list	48 of 61466 in the genome	1	NM_019758.3,NM_001317241.1,NM_001317242.1,NM_001317244.1,NM_001317243.1
GO:0009615	response to virus	22 of 774 in the list	764 of 61466 in the genome	1	NM_026350.3,NM_011511.2,NM_174851.3,NM_010851.2,NM_019963.1,XM_006527348.3,XM_011248052.2,XM_006506951.3,XM_006506952.2,XM_006527349.3,XM_006506950.3,NM_021042.2,NM_001310143.1,NM_001303244.1,NM_019777.3,XM_006506949.3,NM_001044720.1,XM_006527347.3,XM_006513433.1,NM_021041.2,XM_006513435.1,XM_006506948.3
GO:0051931	regulation of sensory perception	8 of 774 in the list	136 of 61466 in the genome	1	NM_011844.4,NM_001166249.1,NM_011887.3,XM_017313362.1,NM_001081211.2,NM_001166251.1,XM_011241332.1,NM_145922.2
GO:0043280	positive regulation of cysteine-type endopeptidase activity involved in apoptotic process	13 of 774 in the list	333 of 61466 in the genome	1	XM_006517371.3,NM_001317242.1,XM_017315598.1,NM_019758.3,NM_001317241.1,NM_029653.3,XM_006517370.3,NM_001317244.1,NM_134062.2,NM_008771.3,NM_001285917.1,NM_001317243.1,XM_006532451.2
GO:0015672	monovalent inorganic cation transport	26 of 774 in the list	979 of 61466 in the genome	1	NM_016920.3,NM_001243051.1,NM_001243049.1,NM_011887.3,XM_006506951.3,XM_006506952.2,XM_017314011.1,XM_006532054.1,XM_006532055.2,XM_017314013.1,NM_011511.2,NM_001243050.1,NM_198635.3,XM_006506949.3,NM_001044720.1,XM_006513791.3,XM_017314010.1,NM_021041.2,XM_017313362.1,XM_006506948.3,XM_017314012.1,XM_006506950.3,NM_021042.2,NM_001310143.1,NM_145922.2,XM_006532053.1
GO:0008610	lipid biosynthetic process	34 of 774 in the list	1429 of 61466 in the genome	1	NM_001285948.1,XM_006538191.3,XM_011241332.1,NM_010331.2,XM_011243355.1,NM_001166251.1,XM_006538083.1,NM_028053.2,NM_080434.3,NM_011844.4,NM_001166249.1,XM_006538189.3,XM_006538190.3,XM_006532845.2,XM_017313788.1,XM_011243351.1,XM_006532451.2,XM_011243359.1,NM_016811.2,XM_011243356.2,NM_177197.4,XM_017314444.1,XM_006510538.3,XM_011243358.2,XM_011243353.1,NM_080575.2,XM_017313789.1,XM_017313786.1,…
GO:0043409	negative regulation of MAPK cascade	16 of 774 in the list	471 of 61466 in the genome	1	XM_006538531.3,XM_011248525.2,NM_001290753.2,XM_011248524.1,XM_006531418.2,NM_001128170.2,NM_001128171.2,XM_006531415.1,NM_009061.4,XM_006531417.2,XM_011248523.2,XM_017312989.1,XM_006531414.1,XM_006531416.3,XM_006538534.2,NM_173369.3
GO:1903522	regulation of blood circulation	20 of 774 in the list	667 of 61466 in the genome	1	XM_006538083.1,NM_028053.2,NM_009061.4,NM_008771.3,XM_017315947.1,XM_006516854.2,XM_006532451.2,XM_011244741.2,NM_001081211.2,XM_006516852.2,XM_006517972.3,XM_017315948.1,XM_011244743.2,XM_006517971.3,XM_011244738.2,NM_010196.4,XM_011244740.2,NM_001010973.2,XM_017315946.1,XM_017315397.1
GO:1902532	negative regulation of intracellular signal transduction	37 of 774 in the list	1606 of 61466 in the genome	1	NM_023055.2,XM_006538531.3,XM_011248525.2,NM_001290753.2,XM_017313887.1,XM_006521777.2,XM_011250811.2,XM_017317608.1,XM_017318066.1,NM_001128171.2,XM_017313888.1,XM_006531415.1,NM_009061.4,XM_006513483.2,XM_006531417.2,XM_011248523.2,XM_006531414.1,XM_006538534.2,NM_199469.2,NM_173369.3,XM_011247149.2,NM_011113.4,XM_006526697.3,XM_011248524.1,XM_006531418.2,NM_177613.2,NM_133226.2,XM_011250812.2,…
GO:0032425	positive regulation of mismatch repair	3 of 774 in the list	12 of 61466 in the genome	1	XM_006520543.2,XM_006520537.1,NM_199198.2
GO:0032510	endosome to lysosome transport via multivesicular body sorting pathway	3 of 774 in the list	12 of 61466 in the genome	1	XM_006524796.2,NM_024432.2,XM_017317610.1
GO:0051964	negative regulation of synapse assembly	3 of 774 in the list	12 of 61466 in the genome	1	NM_001122889.1,XM_017319955.1,XM_017319954.1
GO:0046902	regulation of mitochondrial membrane permeability	8 of 774 in the list	139 of 61466 in the genome	1	NM_001317243.1,NM_001142939.1,NM_001317244.1,NM_019758.3,NM_001317241.1,NM_022323.7,NM_001142937.2,NM_001317242.1
GO:0080134	regulation of response to stress	77 of 774 in the list	4128 of 61466 in the genome	1	NM_001195023.1,NM_001025067.2,NM_001128170.2,NM_001317244.1,XM_011246015.2,XM_011241332.1,NM_001304329.1,XM_011248524.1,NM_011427.3,XM_006536151.2,XM_006532275.1,NM_029705.3,XM_006533134.2,NM_011844.4,NM_001166249.1,NM_001098203.1,XM_006496884.3,NM_016742.4,XM_006495803.2,NM_007719.2,XM_017319410.1,NM_010851.2,NM_199469.2,NM_173369.3,NM_030710.2,XM_006531417.2,NM_019777.3,XM_006531414.1,NM_001317…
GO:0032101	regulation of response to external stimulus	48 of 774 in the list	2279 of 61466 in the genome	1	XM_011248524.1,XM_006531418.2,XM_006495805.2,XM_006520592.3,NM_133983.4,NM_001304329.1,XM_011241332.1,XM_017319602.1,NM_001128170.2,NM_010196.4,NM_001195023.1,NM_001025067.2,XM_017321932.1,NM_001166249.1,NM_011844.4,XM_006533134.2,XM_017316502.1,XM_006495804.2,NM_011057.3,NM_001166251.1,XM_017312989.1,XM_006531416.3,XM_006536151.2,NM_001301713.1,NM_001033543.3,NM_001310698.1,XM_011248525.2,NM_007…
GO:0062012	regulation of small molecule metabolic process	27 of 774 in the list	1046 of 61466 in the genome	1	XM_006510538.3,XM_017315946.1,XM_011244740.2,NM_177197.4,NM_001317244.1,XM_011246575.2,XM_011244738.2,NM_025877.4,XM_011244743.2,NM_026855.4,XM_017315948.1,XM_011246576.2,XM_006517972.3,XM_006520592.3,NM_001081211.2,NM_001317243.1,XM_011244741.2,XM_017315947.1,NM_011427.3,NM_009593.2,NM_080434.3,XM_017316502.1,NM_011057.3,NM_001317242.1,NM_146079.1,NM_001317241.1,NM_019758.3
GO:0045625	regulation of T-helper 1 cell differentiation	4 of 774 in the list	29 of 61466 in the genome	1	NM_007719.2,NM_001301713.1,NM_010589.6,NM_001008700.3
GO:1901993	regulation of meiotic cell cycle phase transition	4 of 774 in the list	29 of 61466 in the genome	1	NM_007658.3,XM_006511930.3,XM_006511929.3,XM_006511931.3
GO:0031345	negative regulation of cell projection organization	20 of 774 in the list	677 of 61466 in the genome	1	NM_001126047.3,XM_006495810.3,XM_006538534.2,XM_006495804.2,XM_017319955.1,XM_006495809.3,XM_006501544.2,XM_017319954.1,XM_017319602.1,XM_006495803.2,NM_028976.2,NM_001025067.2,XM_006538531.3,NM_001310698.1,NM_001290753.2,NM_001122889.1,XM_006495808.2,XM_006495805.2,XM_017319410.1,NM_001304329.1
GO:0002518	lymphocyte chemotaxis across high endothelial venule	2 of 774 in the list	3 of 61466 in the genome	1	NM_001301713.1,NM_007719.2
GO:0010902	positive regulation of very-low-density lipoprotein particle remodeling	2 of 774 in the list	3 of 61466 in the genome	1	XM_006510538.3,NM_080434.3
GO:0015853	adenine transport	2 of 774 in the list	3 of 61466 in the genome	1	XM_017318055.1,NM_007854.3
GO:0015854	guanine transport	2 of 774 in the list	3 of 61466 in the genome	1	XM_017318055.1,NM_007854.3
GO:0034128	negative regulation of MyD88-independent toll-like receptor signaling pathway	2 of 774 in the list	3 of 61466 in the genome	1	NM_001168521.1,NM_172795.3
GO:0035344	hypoxanthine transport	2 of 774 in the list	3 of 61466 in the genome	1	XM_017318055.1,NM_007854.3
GO:0035364	thymine transport	2 of 774 in the list	3 of 61466 in the genome	1	NM_007854.3,XM_017318055.1
GO:0098659	inorganic cation import across plasma membrane	10 of 774 in the list	217 of 61466 in the genome	1	NM_011511.2,XM_006506950.3,NM_021042.2,NM_001310143.1,NM_021041.2,XM_006506948.3,XM_006506951.3,XM_006506952.2,XM_006506949.3,NM_001044720.1
GO:0099587	inorganic ion import across plasma membrane	10 of 774 in the list	217 of 61466 in the genome	1	XM_006506952.2,XM_006506948.3,XM_006506951.3,NM_021041.2,XM_006506949.3,NM_001044720.1,NM_011511.2,NM_021042.2,NM_001310143.1,XM_006506950.3
GO:0050922	negative regulation of chemotaxis	9 of 774 in the list	179 of 61466 in the genome	1	XM_006495810.3,NM_001126047.3,XM_006495803.2,XM_006495808.2,XM_006495805.2,XM_006495809.3,XM_017319410.1,NM_001304329.1,XM_006495804.2
GO:0009314	response to radiation	35 of 774 in the list	1511 of 61466 in the genome	1	XM_017315397.1,NM_009810.3,XM_006521777.2,NM_001037099.2,NM_001010973.2,XM_006539464.3,NM_001290411.1,NM_146114.3,NM_001284409.1,NM_001317243.1,NM_001303244.1,NM_001311118.1,XM_017316102.1,XM_006497452.3,XM_006511931.3,NM_001317242.1,NM_019758.3,NM_001317241.1,NM_001290123.1,NM_146123.3,NM_001317244.1,XM_006511930.3,XM_017321957.1,XM_006516852.2,NM_175372.4,XM_006516854.2,XM_006497455.1,NM_007658…
GO:2000116	regulation of cysteine-type endopeptidase activity	19 of 774 in the list	632 of 61466 in the genome	1	NM_001317241.1,NM_019758.3,XM_017319954.1,XM_017315598.1,NM_001317242.1,XM_006539640.3,XM_017319955.1,XM_006517370.3,NM_134062.2,NM_008771.3,XM_006539639.3,NM_001317243.1,XM_006532451.2,NM_029653.3,XM_006517371.3,NM_001122889.1,NM_011113.4,NM_001285917.1,NM_001317244.1
GO:0071072	negative regulation of phospholipid biosynthetic process	3 of 774 in the list	13 of 61466 in the genome	1	XM_017316502.1,NM_011057.3,XM_006520592.3
GO:0071418	cellular response to amine stimulus	3 of 774 in the list	13 of 61466 in the genome	1	XM_006529145.2,XM_006529146.2,XM_006529147.2
GO:1990049	retrograde neuronal dense core vesicle transport	3 of 774 in the list	13 of 61466 in the genome	1	NM_001294149.1,NM_008448.3,XM_006529160.3
GO:0006446	regulation of translational initiation	9 of 774 in the list	181 of 61466 in the genome	1	NM_001102565.1,NM_029652.1,NM_001122780.1,XM_011250832.2,XM_006525968.3,XM_006525967.3,NM_201354.2,NM_001290123.1,XM_006525973.3
GO:2001234	negative regulation of apoptotic signaling pathway	19 of 774 in the list	633 of 61466 in the genome	1	NM_010196.4,NM_001285917.1,NM_008627.4,XM_006539603.3,XM_006517371.3,NM_029653.3,NM_011113.4,XM_017322014.1,XM_006539600.3,NM_011427.3,NM_134062.2,XM_006539605.3,XM_006539639.3,XM_006539640.3,XM_017315598.1,NM_001277988.2,NM_001302472.1,NM_001277989.2,XM_006517370.3
GO:1904751	positive regulation of protein localization to nucleolus	4 of 774 in the list	30 of 61466 in the genome	1	NM_001285428.1,NM_001037099.2,NM_146123.3,NM_001285427.1
GO:0042692	muscle cell differentiation	22 of 774 in the list	791 of 61466 in the genome	1	NM_146123.3,NM_001037099.2,XM_006532816.3,NM_009810.3,XM_011245124.2,XM_006495803.2,XM_011248895.1,XM_006495805.2,XM_006495808.2,XM_006519331.2,XM_017319410.1,NM_001304329.1,NM_021328.3,XM_006495810.3,NM_001285427.1,XM_017312543.1,NM_001284409.1,NM_001126047.3,XM_006495809.3,XM_006519332.3,XM_011248893.2,XM_006495804.2
GO:0046461	neutral lipid catabolic process	6 of 774 in the list	81 of 61466 in the genome	1	XM_011241332.1,NM_001166249.1,XM_006510538.3,NM_011844.4,NM_080434.3,NM_001166251.1
GO:0046464	acylglycerol catabolic process	6 of 774 in the list	81 of 61466 in the genome	1	NM_080434.3,NM_001166249.1,NM_011844.4,XM_006510538.3,XM_011241332.1,NM_001166251.1
GO:1901222	regulation of NIK/NF-kappaB signaling	12 of 774 in the list	306 of 61466 in the genome	1	NM_173369.3,NM_001128170.2,XM_006531416.3,XM_006531417.2,XM_011248523.2,XM_017312989.1,XM_006531414.1,XM_011248524.1,XM_006531418.2,XM_011248525.2,NM_001128171.2,XM_006531415.1
GO:0002696	positive regulation of leukocyte activation	24 of 774 in the list	901 of 61466 in the genome	1	NM_001128170.2,XM_011248525.2,NM_007403.3,NM_007719.2,NM_001081211.2,NM_133983.4,XM_011248524.1,NM_010851.2,XM_006531418.2,NM_001303244.1,XM_006536151.2,XM_006531416.3,NM_001008700.3,NM_008355.3,XM_006531417.2,XM_011248523.2,XM_017312989.1,XM_006531414.1,NM_173369.3,NM_001301713.1,NM_010589.6,NM_001128171.2,XM_017321932.1,XM_006531415.1
GO:0060292	long-term synaptic depression	5 of 774 in the list	54 of 61466 in the genome	1	NM_001166249.1,NM_133355.1,NM_011844.4,XM_011241332.1,NM_001166251.1
GO:0000186	activation of MAPKK activity	7 of 774 in the list	113 of 61466 in the genome	1	XM_011246016.2,XM_011246015.2,XM_006522584.3,XM_006522582.3,XM_006539041.3,XM_006522583.3,NM_172821.3
GO:0120032	regulation of plasma membrane bounded cell projection assembly	20 of 774 in the list	691 of 61466 in the genome	1	XM_006519332.3,NM_001128171.2,XM_006531415.1,NM_178686.3,XM_006531416.3,XM_006531417.2,XM_006531414.1,XM_011248523.2,XM_017312989.1,XM_011246906.1,NM_173369.3,NM_001301713.1,XM_011248525.2,NM_021328.3,NM_007719.2,XM_006519331.2,XM_011248524.1,XM_006531418.2,XM_011245124.2,NM_001128170.2
GO:0060491	regulation of cell projection assembly	20 of 774 in the list	692 of 61466 in the genome	1	XM_006531418.2,XM_011248524.1,XM_006519331.2,NM_007719.2,NM_021328.3,XM_011248525.2,NM_001128170.2,XM_011245124.2,XM_006531415.1,NM_178686.3,NM_001128171.2,XM_006519332.3,NM_001301713.1,NM_173369.3,XM_011246906.1,XM_011248523.2,XM_017312989.1,XM_006531414.1,XM_006531417.2,XM_006531416.3
GO:0009416	response to light stimulus	25 of 774 in the list	960 of 61466 in the genome	1	XM_017316102.1,NM_007658.3,NM_001311118.1,NM_001290409.1,NM_001285427.1,XM_011250412.2,XM_017312543.1,NM_001284409.1,XM_006516854.2,NM_001303244.1,NM_146079.1,XM_006511929.3,XM_006511931.3,NM_001010973.2,NM_146123.3,NM_001037099.2,XM_006511930.3,NM_009810.3,XM_017315397.1,NM_001290123.1,XM_006521777.2,NM_175372.4,XM_006516852.2,NM_001290411.1,XM_006539464.3
GO:0032102	negative regulation of response to external stimulus	24 of 774 in the list	906 of 61466 in the genome	1	XM_006495808.2,XM_006495805.2,XM_017319410.1,NM_001304329.1,NM_133983.4,XM_006520592.3,NM_001310698.1,NM_001195023.1,NM_001025067.2,NM_010196.4,XM_017319602.1,XM_006521777.2,XM_006495803.2,XM_006495809.3,XM_006501544.2,NM_011057.3,XM_017316502.1,XM_006495804.2,XM_006533134.2,NM_001033543.3,XM_006495810.3,NM_199469.2,NM_001126047.3,NM_001303244.1
GO:0061035	regulation of cartilage development	9 of 774 in the list	186 of 61466 in the genome	1	XM_017315948.1,XM_011244743.2,XM_006517972.3,XM_017315946.1,XM_011244741.2,NM_013526.1,XM_011244738.2,XM_011244740.2,XM_017315947.1
GO:0032660	regulation of interleukin-17 production	6 of 774 in the list	83 of 61466 in the genome	1	XM_006496886.3,NM_010851.2,XM_011238824.1,NM_030710.2,XM_006496884.3,NM_001303244.1
GO:0043412	macromolecule modification	144 of 774 in the list	8837 of 61466 in the genome	1	XM_017319916.1,NM_008702.3,NM_001290689.1,XM_006522584.3,XM_017314314.1,NM_001308299.1,NM_001122993.1,XM_006517371.3,XM_006523117.1,NM_001164639.1,XM_011248523.2,NM_010832.5,XM_011247494.2,NM_027192.2,NM_001163263.1,NM_001128171.2,NM_013526.1,XM_006520537.1,XM_017317171.1,XM_006522582.3,XM_006520592.3,XM_006531160.2,NM_198608.2,XM_006531416.3,XM_017312989.1,NM_013731.3,NM_023626.4,NM_028778.4,NM_…
GO:1901137	carbohydrate derivative biosynthetic process	41 of 774 in the list	1892 of 61466 in the genome	1	NM_010331.2,XM_006505258.3,NM_001145821.2,XM_006541010.3,XM_017317171.1,NM_001081106.1,NM_175313.4,NM_145222.2,XM_011239028.2,XM_006532399.2,XM_017322380.1,NM_021463.4,XM_011241108.2,XM_006532845.2,XM_011239029.1,NM_001271578.1,XM_006532398.3,XM_006524677.3,XM_006532400.3,XM_006532397.3,NM_010794.3,NM_033149.3,NM_001303423.1,NM_001110150.1,XM_017314444.1,NM_001110148.1,XM_006523116.3,NM_019731.1,…
GO:0014827	intestine smooth muscle contraction	3 of 774 in the list	14 of 61466 in the genome	1	XM_006529146.2,XM_006529145.2,XM_006529147.2
GO:0015865	purine nucleotide transport	3 of 774 in the list	14 of 61466 in the genome	1	XM_011246575.2,NM_025877.4,XM_011246576.2
GO:0035791	platelet-derived growth factor receptor-beta signaling pathway	3 of 774 in the list	14 of 61466 in the genome	1	XM_006520592.3,NM_011057.3,XM_017316502.1
GO:0051204	protein insertion into mitochondrial membrane	3 of 774 in the list	14 of 61466 in the genome	1	NM_001142939.1,NM_022323.7,NM_001142937.2
GO:0070245	positive regulation of thymocyte apoptotic process	3 of 774 in the list	14 of 61466 in the genome	1	XM_017321932.1,NM_007403.3,XM_006536151.2
GO:1900127	positive regulation of hyaluronan biosynthetic process	3 of 774 in the list	14 of 61466 in the genome	1	XM_006520592.3,NM_011057.3,XM_017316502.1
GO:2000416	regulation of eosinophil migration	3 of 774 in the list	14 of 61466 in the genome	1	XM_017321932.1,XM_006536151.2,NM_007403.3
GO:0051090	regulation of DNA-binding transcription factor activity	28 of 774 in the list	1130 of 61466 in the genome	1	NM_173369.3,XM_006531417.2,XM_006531414.1,XM_017312989.1,XM_011248523.2,NM_001271412.1,XM_011246016.2,XM_006531416.3,XM_006536151.2,XM_006522583.3,NM_001128171.2,XM_017321932.1,XM_006531415.1,NM_001271413.1,NM_001128170.2,NM_028728.3,XM_011246015.2,XM_011248524.1,NM_172821.3,XM_006531418.2,NM_010851.2,NM_001271411.1,NM_001081106.1,XM_006522582.3,XM_006522584.3,NM_001271414.1,NM_007403.3,XM_011248…
GO:0051341	regulation of oxidoreductase activity	9 of 774 in the list	187 of 61466 in the genome	1	XM_006529145.2,NM_025533.3,NM_001163684.1,NM_008355.3,XM_006529147.2,XM_006529146.2,XM_006531160.2,XM_006541078.2,XM_017312232.1
GO:0045840	positive regulation of mitotic nuclear division	8 of 774 in the list	150 of 61466 in the genome	1	NM_011057.3,XM_017316502.1,XM_006520592.3,NM_001042652.1,XM_006521777.2,XM_011239246.2,NM_133851.3,NM_026746.3
GO:0051451	myoblast migration	4 of 774 in the list	32 of 61466 in the genome	1	XM_006519332.3,XM_011245124.2,NM_021328.3,XM_006519331.2
GO:0006839	mitochondrial transport	14 of 774 in the list	402 of 61466 in the genome	1	NM_001317242.1,NM_001142937.2,XM_011246576.2,NM_022323.7,NM_001317241.1,NM_019758.3,NM_001317244.1,XM_011246575.2,NM_025877.4,NM_001142939.1,NM_001313693.1,NM_001317243.1,NM_011591.5,NM_008448.3
GO:0010469	regulation of signaling receptor activity	12 of 774 in the list	312 of 61466 in the genome	1	XM_006538531.3,NM_001290753.2,XM_006517370.3,XM_006517371.3,XM_017315598.1,NM_029653.3,XM_011244130.2,XM_006516044.2,XM_006516043.3,XM_006538534.2,NM_134062.2,NM_001285917.1
[truncated: 2,583 more rows]
