# Supplementary material for: Sja-let-7 suppresses the development of liver fibrosis via Schistosoma japonicum extracellular vesicles
Source: PLoS Pathog. 2024 Apr 10;20(4):e1012153. doi: 10.1371/journal.ppat.1012153 (PMC11034668; doi:10.1371/journal.ppat.1012153)
Supplement: S2 Data — (XLSX) [file ppat.1012153.s024.xlsx]

## Sheet: Fig 1B
miRNA name	Control			Sj treated
Sja-bantam	1.18372	1.08173	0.780967	1.76541	1.84038	2.31338
Sja-miR-2162	1.25122	0.935191	0.854607	2.88786	4.53154	2.65737
Sja-miR-2a	0.997692	1.14605	0.874583	1.07425	1.22547	1.20025
Sja-miR-10	1.11214	1.05215	0.854607	1.86607	1.60214	1.55833
Sja-miR-190	1.17284	1.03527	0.823591	1.92741	1.83613	2.12383
Sja-miR-125b	1.18372	0.974905	0.866537	1.8025	2.21914	1.93187
Sja-let-7	1.02101	1.09429	0.895025	1.21139	1.24545	1.46071
Sja-miR-1	1.18099	1.08674	0.779165	1.4012	2.1386	2.24492

## Sheet: Fig 1C
miRNA name	Control						Sj treated
Sja-bantam	1.00347	0.855595	0.96929	0.929805	1.20164	1.07549	1.38191	1.23685	1.18646	1.17827	1.13027	1.09936
Sja-miR-2162	0.832199	0.809442	1.05336	1.10573	1.18509	1.07549	1.29834	1.26283	1.27162	1.17013	1.13027	1.15402
Sja-miR-2a	0.854607	0.915945	0.928731	1.03766	1.217	1.08925	1.01748	1.15269	1.07549	1.02456	0.955945	0.989657
Sja-miR-10	0.831238	0.808508	1.01631	1.07425	1.15936	1.17555	1.92519	1.6644	1.58557	1.54221	1.44894	1.41912
Sja-miR-190	1.08674	0.870551	0.812252	0.993092	1.20581	1.08674	1.35817	1.40607	1.43561	1.2072	1.19886	1.33022
Sja-miR-125b	0.99539	0.808508	0.935191	1.07425	1.09682	1.12766	1.46917	1.45902	1.39959	1.36131	1.28788	1.32409
Sja-let-7	1.11729	1.14076	1.15669	0.752623	0.870551	1.03527	1.41585	1.53865	1.40607	1.39636	1.36762	1.34879
Sja-miR-1	0.90021	0.887816	0.985094	0.919125	1.13945	1.21279	1.45397	1.48452	1.44393	1.38511	1.19748	1.22264

## Sheet: Fig 1D
Gene name	Control			Sj treated
α-SMA	1.02574	1.03288	0.943874	1.23399	1.81924	1.90968
Col1α1	1.01396	1.03527	0.952638	2.34026	2.21402	2.06575
Col3α1	0.983957	0.963707	1.05458	1.59475	1.75727	1.217

## Sheet: Fig 1E
Gene name	Control						Sj treated
α-SMA	0.989657	0.898132	0.885768	1.13682	1.17691	0.949342	1.1487	1.18099	1.02811	1.18921	1.24833	1.13288
Col1α1	1.10957	0.965936	1.15669	1.14076	0.882703	0.80107	1.42899	1.41912	1.36131	1.35191	1.34257	1.25266
Col3α1	0.968171	1.06683	0.99539	1.03049	1.01631	0.928731	1.00579	0.964821	1.06314	1.13158	1.24689	1.22972

## Sheet: Fig 1F
miRNA name	Control			Sj treated
Sja-bantam	1.03766	1.00231	0.961483	1.25411	1.21982	1.19471
Sja-let-7	0.959264	1.04247	1	1.25992	1.23399	1.18372
Sja-miR-1	1.03766	0.915945	1.05215	1.45062	1.39152	1.32562
Sja-miR-1b	0.961483	1.00231	1.03766	1.4811	1.43065	1.47087
Sja-miR-61	0.993092	0.97942	1.02811	1.16743	1.24257	1.18372
Sja-miR-71a	0.935191	1.00231	1.06683	1.31646	1.64338	1.26283
Sja-miR-71b	0.988514	1.01631	0.99539	1.32562	1.2283	1.20303
Sja-miR-125b	1.04729	0.937354	1.01866	1.17284	1.04972	0.97942
Sja-miR-277	0.961483	0.903335	1.15135	1.53333	1.54399	1.4914
Sja-miR-277b	0.903335	1.03049	1.07425	1.72508	1.70133	1.57644
Sja-miR-750	1.00231	1.07425	0.928731	1.43065	1.41095	1.32562

## Sheet: Fig 1G
miRNA name	Control						Sj treated
Sja-bantam	1.00347	0.855595	0.96929	0.929805	1.20164	1.07549	2.55207	2.49955	2.34838	2.26839	2.4312	2.19112
Sja-let-7	1.11729	1.14076	1.15669	0.752623	0.870551	1.03527	3.6978	3.24151	2.94173	2.78305	3.57184	3.6217
Sja-miR-1	0.90021	0.887816	0.985094	0.919125	1.13945	1.21279	5.33319	4.64282	4.70763	4.24275	4.61074	4.21344
Sja-miR-1b	0.886791	0.880666	1.04729	1.01866	1.2283	0.97716	2.59069	2.45094	2.41719	2.33486	2.27101	2.3511
Sja-miR-61	0.847724	0.883723	1.10318	0.824543	1.24114	1.18236	2.84481	2.59968	2.80565	2.58172	2.56389	2.23199
Sja-miR-71a	0.885768	0.949342	0.929805	1.08298	1.05336	1.12117	3.05605	3.14196	2.79271	2.8912	2.87123	2.81214
Sja-miR-71b	0.907519	1.06437	0.952638	0.895025	1.09429	1.10957	2.72578	2.47369	2.56093	2.54324	2.4909	2.47369
Sja-miR-125b	0.99539	0.808508	0.935191	1.07425	1.09682	1.12766	1.08674	0.773782	1	0.972655	0.920188	1.15669
Sja-miR-277	0.873573	0.949342	0.898132	1.06069	1.09051	1.1607	3.32111	3.14196	3.51048	3.36747	3.01397	2.97248
Sja-miR-277b	0.811315	0.893992	0.998845	1.02693	1.10829	1.21279	2.93834	2.89788	2.74157	2.77984	3.00008	2.93834
Sja-miR-750	0.878633	0.83702	0.928731	0.890899	1.25122	1.31343	2.77022	3.01049	2.86791	3.18215	3.05252	3.03143

## Sheet: Fig 1H
NC inhibitor	Sja-let-7 inhibitor
1.15936	0.567752
1.00231	0.621288
0.860551	0.575678

## Sheet: Fig 1I
Mock	Sj	Sj+NC inhibitor	Sj+Sja-let-7 inhibitor
0.972655	1.02811	1.04247	1.50525
0.952638	0.959264	1.1487	1.52626
1.07923	0.907519	1.01396	1.60214

## Sheet: Fig 1J
Mock	Sj	Sj+NC inhibitor	Sj+Sja-let-7 inhibitor
1.02101	1.15669	1.37554	1.64718
0.986233	1.58008	1.39474	1.90528
0.993092	1.37554	1.40444	1.98619

## Sheet: Fig 1K
Mock	Sj	Sj+NC inhibitor	Sj+Sja-let-7 inhibitor
0.943874	1.29834	1.39474	1.42734
0.93088	1.35347	1.40444	1.32256
1.13813	1.27162	1.47427	1.29534

[truncated: 69 more sheets: Fig 1L, Fig 1M, Fig 1N, Fig 1O, Fig 2B, Fig 2D, Fig 2E, Fig 2F, Fig 3A, Fig 3B, Fig 3C, Fig 3D, Fig 3F, Fig 3G, Fig 3H, Fig 3I, Fig 3J, Fig 5B, Fig 5D, Fig 5E …]
